# Supplementary material for: Defective sarcoplasmic reticulum–mitochondria calcium exchange in aged mouse myocardium
Source: Cell Death Dis. 2014 Dec 18;5(12):e1573–. doi: 10.1038/cddis.2014.526 (PMC4454162; doi:10.1038/cddis.2014.526)
Supplement: Supplementary Table 1 [file cddis2014526x1.xls]

## Sheet: SSM
				Up in aged	-2
					0
				Down in aged	2
		Complex	FASTAProteinDescription	Xq	Zq	Fold Change	Up/Down
		CI	>sp|Q9JKL4|NDUF3_MOUSE NADH dehydrogenase [ubiquinone] 1 alpha subcomplex assembly factor 3 OS=Mus musculus GN=Ndufaf3 PE=2 SV=1	-0.238569	-1.64103	0.477138	up
		CI	>sp|Q9D6J6-2|NDUV2_MOUSE Isoform 2 of NADH dehydrogenase [ubiquinone] flavoprotein 2, mitochondrial OS=Mus musculus GN=Ndufv2	-0.26781	-0.949145	0.53562	up
		CI	>sp|Q9D1H6|NDUF4_MOUSE NADH dehydrogenase [ubiquinone] 1 alpha subcomplex assembly factor 4 OS=Mus musculus GN=Ndufaf4 PE=2 SV=1	-0.10854	-0.855447	0.21708	up
		CI	>sp|Q9DCS9|NDUBA_MOUSE NADH dehydrogenase [ubiquinone] 1 beta subcomplex subunit 10 OS=Mus musculus GN=Ndufb10 PE=1 SV=3	-0.0739714	-0.621939	0.147943	up
		CI	>sp|Q9D6J5|NDUB8_MOUSE NADH dehydrogenase [ubiquinone] 1 beta subcomplex subunit 8, mitochondrial OS=Mus musculus GN=Ndufb8 PE=1 SV=1	-0.0512324	-0.427928	0.102465	up
		CI	>sp|Q9CQ54|NDUC2_MOUSE NADH dehydrogenase [ubiquinone] 1 subunit C2 OS=Mus musculus GN=Ndufc2 PE=1 SV=1	-0.0507776	-0.421223	0.101555	up
		CI	>sp|Q8K3J1|NDUS8_MOUSE NADH dehydrogenase [ubiquinone] iron-sulfur protein 8, mitochondrial OS=Mus musculus GN=Ndufs8 PE=1 SV=1	-0.0461938	-0.392444	0.0923876	up
		CI	>sp|Q63362|NDUA5_RAT NADH dehydrogenase [ubiquinone] 1 alpha subcomplex subunit 5 OS=Rattus norvegicus GN=Ndufa5 PE=1 SV=3	-0.0899766	-0.311366	0.179953	up
		CI	>sp|Q9CQ75|NDUA2_MOUSE NADH dehydrogenase [ubiquinone] 1 alpha subcomplex subunit 2 OS=Mus musculus GN=Ndufa2 PE=1 SV=3	-0.0243316	-0.203345	0.0486632	up
		CI	>sp|Q62425|NDUA4_MOUSE NADH dehydrogenase [ubiquinone] 1 alpha subcomplex subunit 4 OS=Mus musculus GN=Ndufa4 PE=1 SV=2	-0.0243526	-0.19953	0.0487052	up
		CI	>sp|Q9DC69|NDUA9_MOUSE NADH dehydrogenase [ubiquinone] 1 alpha subcomplex subunit 9, mitochondrial OS=Mus musculus GN=Ndufa9 PE=1 SV=2	-0.0221968	-0.196838	0.0443935	up
		CI	>sp|A2APY7|NDUF5_MOUSE NADH dehydrogenase [ubiquinone] 1 alpha subcomplex assembly factor 5 OS=Mus musculus PE=2 SV=1	-0.0183299	-0.113431	0.0366599	up
		CI	>sp|Q9ERS2|NDUAD_MOUSE NADH dehydrogenase [ubiquinone] 1 alpha subcomplex subunit 13 OS=Mus musculus GN=Ndufa13 PE=1 SV=3	-0.0116553	-0.101763	0.0233106	up
		CI	>sp|Q9CQZ5|NDUA6_MOUSE NADH dehydrogenase [ubiquinone] 1 alpha subcomplex subunit 6 OS=Mus musculus GN=Ndufa6 PE=1 SV=1	-0.011384	-0.0950854	0.022768	up
		CI	>sp|Q9D8B4|NDUAB_MOUSE NADH dehydrogenase [ubiquinone] 1 alpha subcomplex subunit 11 OS=Mus musculus GN=Ndufa11 PE=2 SV=2	-0.0130919	-0.0841211	0.0261839	up
		CI	>sp|Q9CPU2|NDUB2_MOUSE NADH dehydrogenase [ubiquinone] 1 beta subcomplex subunit 2, mitochondrial OS=Mus musculus GN=Ndufb2 PE=2 SV=1	-0.00351283	-0.0219941	0.00702566	up
		CI	>sp|Q8BK30|NDUV3_MOUSE NADH dehydrogenase [ubiquinone] flavoprotein 3, mitochondrial OS=Mus musculus GN=Ndufv3 PE=2 SV=1	0.0181135	0.13385	0.036227	down
		CI	>sp|Q9CR61|NDUB7_MOUSE NADH dehydrogenase [ubiquinone] 1 beta subcomplex subunit 7 OS=Mus musculus GN=Ndufb7 PE=1 SV=3	0.0162706	0.136139	0.0325412	down
		CI	>sp|Q9D6J6|NDUV2_MOUSE NADH dehydrogenase [ubiquinone] flavoprotein 2, mitochondrial OS=Mus musculus GN=Ndufv2 PE=1 SV=2	0.0204897	0.177387	0.0409794	down
		CI	>sp|O09111|NDUBB_MOUSE NADH dehydrogenase [ubiquinone] 1 beta subcomplex subunit 11, mitochondrial OS=Mus musculus GN=Ndufb11 PE=1 SV=2	0.0219838	0.182494	0.0439676	down
		CI	>sp|Q9CXZ1|NDUS4_MOUSE NADH dehydrogenase [ubiquinone] iron-sulfur protein 4, mitochondrial OS=Mus musculus GN=Ndufs4 PE=1 SV=3	0.021731	0.185015	0.043462	down
		CI	>sp|P52503|NDUS6_MOUSE NADH dehydrogenase [ubiquinone] iron-sulfur protein 6, mitochondrial OS=Mus musculus GN=Ndufs6 PE=1 SV=2	0.0291915	0.232967	0.058383	down
		CI	>sp|Q9Z1P6|NDUA7_MOUSE NADH dehydrogenase [ubiquinone] 1 alpha subcomplex subunit 7 OS=Mus musculus GN=Ndufa7 PE=1 SV=3	0.029111	0.255517	0.0582221	down
		CI	>sp|Q7TMF3|NDUAC_MOUSE NADH dehydrogenase [ubiquinone] 1 alpha subcomplex subunit 12 OS=Mus musculus GN=Ndufa12 PE=1 SV=2	0.0338655	0.292563	0.067731	down
		CI	>sp|Q9DCT2|NDUS3_MOUSE NADH dehydrogenase [ubiquinone] iron-sulfur protein 3, mitochondrial OS=Mus musculus GN=Ndufs3 PE=1 SV=2	0.0341833	0.299192	0.0683666	down
		CI	>sp|Q9CQC7|NDUB4_MOUSE NADH dehydrogenase [ubiquinone] 1 beta subcomplex subunit 4 OS=Mus musculus GN=Ndufb4 PE=1 SV=3	0.0360277	0.301201	0.0720554	down
		CI	>sp|O35683|NDUA1_MOUSE NADH dehydrogenase [ubiquinone] 1 alpha subcomplex subunit 1 OS=Mus musculus GN=Ndufa1 PE=2 SV=1	0.0580329	0.372743	0.116066	down
		CI	>sp|Q9CPP6|NDUA5_MOUSE NADH dehydrogenase [ubiquinone] 1 alpha subcomplex subunit 5 OS=Mus musculus GN=Ndufa5 PE=1 SV=3	0.0524178	0.439632	0.104836	down
		CI	>sp|P19234|NDUV2_RAT NADH dehydrogenase [ubiquinone] flavoprotein 2, mitochondrial OS=Rattus norvegicus GN=Ndufv2 PE=1 SV=2	0.106358	0.465967	0.212715	down
		CI	>sp|Q9DC70|NDUS7_MOUSE NADH dehydrogenase [ubiquinone] iron-sulfur protein 7, mitochondrial OS=Mus musculus GN=Ndufs7 PE=1 SV=1	0.0586529	0.492351	0.117306	down
		CI	>sp|Q9DCJ5|NDUA8_MOUSE NADH dehydrogenase [ubiquinone] 1 alpha subcomplex subunit 8 OS=Mus musculus GN=Ndufa8 PE=1 SV=3	0.0773017	0.59904	0.154603	down
		CI	>sp|Q3UIU2|NDUB6_MOUSE NADH dehydrogenase [ubiquinone] 1 beta subcomplex subunit 6 OS=Mus musculus GN=Ndufb6 PE=2 SV=3	0.0799551	0.659984	0.15991	down
		CI	>sp|Q9CQJ8|NDUB9_MOUSE NADH dehydrogenase [ubiquinone] 1 beta subcomplex subunit 9 OS=Mus musculus GN=Ndufb9 PE=1 SV=3	0.0833236	0.701046	0.166647	down
		CI	>sp|Q561S0|NDUAA_RAT NADH dehydrogenase [ubiquinone] 1 alpha subcomplex subunit 10, mitochondrial OS=Rattus norvegicus GN=Ndufa10 PE=1 SV=1	0.104748	0.742816	0.209497	down
		CI	>sp|Q99LY9|NDUS5_MOUSE NADH dehydrogenase [ubiquinone] iron-sulfur protein 5 OS=Mus musculus GN=Ndufs5 PE=1 SV=3	0.121508	0.901463	0.243017	down
		CI	>sp|Q9CQH3|NDUB5_MOUSE NADH dehydrogenase [ubiquinone] 1 beta subcomplex subunit 5, mitochondrial OS=Mus musculus GN=Ndufb5 PE=1 SV=1	0.111629	0.931277	0.223259	down
		CI	>sp|Q9CQ91|NDUA3_MOUSE NADH dehydrogenase [ubiquinone] 1 alpha subcomplex subunit 3 OS=Mus musculus GN=Ndufa3 PE=1 SV=1	0.122564	0.96926	0.245127	down
		CI	>sp|Q641Y2|NDUS2_RAT NADH dehydrogenase [ubiquinone] iron-sulfur protein 2, mitochondrial OS=Rattus norvegicus GN=Ndufs2 PE=1 SV=1	0.199531	0.972464	0.399062	down
		CI	>sp|Q91WD5|NDUS2_MOUSE NADH dehydrogenase [ubiquinone] iron-sulfur protein 2, mitochondrial OS=Mus musculus GN=Ndufs2 PE=1 SV=1	0.115847	1.03924	0.231694	down
		CI	>sp|Q9CQZ6|NDUB3_MOUSE NADH dehydrogenase [ubiquinone] 1 beta subcomplex subunit 3 OS=Mus musculus GN=Ndufb3 PE=1 SV=1	0.154206	1.25301	0.308412	down
		CI	>sp|Q91YT0|NDUV1_MOUSE NADH dehydrogenase [ubiquinone] flavoprotein 1, mitochondrial OS=Mus musculus GN=Ndufv1 PE=1 SV=1	0.148508	1.31979	0.297016	down
		CI	>sp|Q5XIF3|NDUS4_RAT NADH dehydrogenase [ubiquinone] iron-sulfur protein 4, mitochondrial OS=Rattus norvegicus GN=Ndufs4 PE=1 SV=1	0.326893	1.43277	0.653785	down
		CI	>sp|Q99LC3|NDUAA_MOUSE NADH dehydrogenase [ubiquinone] 1 alpha subcomplex subunit 10, mitochondrial OS=Mus musculus GN=Ndufa10 PE=1 SV=1	0.206106	1.83123	0.412212	down
		CI	>sp|D3ZN43|NDUF6_RAT NADH dehydrogenase (ubiquinone) complex I, assembly factor 6 OS=Rattus norvegicus GN=Ndufaf6 PE=3 SV=1	0.543759	1.96234	1.08752	down
		CII	>sp|Q9CZB0|C560_MOUSE Succinate dehydrogenase cytochrome b560 subunit, mitochondrial OS=Mus musculus GN=Sdhc PE=2 SV=1	-0.00946764	-0.0575437	0.0189353	up
		CII	>sp|Q920L2|DHSA_RAT Succinate dehydrogenase [ubiquinone] flavoprotein subunit, mitochondrial OS=Rattus norvegicus GN=Sdha PE=1 SV=1	0.0164039	0.0853329	0.0328077	down
		CII	>sp|Q9CQA3|DHSB_MOUSE Succinate dehydrogenase [ubiquinone] iron-sulfur subunit, mitochondrial OS=Mus musculus GN=Sdhb PE=1 SV=1	0.0131937	0.117623	0.0263875	down
		CII	>sp|Q8K2B3|DHSA_MOUSE Succinate dehydrogenase [ubiquinone] flavoprotein subunit, mitochondrial OS=Mus musculus GN=Sdha PE=1 SV=1	0.0230035	0.207197	0.046007	down
		CII	>sp|Q3U276|SDHF1_MOUSE Succinate dehydrogenase assembly factor 1, mitochondrial OS=Mus musculus GN=Sdhaf1 PE=2 SV=1	0.179697	0.804672	0.359393	down
		CII	>sp|P21913|DHSB_RAT Succinate dehydrogenase [ubiquinone] iron-sulfur subunit, mitochondrial OS=Rattus norvegicus GN=Sdhb PE=2 SV=2	0.129217	0.858026	0.258434	down
		CII	>sp|Q9CXV1|DHSD_MOUSE Succinate dehydrogenase [ubiquinone] cytochrome b small subunit, mitochondrial OS=Mus musculus GN=Sdhd PE=2 SV=2	0.503639	3.18603	1.00728	down
		CIII	>sp|Q68FY0|QCR1_RAT Cytochrome b-c1 complex subunit 1, mitochondrial OS=Rattus norvegicus GN=Uqcrc1 PE=1 SV=1	-0.660137	-3.75441	1.32027	up
		CIII	>sp|P20788|UCRI_RAT Cytochrome b-c1 complex subunit Rieske, mitochondrial OS=Rattus norvegicus GN=Uqcrfs1 PE=1 SV=2	-0.0788607	-0.400388	0.157721	up
		CIII	>sp|Q9CR68|UCRI_MOUSE Cytochrome b-c1 complex subunit Rieske, mitochondrial OS=Mus musculus GN=Uqcrfs1 PE=1 SV=1	-0.034337	-0.302032	0.068674	up
		CIII	>sp|Q9DB77|QCR2_MOUSE Cytochrome b-c1 complex subunit 2, mitochondrial OS=Mus musculus GN=Uqcrc2 PE=1 SV=1	0.020037	0.179615	0.0400739	down
		CIII	>sp|Q9D855|QCR7_MOUSE Cytochrome b-c1 complex subunit 7 OS=Mus musculus GN=Uqcrb PE=1 SV=3	0.02804	0.247456	0.05608	down
		CIII	>sp|Q9CZ13|QCR1_MOUSE Cytochrome b-c1 complex subunit 1, mitochondrial OS=Mus musculus GN=Uqcrc1 PE=1 SV=2	0.038265	0.338956	0.07653	down
		CIII	>sp|Q9CPX8|QCR10_MOUSE Cytochrome b-c1 complex subunit 10 OS=Mus musculus GN=Uqcr11 PE=2 SV=1	0.10621	0.649701	0.21242	down
		CIII	>sp|P99028|QCR6_MOUSE Cytochrome b-c1 complex subunit 6, mitochondrial OS=Mus musculus GN=Uqcrh PE=1 SV=2	0.106432	0.675697	0.212863	down
		CIII	>sp|Q9CQ69|QCR8_MOUSE Cytochrome b-c1 complex subunit 8 OS=Mus musculus GN=Uqcrq PE=1 SV=3	0.0830446	0.688035	0.166089	down
		CIII	>sp|Q8R1I1|QCR9_MOUSE Cytochrome b-c1 complex subunit 9 OS=Mus musculus GN=Uqcr10 PE=1 SV=1	0.583991	3.72507	1.16798	down
		CIV	>sp|P00397|COX1_MOUSE Cytochrome c oxidase subunit 1 OS=Mus musculus GN=Mtco1 PE=3 SV=1	-0.380481	-1.82817	0.760962	up
		CIV	>sp|P00416|COX3_MOUSE Cytochrome c oxidase subunit 3 OS=Mus musculus GN=Mtco3 PE=3 SV=1	-0.303124	-1.46449	0.606248	up
		CIV	>sp|P43023|CX6A2_MOUSE Cytochrome c oxidase subunit 6A2, mitochondrial OS=Mus musculus GN=Cox6a2 PE=1 SV=2	-0.178193	-1.12018	0.356386	up
		CIV	>sp|P10888|COX41_RAT Cytochrome c oxidase subunit 4 isoform 1, mitochondrial OS=Rattus norvegicus GN=Cox4i1 PE=1 SV=1	-0.162905	-0.962839	0.32581	up
		CIV	>sp|P05503|COX1_RAT Cytochrome c oxidase subunit 1 OS=Rattus norvegicus GN=Mtco1 PE=2 SV=2	-0.122304	-0.599669	0.244608	up
		CIV	>sp|Q9D7J4|COX20_MOUSE Cytochrome c oxidase protein 20 homolog OS=Mus musculus GN=Cox20 PE=2 SV=1	-0.101164	-0.562526	0.202328	up
		CIV	>sp|Q91W29|COX42_MOUSE Cytochrome c oxidase subunit 4 isoform 2, mitochondrial OS=Mus musculus GN=Cox4i2 PE=2 SV=1	-0.162546	-0.492283	0.325093	up
		CIV	>sp|Q8BH51|COX14_MOUSE Cytochrome c oxidase assembly protein COX14 OS=Mus musculus GN=Cox14 PE=2 SV=1	-0.101957	-0.36142	0.203914	up
		CIV	>sp|P19783|COX41_MOUSE Cytochrome c oxidase subunit 4 isoform 1, mitochondrial OS=Mus musculus GN=Cox4i1 PE=1 SV=2	-0.0304144	-0.268783	0.0608289	up
		CIV	>sp|P17665|COX7C_MOUSE Cytochrome c oxidase subunit 7C, mitochondrial OS=Mus musculus GN=Cox7c PE=1 SV=1	-0.0400025	-0.249232	0.0800051	up
		CIV	>sp|P00406|COX2_RAT Cytochrome c oxidase subunit 2 OS=Rattus norvegicus GN=Mtco2 PE=2 SV=2	-0.0334843	-0.214616	0.0669685	up
		CIV	>sp|Q61387|COX7R_MOUSE Cytochrome c oxidase subunit 7A-related protein, mitochondrial OS=Mus musculus GN=Cox7a2l PE=2 SV=1	-0.0315351	-0.148595	0.0630703	up
		CIV	>sp|P00405|COX2_MOUSE Cytochrome c oxidase subunit 2 OS=Mus musculus GN=Mtco2 PE=1 SV=1	0.00522581	0.0448787	0.0104516	down
		CIV	>sp|P48771|CX7A2_MOUSE Cytochrome c oxidase subunit 7A2, mitochondrial OS=Mus musculus GN=Cox7a2 PE=1 SV=2	0.02388	0.16726	0.04776	down
		CIV	>sp|P19536|COX5B_MOUSE Cytochrome c oxidase subunit 5B, mitochondrial OS=Mus musculus GN=Cox5b PE=1 SV=1	0.0855822	0.723011	0.171164	down
		CIV	>sp|Q9CPQ1|COX6C_MOUSE Cytochrome c oxidase subunit 6C OS=Mus musculus GN=Cox6c PE=1 SV=3	0.103482	0.870065	0.206965	down
		CIV	>sp|Q8K0Z7|TACO1_MOUSE Translational activator of cytochrome c oxidase 1 OS=Mus musculus GN=Taco1 PE=2 SV=1	0.116585	0.905859	0.23317	down
		CIV	>sp|P56392|CX7A1_MOUSE Cytochrome c oxidase subunit 7A1, mitochondrial OS=Mus musculus GN=Cox7a1 PE=2 SV=1	0.130678	0.967591	0.261357	down
		CIV	>sp|P56391|CX6B1_MOUSE Cytochrome c oxidase subunit 6B1 OS=Mus musculus GN=Cox6b1 PE=1 SV=2	0.192116	1.52214	0.384232	down
		CIV	>sp|P43024|CX6A1_MOUSE Cytochrome c oxidase subunit 6A1, mitochondrial OS=Mus musculus GN=Cox6a1 PE=1 SV=2	0.581462	1.8473	1.16292	down
		CIV	>sp|P12787|COX5A_MOUSE Cytochrome c oxidase subunit 5A, mitochondrial OS=Mus musculus GN=Cox5a PE=1 SV=2	0.269941	2.29719	0.539881	down
		CV	>sp|P10719|ATPB_RAT ATP synthase subunit beta, mitochondrial OS=Rattus norvegicus GN=Atp5b PE=1 SV=2	-1.05243	-5.44292	2.10486	up
		CV	>sp|P56383|AT5G2_MOUSE ATP synthase lipid-binding protein, mitochondrial OS=Mus musculus GN=Atp5g2 PE=2 SV=2	-0.439295	-1.61005	0.87859	up
		CV	>sp|P35434|ATPD_RAT ATP synthase subunit delta, mitochondrial OS=Rattus norvegicus GN=Atp5d PE=1 SV=2	-0.278394	-1.52617	0.556789	up
		CV	>sp|Q71S46|AT5G3_RAT ATP synthase lipid-binding protein, mitochondrial OS=Rattus norvegicus GN=Atp5g3 PE=2 SV=1	-0.206768	-0.993551	0.413536	up
		CV	>sp|P35435|ATPG_RAT ATP synthase subunit gamma, mitochondrial OS=Rattus norvegicus GN=Atp5c1 PE=1 SV=2	-0.100103	-0.722738	0.200206	up
		CV	>sp|Q9CR84|AT5G1_MOUSE ATP synthase lipid-binding protein, mitochondrial OS=Mus musculus GN=Atp5g1 PE=2 SV=1	-0.115157	-0.709839	0.230314	up
		CV	>sp|P97450|ATP5J_MOUSE ATP synthase-coupling factor 6, mitochondrial OS=Mus musculus GN=Atp5j PE=1 SV=1	-0.0667419	-0.541446	0.133484	up
		CV	>sp|P31399|ATP5H_RAT ATP synthase subunit d, mitochondrial OS=Rattus norvegicus GN=Atp5h PE=1 SV=3	-0.0593135	-0.402415	0.118627	up
		CV	>sp|Q06185|ATP5I_MOUSE ATP synthase subunit e, mitochondrial OS=Mus musculus GN=Atp5i PE=1 SV=2	-0.0191142	-0.154801	0.0382285	up
		CV	>sp|Q9CQQ7|AT5F1_MOUSE ATP synthase subunit b, mitochondrial OS=Mus musculus GN=Atp5f1 PE=1 SV=1	-0.0135696	-0.119253	0.0271392	up
		CV	>sp|D3ZAF6|ATPK_RAT ATP synthase subunit f, mitochondrial OS=Rattus norvegicus GN=Atp5j2 PE=1 SV=1	-0.00372373	-0.0132521	0.00744746	up
		CV	>sp|P56480|ATPB_MOUSE ATP synthase subunit beta, mitochondrial OS=Mus musculus GN=Atp5b PE=1 SV=2	-0.000316988	-0.00288193	0.000633976	up
		CV	>sp|Q9D3D9|ATPD_MOUSE ATP synthase subunit delta, mitochondrial OS=Mus musculus GN=Atp5d PE=1 SV=1	0.00175265	0.0129885	0.00350529	down
		CV	>sp|P19511|AT5F1_RAT ATP synthase subunit b, mitochondrial OS=Rattus norvegicus GN=Atp5f1 PE=1 SV=1	0.0225906	0.117992	0.0451811	down
		CV	>sp|P56382|ATP5E_MOUSE ATP synthase subunit epsilon, mitochondrial OS=Mus musculus GN=Atp5e PE=2 SV=2	0.0274889	0.176717	0.0549777	down
		CV	>sp|Q91YY4|ATPF2_MOUSE ATP synthase mitochondrial F1 complex assembly factor 2 OS=Mus musculus GN=Atpaf2 PE=2 SV=1	0.0591958	0.208083	0.118392	down
		CV	>sp|Q03265|ATPA_MOUSE ATP synthase subunit alpha, mitochondrial OS=Mus musculus GN=Atp5a1 PE=1 SV=1	0.0332054	0.303086	0.0664108	down
		CV	>sp|Q9CPQ8|ATP5L_MOUSE ATP synthase subunit g, mitochondrial OS=Mus musculus GN=Atp5l PE=1 SV=1	0.0408528	0.327239	0.0817055	down
		CV	>sp|Q9DCX2|ATP5H_MOUSE ATP synthase subunit d, mitochondrial OS=Mus musculus GN=Atp5h PE=1 SV=3	0.0453112	0.400037	0.0906224	down
		CV	>sp|Q811I0|ATPF1_MOUSE ATP synthase mitochondrial F1 complex assembly factor 1 OS=Mus musculus GN=Atpaf1 PE=2 SV=1	0.0785425	0.517581	0.157085	down
		CV	>sp|P56135|ATPK_MOUSE ATP synthase subunit f, mitochondrial OS=Mus musculus GN=Atp5j2 PE=1 SV=3	0.0952762	0.753723	0.190552	down
		CV	>sp|Q91VR2|ATPG_MOUSE ATP synthase subunit gamma, mitochondrial OS=Mus musculus GN=Atp5c1 PE=1 SV=1	0.104946	0.929788	0.209891	down
		CV	>sp|Q9DB20|ATPO_MOUSE ATP synthase subunit O, mitochondrial OS=Mus musculus GN=Atp5o PE=1 SV=1	0.106727	0.949773	0.213454	down
		CV	>sp|P03930|ATP8_MOUSE ATP synthase protein 8 OS=Mus musculus GN=Mtatp8 PE=1 SV=1	0.132932	1.01709	0.265863	down
		CV	>sp|P15999|ATPA_RAT ATP synthase subunit alpha, mitochondrial OS=Rattus norvegicus GN=Atp5a1 PE=1 SV=2	0.190592	1.09263	0.381183	down
		CV	>sp|Q9CRA7|ATP5S_MOUSE ATP synthase subunit s, mitochondrial OS=Mus musculus GN=Atp5s PE=2 SV=1	0.173869	1.26474	0.347737	down

## Sheet: IFM
				Up in aged	-2
					0
				Down in aged	2
		Complex	FASTAProteinDescription	Xq	Zq	Fold Change	Up/Down
		CI	>sp|Q9D1H6|NDUF4_MOUSE NADH dehydrogenase [ubiquinone] 1 alpha subcomplex assembly factor 4 OS=Mus musculus GN=Ndufaf4 PE=2 SV=1	-0.0912377	-0.751835	0.182475	up
		CI	>sp|Q641Y2|NDUS2_RAT NADH dehydrogenase [ubiquinone] iron-sulfur protein 2, mitochondrial OS=Rattus norvegicus GN=Ndufs2 PE=1 SV=1	-0.110141	-0.603699	0.220282	up
		CI	>sp|Q5BK63|NDUA9_RAT NADH dehydrogenase [ubiquinone] 1 alpha subcomplex subunit 9, mitochondrial OS=Rattus norvegicus GN=Ndufa9 PE=1 SV=2	-0.0681391	-0.292166	0.136278	up
		CI	>sp|Q9CQ75|NDUA2_MOUSE NADH dehydrogenase [ubiquinone] 1 alpha subcomplex subunit 2 OS=Mus musculus GN=Ndufa2 PE=1 SV=3	-0.0304102	-0.252213	0.0608203	up
		CI	>sp|Q9CQJ8|NDUB9_MOUSE NADH dehydrogenase [ubiquinone] 1 beta subcomplex subunit 9 OS=Mus musculus GN=Ndufb9 PE=1 SV=3	-0.0307129	-0.252153	0.0614259	up
		CI	>sp|Q8K3J1|NDUS8_MOUSE NADH dehydrogenase [ubiquinone] iron-sulfur protein 8, mitochondrial OS=Mus musculus GN=Ndufs8 PE=1 SV=1	-0.0194955	-0.16509	0.038991	up
		CI	>sp|P19234|NDUV2_RAT NADH dehydrogenase [ubiquinone] flavoprotein 2, mitochondrial OS=Rattus norvegicus GN=Ndufv2 PE=1 SV=2	-0.0195891	-0.106524	0.0391781	up
		CI	>sp|O35683|NDUA1_MOUSE NADH dehydrogenase [ubiquinone] 1 alpha subcomplex subunit 1 OS=Mus musculus GN=Ndufa1 PE=2 SV=1	-0.0133252	-0.0954217	0.0266504	up
		CI	>sp|Q9CQZ5|NDUA6_MOUSE NADH dehydrogenase [ubiquinone] 1 alpha subcomplex subunit 6 OS=Mus musculus GN=Ndufa6 PE=1 SV=1	0.00799148	0.0669148	0.015983	down
		CI	>sp|Q9CXZ1|NDUS4_MOUSE NADH dehydrogenase [ubiquinone] iron-sulfur protein 4, mitochondrial OS=Mus musculus GN=Ndufs4 PE=1 SV=3	0.00793944	0.067129	0.0158789	down
		CI	>sp|Q9DC69|NDUA9_MOUSE NADH dehydrogenase [ubiquinone] 1 alpha subcomplex subunit 9, mitochondrial OS=Mus musculus GN=Ndufa9 PE=1 SV=2	0.0133004	0.114382	0.0266008	down
		CI	>sp|Q91WD5|NDUS2_MOUSE NADH dehydrogenase [ubiquinone] iron-sulfur protein 2, mitochondrial OS=Mus musculus GN=Ndufs2 PE=1 SV=1	0.0164806	0.142471	0.0329612	down
		CI	>sp|Q9CPU2|NDUB2_MOUSE NADH dehydrogenase [ubiquinone] 1 beta subcomplex subunit 2, mitochondrial OS=Mus musculus GN=Ndufb2 PE=2 SV=1	0.0238318	0.170128	0.0476635	down
		CI	>sp|O09111|NDUBB_MOUSE NADH dehydrogenase [ubiquinone] 1 beta subcomplex subunit 11, mitochondrial OS=Mus musculus GN=Ndufb11 PE=1 SV=2	0.0216305	0.175603	0.043261	down
		CI	>sp|Q9D6J5|NDUB8_MOUSE NADH dehydrogenase [ubiquinone] 1 beta subcomplex subunit 8, mitochondrial OS=Mus musculus GN=Ndufb8 PE=1 SV=1	0.0222151	0.179546	0.0444302	down
		CI	>sp|Q9ERS2|NDUAD_MOUSE NADH dehydrogenase [ubiquinone] 1 alpha subcomplex subunit 13 OS=Mus musculus GN=Ndufa13 PE=1 SV=3	0.0215503	0.183835	0.0431007	down
		CI	>sp|Q9DCS9|NDUBA_MOUSE NADH dehydrogenase [ubiquinone] 1 beta subcomplex subunit 10 OS=Mus musculus GN=Ndufb10 PE=1 SV=3	0.0233993	0.197106	0.0467986	down
		CI	>sp|Q9CQ54|NDUC2_MOUSE NADH dehydrogenase [ubiquinone] 1 subunit C2 OS=Mus musculus GN=Ndufc2 PE=1 SV=1	0.0260689	0.217217	0.0521378	down
		CI	>sp|A2AIL4|NDUF6_MOUSE NADH dehydrogenase (ubiquinone) complex I, assembly factor 6 OS=Mus musculus GN=Ndufaf6 PE=1 SV=1	0.0375108	0.228167	0.0750216	down
		CI	>sp|Q8BK30|NDUV3_MOUSE NADH dehydrogenase [ubiquinone] flavoprotein 3, mitochondrial OS=Mus musculus GN=Ndufv3 PE=2 SV=1	0.0326362	0.248357	0.0652724	down
		CI	>sp|Q9CQZ6|NDUB3_MOUSE NADH dehydrogenase [ubiquinone] 1 beta subcomplex subunit 3 OS=Mus musculus GN=Ndufb3 PE=1 SV=1	0.0307295	0.24881	0.061459	down
		CI	>sp|Q3UIU2|NDUB6_MOUSE NADH dehydrogenase [ubiquinone] 1 beta subcomplex subunit 6 OS=Mus musculus GN=Ndufb6 PE=2 SV=3	0.0306384	0.255736	0.0612768	down
		CI	>sp|Q9Z1P6|NDUA7_MOUSE NADH dehydrogenase [ubiquinone] 1 alpha subcomplex subunit 7 OS=Mus musculus GN=Ndufa7 PE=1 SV=3	0.031506	0.267947	0.0630119	down
		CI	>sp|Q99LY9|NDUS5_MOUSE NADH dehydrogenase [ubiquinone] iron-sulfur protein 5 OS=Mus musculus GN=Ndufs5 PE=1 SV=3	0.0388563	0.305491	0.0777126	down
		CI	>sp|Q9DCT2|NDUS3_MOUSE NADH dehydrogenase [ubiquinone] iron-sulfur protein 3, mitochondrial OS=Mus musculus GN=Ndufs3 PE=1 SV=2	0.0386331	0.331234	0.0772662	down
		CI	>sp|Q9DCJ5|NDUA8_MOUSE NADH dehydrogenase [ubiquinone] 1 alpha subcomplex subunit 8 OS=Mus musculus GN=Ndufa8 PE=1 SV=3	0.0448507	0.364581	0.0897015	down
		CI	>sp|P52503|NDUS6_MOUSE NADH dehydrogenase [ubiquinone] iron-sulfur protein 6, mitochondrial OS=Mus musculus GN=Ndufs6 PE=1 SV=2	0.044942	0.366658	0.0898841	down
		CI	>sp|Q9D8B4|NDUAB_MOUSE NADH dehydrogenase [ubiquinone] 1 alpha subcomplex subunit 11 OS=Mus musculus GN=Ndufa11 PE=2 SV=2	0.0593715	0.435746	0.118743	down
		CI	>sp|Q7TMF3|NDUAC_MOUSE NADH dehydrogenase [ubiquinone] 1 alpha subcomplex subunit 12 OS=Mus musculus GN=Ndufa12 PE=1 SV=2	0.053554	0.452285	0.107108	down
		CI	>sp|Q9DC70|NDUS7_MOUSE NADH dehydrogenase [ubiquinone] iron-sulfur protein 7, mitochondrial OS=Mus musculus GN=Ndufs7 PE=1 SV=1	0.0590721	0.492954	0.118144	down
		CI	>sp|Q9D6J6|NDUV2_MOUSE NADH dehydrogenase [ubiquinone] flavoprotein 2, mitochondrial OS=Mus musculus GN=Ndufv2 PE=1 SV=2	0.0604034	0.515095	0.120807	down
		CI	>sp|Q91YT0|NDUV1_MOUSE NADH dehydrogenase [ubiquinone] flavoprotein 1, mitochondrial OS=Mus musculus GN=Ndufv1 PE=1 SV=1	0.0618925	0.532114	0.123785	down
		CI	>sp|Q9CQC7|NDUB4_MOUSE NADH dehydrogenase [ubiquinone] 1 beta subcomplex subunit 4 OS=Mus musculus GN=Ndufb4 PE=1 SV=3	0.0649549	0.539605	0.12991	down
		CI	>sp|Q9CQ91|NDUA3_MOUSE NADH dehydrogenase [ubiquinone] 1 alpha subcomplex subunit 3 OS=Mus musculus GN=Ndufa3 PE=1 SV=1	0.082061	0.607597	0.164122	down
		CI	>sp|Q9CQH3|NDUB5_MOUSE NADH dehydrogenase [ubiquinone] 1 beta subcomplex subunit 5, mitochondrial OS=Mus musculus GN=Ndufb5 PE=1 SV=1	0.0783949	0.657119	0.15679	down
		CI	>sp|Q9CPP6|NDUA5_MOUSE NADH dehydrogenase [ubiquinone] 1 alpha subcomplex subunit 5 OS=Mus musculus GN=Ndufa5 PE=1 SV=3	0.0818492	0.68298	0.163698	down
		CI	>sp|Q9JKL4|NDUF3_MOUSE NADH dehydrogenase [ubiquinone] 1 alpha subcomplex assembly factor 3 OS=Mus musculus GN=Ndufaf3 PE=2 SV=1	0.101253	0.741385	0.202507	down
		CI	>sp|Q62425|NDUA4_MOUSE NADH dehydrogenase [ubiquinone] 1 alpha subcomplex subunit 4 OS=Mus musculus GN=Ndufa4 PE=1 SV=2	0.104299	0.866494	0.208597	down
		CI	>sp|Q5XIF3|NDUS4_RAT NADH dehydrogenase [ubiquinone] iron-sulfur protein 4, mitochondrial OS=Rattus norvegicus GN=Ndufs4 PE=1 SV=1	0.152114	0.880477	0.304228	down
		CI	>sp|Q561S0|NDUAA_RAT NADH dehydrogenase [ubiquinone] 1 alpha subcomplex subunit 10, mitochondrial OS=Rattus norvegicus GN=Ndufa10 PE=1 SV=1	0.116572	0.881429	0.233144	down
		CI	>sp|A2APY7|NDUF5_MOUSE NADH dehydrogenase [ubiquinone] 1 alpha subcomplex assembly factor 5 OS=Mus musculus PE=2 SV=1	0.146	0.996076	0.291999	down
		CI	>sp|Q99LC3|NDUAA_MOUSE NADH dehydrogenase [ubiquinone] 1 alpha subcomplex subunit 10, mitochondrial OS=Mus musculus GN=Ndufa10 PE=1 SV=1	0.116308	0.999695	0.232616	down
		CI	>sp|Q9CR61|NDUB7_MOUSE NADH dehydrogenase [ubiquinone] 1 beta subcomplex subunit 7 OS=Mus musculus GN=Ndufb7 PE=1 SV=3	0.157331	1.30777	0.314661	down
		CII	>sp|Q920L2|DHSA_RAT Succinate dehydrogenase [ubiquinone] flavoprotein subunit, mitochondrial OS=Rattus norvegicus GN=Sdha PE=1 SV=1	-0.275874	-1.52508	0.551747	up
		CII	>sp|Q3U276|SDHF1_MOUSE Succinate dehydrogenase assembly factor 1, mitochondrial OS=Mus musculus GN=Sdhaf1 PE=2 SV=1	-0.0240173	-0.129425	0.0480346	up
		CII	>sp|Q8C6I2|SDHF2_MOUSE Succinate dehydrogenase assembly factor 2, mitochondrial OS=Mus musculus GN=Sdhaf2 PE=2 SV=1	-0.013893	-0.0808739	0.0277859	up
		CII	>sp|Q9CZB0|C560_MOUSE Succinate dehydrogenase cytochrome b560 subunit, mitochondrial OS=Mus musculus GN=Sdhc PE=2 SV=1	0.000982081	0.00711663	0.00196416	down
		CII	>sp|Q8K2B3|DHSA_MOUSE Succinate dehydrogenase [ubiquinone] flavoprotein subunit, mitochondrial OS=Mus musculus GN=Sdha PE=1 SV=1	0.00474188	0.0409929	0.00948376	down
		CII	>sp|Q9CQA3|DHSB_MOUSE Succinate dehydrogenase [ubiquinone] iron-sulfur subunit, mitochondrial OS=Mus musculus GN=Sdhb PE=1 SV=1	0.0124654	0.107461	0.0249309	down
		CII	>sp|Q9CXV1|DHSD_MOUSE Succinate dehydrogenase [ubiquinone] cytochrome b small subunit, mitochondrial OS=Mus musculus GN=Sdhd PE=2 SV=2	0.0380357	0.265375	0.0760715	down
		CII	>sp|P21913|DHSB_RAT Succinate dehydrogenase [ubiquinone] iron-sulfur subunit, mitochondrial OS=Rattus norvegicus GN=Sdhb PE=2 SV=2	0.0376403	0.287891	0.0752806	down
		CIII	>sp|P99028|QCR6_MOUSE Cytochrome b-c1 complex subunit 6, mitochondrial OS=Mus musculus GN=Uqcrh PE=1 SV=2	-0.365919	-2.317	0.731839	up
		CIII	>sp|P32551|QCR2_RAT Cytochrome b-c1 complex subunit 2, mitochondrial OS=Rattus norvegicus GN=Uqcrc2 PE=1 SV=2	-0.14716	-0.761654	0.29432	up
		CIII	>sp|Q9CR68|UCRI_MOUSE Cytochrome b-c1 complex subunit Rieske, mitochondrial OS=Mus musculus GN=Uqcrfs1 PE=1 SV=1	-0.0311608	-0.267374	0.0623216	up
		CIII	>sp|Q9D855|QCR7_MOUSE Cytochrome b-c1 complex subunit 7 OS=Mus musculus GN=Uqcrb PE=1 SV=3	-0.00945621	-0.0810482	0.0189124	up
		CIII	>sp|P20788|UCRI_RAT Cytochrome b-c1 complex subunit Rieske, mitochondrial OS=Rattus norvegicus GN=Uqcrfs1 PE=1 SV=2	0.00216344	0.0139699	0.00432687	down
		CIII	>sp|Q9DB77|QCR2_MOUSE Cytochrome b-c1 complex subunit 2, mitochondrial OS=Mus musculus GN=Uqcrc2 PE=1 SV=1	0.00812736	0.0702219	0.0162547	down
		CIII	>sp|Q9CQ69|QCR8_MOUSE Cytochrome b-c1 complex subunit 8 OS=Mus musculus GN=Uqcrq PE=1 SV=3	0.0471482	0.393528	0.0942964	down
		CIII	>sp|Q9CZ13|QCR1_MOUSE Cytochrome b-c1 complex subunit 1, mitochondrial OS=Mus musculus GN=Uqcrc1 PE=1 SV=2	0.0720992	0.620492	0.144198	down
		CIII	>sp|Q8R1I1|QCR9_MOUSE Cytochrome b-c1 complex subunit 9 OS=Mus musculus GN=Uqcr10 PE=1 SV=1	0.120024	0.877818	0.240049	down
		CIII	>sp|Q9CPX8|QCR10_MOUSE Cytochrome b-c1 complex subunit 10 OS=Mus musculus GN=Uqcr11 PE=2 SV=1	0.249402	1.78413	0.498803	down
		CIII	>sp|Q68FY0|QCR1_RAT Cytochrome b-c1 complex subunit 1, mitochondrial OS=Rattus norvegicus GN=Uqcrc1 PE=1 SV=1	0.329792	2.02128	0.659584	down
		CIV	>sp|P80432|COX7C_RAT Cytochrome c oxidase subunit 7C, mitochondrial OS=Rattus norvegicus GN=Cox7c PE=1 SV=2	-0.363924	-1.65874	0.727849	up
		CIV	>sp|P05503|COX1_RAT Cytochrome c oxidase subunit 1 OS=Rattus norvegicus GN=Mtco1 PE=2 SV=2	-0.140764	-0.922799	0.281527	up
		CIV	>sp|P48771|CX7A2_MOUSE Cytochrome c oxidase subunit 7A2, mitochondrial OS=Mus musculus GN=Cox7a2 PE=1 SV=2	-0.108824	-0.812816	0.217648	up
		CIV	>sp|P56393|COX7B_MOUSE Cytochrome c oxidase subunit 7B, mitochondrial OS=Mus musculus GN=Cox7b PE=2 SV=1	-0.164769	-0.713809	0.329538	up
		CIV	>sp|P43023|CX6A2_MOUSE Cytochrome c oxidase subunit 6A2, mitochondrial OS=Mus musculus GN=Cox6a2 PE=1 SV=2	-0.0903825	-0.616327	0.180765	up
		CIV	>sp|P19536|COX5B_MOUSE Cytochrome c oxidase subunit 5B, mitochondrial OS=Mus musculus GN=Cox5b PE=1 SV=1	-0.0344929	-0.289696	0.0689858	up
		CIV	>sp|P00406|COX2_RAT Cytochrome c oxidase subunit 2 OS=Rattus norvegicus GN=Mtco2 PE=2 SV=2	-0.038595	-0.266146	0.07719	up
		CIV	>sp|P56394|COX17_MOUSE Cytochrome c oxidase copper chaperone OS=Mus musculus GN=Cox17 PE=2 SV=2	-0.028793	-0.149562	0.057586	up
		CIV	>sp|P10888|COX41_RAT Cytochrome c oxidase subunit 4 isoform 1, mitochondrial OS=Rattus norvegicus GN=Cox4i1 PE=1 SV=1	-0.0115485	-0.0837062	0.0230969	up
		CIV	>sp|Q9D7J4|COX20_MOUSE Cytochrome c oxidase protein 20 homolog OS=Mus musculus GN=Cox20 PE=2 SV=1	-0.00522588	-0.0302592	0.0104518	up
		CIV	>sp|P00416|COX3_MOUSE Cytochrome c oxidase subunit 3 OS=Mus musculus GN=Mtco3 PE=3 SV=1	-0.00139168	-0.00840704	0.00278336	up
		CIV	>sp|P19783|COX41_MOUSE Cytochrome c oxidase subunit 4 isoform 1, mitochondrial OS=Mus musculus GN=Cox4i1 PE=1 SV=2	0.00270166	0.0231074	0.00540332	down
		CIV	>sp|Q8BJ03|COX15_MOUSE Cytochrome c oxidase assembly protein COX15 homolog OS=Mus musculus GN=Cox15 PE=2 SV=1	0.0124758	0.0795766	0.0249516	down
		CIV	>sp|Q9CR63|COX16_MOUSE Cytochrome c oxidase assembly protein COX16 homolog, mitochondrial OS=Mus musculus GN=Cox16 PE=2 SV=1	0.0409365	0.175944	0.081873	down
		CIV	>sp|P00397|COX1_MOUSE Cytochrome c oxidase subunit 1 OS=Mus musculus GN=Mtco1 PE=3 SV=1	0.0299545	0.196569	0.0599091	down
		CIV	>sp|P00405|COX2_MOUSE Cytochrome c oxidase subunit 2 OS=Mus musculus GN=Mtco2 PE=1 SV=1	0.0245517	0.207948	0.0491035	down
		CIV	>sp|P56391|CX6B1_MOUSE Cytochrome c oxidase subunit 6B1 OS=Mus musculus GN=Cox6b1 PE=1 SV=2	0.0480841	0.395196	0.0961682	down
		CIV	>sp|P56392|CX7A1_MOUSE Cytochrome c oxidase subunit 7A1, mitochondrial OS=Mus musculus GN=Cox7a1 PE=2 SV=1	0.0601381	0.463143	0.120276	down
		CIV	>sp|Q9CPQ1|COX6C_MOUSE Cytochrome c oxidase subunit 6C OS=Mus musculus GN=Cox6c PE=1 SV=3	0.0664641	0.549283	0.132928	down
		CIV	>sp|P43024|CX6A1_MOUSE Cytochrome c oxidase subunit 6A1, mitochondrial OS=Mus musculus GN=Cox6a1 PE=1 SV=2	0.153135	0.834248	0.306271	down
		CIV	>sp|P12787|COX5A_MOUSE Cytochrome c oxidase subunit 5A, mitochondrial OS=Mus musculus GN=Cox5a PE=1 SV=2	0.160624	1.3587	0.321248	down
		CIV	>sp|Q8K0Z7|TACO1_MOUSE Translational activator of cytochrome c oxidase 1 OS=Mus musculus GN=Taco1 PE=2 SV=1	0.177562	1.44433	0.355124	down
		CIV	>sp|P17665|COX7C_MOUSE Cytochrome c oxidase subunit 7C, mitochondrial OS=Mus musculus GN=Cox7c PE=1 SV=1	0.288469	2.25222	0.576938	down
		CV	>sp|Q06647|ATPO_RAT ATP synthase subunit O, mitochondrial OS=Rattus norvegicus GN=Atp5o PE=1 SV=1	-1.18343	-5.16325	2.36685	up
		CV	>sp|Q71S46|AT5G3_RAT ATP synthase lipid-binding protein, mitochondrial OS=Rattus norvegicus GN=Atp5g3 PE=2 SV=1	-0.210505	-1.27239	0.42101	up
		CV	>sp|P31399|ATP5H_RAT ATP synthase subunit d, mitochondrial OS=Rattus norvegicus GN=Atp5h PE=1 SV=3	-0.163855	-1.16634	0.327711	up
		CV	>sp|Q9CR84|AT5G1_MOUSE ATP synthase lipid-binding protein, mitochondrial OS=Mus musculus GN=Atp5g1 PE=2 SV=1	-0.140775	-0.989001	0.28155	up
		CV	>sp|P97450|ATP5J_MOUSE ATP synthase-coupling factor 6, mitochondrial OS=Mus musculus GN=Atp5j PE=1 SV=1	-0.0860524	-0.692382	0.172105	up
		CV	>sp|Q9CQQ7|AT5F1_MOUSE ATP synthase subunit b, mitochondrial OS=Mus musculus GN=Atp5f1 PE=1 SV=1	-0.0617633	-0.527461	0.123527	up
		CV	>sp|Q6PDU7|ATP5L_RAT ATP synthase subunit g, mitochondrial OS=Rattus norvegicus GN=Atp5l PE=1 SV=2	-0.0623191	-0.267179	0.124638	up
		CV	>sp|P15999|ATPA_RAT ATP synthase subunit alpha, mitochondrial OS=Rattus norvegicus GN=Atp5a1 PE=1 SV=2	-0.0233156	-0.159193	0.0466312	up
		CV	>sp|P56135|ATPK_MOUSE ATP synthase subunit f, mitochondrial OS=Mus musculus GN=Atp5j2 PE=1 SV=3	-0.0194239	-0.156995	0.0388478	up
		CV	>sp|P56480|ATPB_MOUSE ATP synthase subunit beta, mitochondrial OS=Mus musculus GN=Atp5b PE=1 SV=2	-0.0034196	-0.029747	0.0068392	up
		CV	>sp|Q06185|ATP5I_MOUSE ATP synthase subunit e, mitochondrial OS=Mus musculus GN=Atp5i PE=1 SV=2	-0.00217615	-0.0177878	0.00435231	up
		CV	>sp|P35435|ATPG_RAT ATP synthase subunit gamma, mitochondrial OS=Rattus norvegicus GN=Atp5c1 PE=1 SV=2	0.0103752	0.0806265	0.0207504	down
		CV	>sp|Q9D3D9|ATPD_MOUSE ATP synthase subunit delta, mitochondrial OS=Mus musculus GN=Atp5d PE=1 SV=1	0.0149038	0.118211	0.0298077	down
		CV	>sp|Q91YY4|ATPF2_MOUSE ATP synthase mitochondrial F1 complex assembly factor 2 OS=Mus musculus GN=Atpaf2 PE=2 SV=1	0.0255047	0.169136	0.0510093	down
		CV	>sp|Q91VR2|ATPG_MOUSE ATP synthase subunit gamma, mitochondrial OS=Mus musculus GN=Atp5c1 PE=1 SV=1	0.0237932	0.204486	0.0475864	down
		CV	>sp|Q03265|ATPA_MOUSE ATP synthase subunit alpha, mitochondrial OS=Mus musculus GN=Atp5a1 PE=1 SV=1	0.0248098	0.216191	0.0496197	down
		CV	>sp|P19511|AT5F1_RAT ATP synthase subunit b, mitochondrial OS=Rattus norvegicus GN=Atp5f1 PE=1 SV=1	0.0442671	0.289326	0.0885341	down
		CV	>sp|P03930|ATP8_MOUSE ATP synthase protein 8 OS=Mus musculus GN=Mtatp8 PE=1 SV=1	0.0409101	0.329773	0.0818203	down
		CV	>sp|Q9DB20|ATPO_MOUSE ATP synthase subunit O, mitochondrial OS=Mus musculus GN=Atp5o PE=1 SV=1	0.0462983	0.399248	0.0925966	down
		CV	>sp|P10719|ATPB_RAT ATP synthase subunit beta, mitochondrial OS=Rattus norvegicus GN=Atp5b PE=1 SV=2	0.0533373	0.400256	0.106675	down
		CV	>sp|Q9DCX2|ATP5H_MOUSE ATP synthase subunit d, mitochondrial OS=Mus musculus GN=Atp5h PE=1 SV=3	0.051508	0.442525	0.103016	down
		CV	>sp|P56382|ATP5E_MOUSE ATP synthase subunit epsilon, mitochondrial OS=Mus musculus GN=Atp5e PE=2 SV=2	0.0718771	0.541633	0.143754	down
		CV	>sp|Q811I0|ATPF1_MOUSE ATP synthase mitochondrial F1 complex assembly factor 1 OS=Mus musculus GN=Atpaf1 PE=2 SV=1	0.0928728	0.710042	0.185746	down
		CV	>sp|Q9CPQ8|ATP5L_MOUSE ATP synthase subunit g, mitochondrial OS=Mus musculus GN=Atp5l PE=1 SV=1	0.0919089	0.755917	0.183818	down
		CV	>sp|D3ZAF6|ATPK_RAT ATP synthase subunit f, mitochondrial OS=Rattus norvegicus GN=Atp5j2 PE=1 SV=1	0.235347	1.2668	0.470694	down
		CV	>sp|Q9CRA7|ATP5S_MOUSE ATP synthase subunit s, mitochondrial OS=Mus musculus GN=Atp5s PE=2 SV=1	0.186746	1.47087	0.373493	down
