# Supplementary material for: Defective sarcoplasmic reticulum–mitochondria calcium exchange in aged mouse myocardium
Source: Cell Death Dis. 2014 Dec 18;5(12):e1573–. doi: 10.1038/cddis.2014.526 (PMC4454162; doi:10.1038/cddis.2014.526)
Supplement: Supplementary Table 2 [file cddis2014526x2.xls]

## Sheet: SSM
	s scan level
	p peptide level
	q protein level
	M* oxidized methionine
	C@ oxidized Cys
	C# reduced Cys
	K( iTRAQ labeling
FDR	FASTAshort	FASTAProteinDescription	Sequence	eq_Sequence	Vs	Xs	SD_Xs	Ws	Zs	FDRs	Xp	SD_Xp	Wp	Zp	FDRp	Xq	SD_Xq	Wq	Zq	FDRq	scan_per_peptide	pep_per_protein
0	>sp|Q99JY0|ECHB_MOUSE Trifunct	>sp|Q99JY0|ECHB_MOUSE Trifunctional enzyme subunit beta, mitochondrial OS=Mus musculus GN=Hadhb PE=1 SV=1	LK(PAFIK(PYGTVTAANSSFLTDGASAM*LIMSEDR	LK(PAFIK(PYGTVTAANSSFLTDGASAM*LIMSEDR	76454.3	0.520488	0.297443	18.6663	-0.91337	0.918234	0.722056	0.199328	35.5472	-0.94928	0.778811	0.880005	0.109771	82.9904	-0.514495	0.965456	11	63
0	>sp|Q9CR61|NDUB7_MOUSE NADH de	>sp|Q9CR61|NDUB7_MOUSE NADH dehydrogenase [ubiquinone] 1 beta subcomplex subunit 7 OS=Mus musculus GN=Ndufb7 PE=1 SV=3	VM*VATQQEMM*DAQLTLQQR	VM*VATQQEMM*DAQLTLQQR	90656.2	0.822861	0.293421	19.5329	0.117908	0.999858	0.803997	0.260229	17.8192	-0.629977	0.879621	0.948174	0.118186	71.5928	0.0989346	0.989584	2	15
0	>sp|Q9D172|ES1_MOUSE ES1 prote	>sp|Q9D172|ES1_MOUSE ES1 protein homolog, mitochondrial OS=Mus musculus GN=D10Jhu81e PE=1 SV=1	GK(ITSLAQLNAANHDAAIFPGGFGAAK(	GK(ITSLAQLNAANHDAAIFPGGFGAAK(	230050	0.951634	0.279897	23.019	0.109145	1.00001	0.929944	0.197271	36.6088	-1.91263	0.336315	1.23911	0.113364	77.8129	2.66949	0.108119	11	23
0	>sp|Q99JY0|ECHB_MOUSE Trifunct	>sp|Q99JY0|ECHB_MOUSE Trifunctional enzyme subunit beta, mitochondrial OS=Mus musculus GN=Hadhb PE=1 SV=1	LK(PAFIK(PYGTVTAANSSFLTDGASAMLIM*SEDR	LK(PAFIK(PYGTVTAANSSFLTDGASAMLIM*SEDR	123429	0.835656	0.287573	20.9213	0.635222	0.96946	0.701488	0.195722	37.443	-1.10113	0.717419	0.880005	0.109771	82.9904	-0.514495	0.965456	15	63
0	>sp|P97807|FUMH_MOUSE Fumarate	>sp|P97807|FUMH_MOUSE Fumarate hydratase, mitochondrial OS=Mus musculus GN=Fh PE=1 SV=3	LMNESLM*LVTALNPHIGYDK(	LMNESLM*LVTALNPHIGYDK(	174618	1.08232	0.282742	22.201	0.688221	0.963406	0.951678	0.212092	29.9554	0.185424	0.973775	0.918133	0.110255	82.2632	-0.166425	0.994772	5	51
0	>sp|Q99JY0|ECHB_MOUSE Trifunct	>sp|Q99JY0|ECHB_MOUSE Trifunctional enzyme subunit beta, mitochondrial OS=Mus musculus GN=Hadhb PE=1 SV=1	LK(PAFIK(PYGTVTAANSSFLTDGASAMLIM*SEDR	LK(PAFIK(PYGTVTAANSSFLTDGASAMLIM*SEDR	104856	0.945749	0.290453	20.2172	1.13683	0.85194	0.701488	0.195722	37.443	-1.10113	0.717419	0.880005	0.109771	82.9904	-0.514495	0.965456	15	63
0	>sp|Q99LC3|NDUAA_MOUSE NADH de	>sp|Q99LC3|NDUAA_MOUSE NADH dehydrogenase [ubiquinone] 1 alpha subcomplex subunit 10, mitochondrial OS=Mus musculus GN=Ndufa10 PE=1 SV=1	VTSAYLQDIENAYK(K(	VTSAYLQDIENAYK(K(	274406	1.12436	0.278437	23.4591	-0.150052	1.00046	1.15474	0.191023	40.177	-0.0252647	0.994467	1.15867	0.11178	80.034	1.98771	0.32154	26	37
0	>sp|Q6PB66|LPPRC_MOUSE Leucine	>sp|Q6PB66|LPPRC_MOUSE Leucine-rich PPR motif-containing protein, mitochondrial OS=Mus musculus GN=Lrpprc PE=1 SV=2	LQQLGVVYDVSHYNALLK(	LQQLGVVYDVSHYNALLK(	169952	1.10605	0.283064	22.1114	NaN	1	1.10605	0.283064	14.5931	0.128645	0.981743	1.07257	0.109514	83.3796	1.24264	0.698707	1	87
0	>sp|Q9CZU6|CISY_MOUSE Citrate	>sp|Q9CZU6|CISY_MOUSE Citrate synthase, mitochondrial OS=Mus musculus GN=Cs PE=1 SV=1	AALPSHVVTM*LDNFPTNLHPMSQLSAAITALNSESNFAR	AALPSHVVTM*LDNFPTNLHPMSQLSAAITALNSESNFAR	38734.4	0.241823	0.321322	14.6311	-2.231	0.321165	0.654249	0.282916	14.6111	-1.21002	0.670732	0.967421	0.110611	81.7335	0.279708	0.988302	2	47
0	>sp|Q60930|VDAC2_MOUSE Voltage	>sp|Q60930|VDAC2_MOUSE Voltage-dependent anion-selective channel protein 2 OS=Mus musculus GN=Vdac2 PE=1 SV=2	VNNSSLIGVGYTQTLRPGVK(	VNNSSLIGVGYTQTLRPGVK(	649452	1.01159	0.274018	24.8842	0.436036	0.987788	0.924667	0.188153	42.0139	-2.81149	0.0663043	1.34464	0.115581	74.8566	3.5314	0.0107566	90	16
0	>sp|Q99JY0|ECHB_MOUSE Trifunct	>sp|Q99JY0|ECHB_MOUSE Trifunctional enzyme subunit beta, mitochondrial OS=Mus musculus GN=Hadhb PE=1 SV=1	LK(PAFIK(PYGTVTAANSSFLTDGASAM*LIMSEDR	LK(PAFIK(PYGTVTAANSSFLTDGASAM*LIMSEDR	90538.1	0.495358	0.293449	19.5266	-1.05065	0.879965	0.722056	0.199328	35.5472	-0.94928	0.778811	0.880005	0.109771	82.9904	-0.514495	0.965456	11	63
0	>sp|P97807|FUMH_MOUSE Fumarate	>sp|P97807|FUMH_MOUSE Fumarate hydratase, mitochondrial OS=Mus musculus GN=Fh PE=1 SV=3	LMNESLM*LVTALNPHIGYDK(	LMNESLM*LVTALNPHIGYDK(	239032	0.874972	0.279558	23.1198	-0.412359	0.98902	0.951678	0.212092	29.9554	0.185424	0.973775	0.918133	0.110255	82.2632	-0.166425	0.994772	5	51
0	>sp|Q99JY0|ECHB_MOUSE Trifunct	>sp|Q99JY0|ECHB_MOUSE Trifunctional enzyme subunit beta, mitochondrial OS=Mus musculus GN=Hadhb PE=1 SV=1	LK(PAFIK(PYGTVTAANSSFLTDGASAMLIM*SEDR	LK(PAFIK(PYGTVTAANSSFLTDGASAMLIM*SEDR	79460.6	0.725875	0.296477	18.8685	0.10965	0.999965	0.701488	0.195722	37.443	-1.10113	0.717419	0.880005	0.109771	82.9904	-0.514495	0.965456	15	63
0	>sp|Q9D172|ES1_MOUSE ES1 prote	>sp|Q9D172|ES1_MOUSE ES1 protein homolog, mitochondrial OS=Mus musculus GN=D10Jhu81e PE=1 SV=1	GK(ITSLAQLNAANHDAAIFPGGFGAAK(	GK(ITSLAQLNAANHDAAIFPGGFGAAK(	306569	0.68546	0.27764	23.7058	-1.24846	0.810618	0.929944	0.197271	36.6088	-1.91263	0.336315	1.23911	0.113364	77.8129	2.66949	0.108119	11	23
0	>sp|P70404|IDHG1_MOUSE Isocitr	>sp|P70404|IDHG1_MOUSE Isocitrate dehydrogenase [NAD] subunit gamma 1, mitochondrial OS=Mus musculus GN=Idh3g PE=1 SV=1	NIANPTATLLASC#M*MLDHLK(	NIANPTATLLASC#M*MLDHLK(	322758	2.42742	0.277298	23.8129	NaN	1	2.42742	0.277298	15.3153	5.46687	2.8096e-06	1.05761	0.112922	78.423	1.07267	0.791888	1	26
0	>sp|Q99JY0|ECHB_MOUSE Trifunct	>sp|Q99JY0|ECHB_MOUSE Trifunctional enzyme subunit beta, mitochondrial OS=Mus musculus GN=Hadhb PE=1 SV=1	LK(PAFIK(PYGTVTAANSSFLTDGASAM*LIMSEDR	LK(PAFIK(PYGTVTAANSSFLTDGASAM*LIMSEDR	80781.4	0.877368	0.296074	18.9538	0.709168	0.959704	0.722056	0.199328	35.5472	-0.94928	0.778811	0.880005	0.109771	82.9904	-0.514495	0.965456	11	63
0	>sp|Q9QXX4|CMC2_MOUSE Calcium-	>sp|Q9QXX4|CMC2_MOUSE Calcium-binding mitochondrial carrier protein Aralar2 OS=Mus musculus GN=Slc25a13 PE=1 SV=1	DIPFSAIYFPC#YAHVK(	DIPFSAIYFPC#YAHVK(	328409	1.53459	0.277186	23.848	-0.938918	0.911633	1.71586	0.199979	35.2219	3.69028	0.00553238	1.10169	0.111193	80.8801	1.48575	0.564096	9	41
0	>sp|P97807|FUMH_MOUSE Fumarate	>sp|P97807|FUMH_MOUSE Fumarate hydratase, mitochondrial OS=Mus musculus GN=Fh PE=1 SV=3	LMNESLM*LVTALNPHIGYDK(	LMNESLM*LVTALNPHIGYDK(	71290.6	0.979871	0.299285	18.2911	0.134812	1.00062	0.951678	0.212092	29.9554	0.185424	0.973775	0.918133	0.110255	82.2632	-0.166425	0.994772	5	51
0	>sp|Q02566|MYH6_MOUSE Myosin-6	>sp|Q02566|MYH6_MOUSE Myosin-6 OS=Mus musculus GN=Myh6 PE=1 SV=2	VK(LEQQVDDLEGSLEQEK(K(	VK(LEQQVDDLEGSLEQEK(K(	321321	0.651595	0.277327	23.8038	-0.236992	0.996894	0.698523	0.194658	38.0348	-1.02407	0.752872	0.863996	0.108765	84.5319	-0.666447	0.939398	15	144
0	>sp|Q99JY0|ECHB_MOUSE Trifunct	>sp|Q99JY0|ECHB_MOUSE Trifunctional enzyme subunit beta, mitochondrial OS=Mus musculus GN=Hadhb PE=1 SV=1	LK(PAFIK(PYGTVTAANSSFLTDGASAMLIM*SEDR	LK(PAFIK(PYGTVTAANSSFLTDGASAMLIM*SEDR	273948	0.707668	0.27845	23.4552	0.0309783	0.999938	0.701488	0.195722	37.443	-1.10113	0.717419	0.880005	0.109771	82.9904	-0.514495	0.965456	15	63
0	>sp|Q99JY0|ECHB_MOUSE Trifunct	>sp|Q99JY0|ECHB_MOUSE Trifunctional enzyme subunit beta, mitochondrial OS=Mus musculus GN=Hadhb PE=1 SV=1	LK(PAFIK(PYGTVTAANSSFLTDGASAMLIM*SEDR	LK(PAFIK(PYGTVTAANSSFLTDGASAMLIM*SEDR	588007	0.713964	0.274359	24.7692	0.0642718	0.999517	0.701488	0.195722	37.443	-1.10113	0.717419	0.880005	0.109771	82.9904	-0.514495	0.965456	15	63
0	>sp|Q9D3D9|ATPD_MOUSE ATP synt	>sp|Q9D3D9|ATPD_MOUSE ATP synthase subunit delta, mitochondrial OS=Mus musculus GN=Atp5d PE=1 SV=1	QVDVPTLTGAFGILASHVPTLQVLRPGLVVVHTEDGTTTK(	QVDVPTLTGAFGILASHVPTLQVLRPGLVVVHTEDGTTTK(	29674.5	0.411005	0.335247	12.9048	-1.17151	0.841506	0.727933	0.194634	38.0485	-1.32846	0.614835	0.914447	0.134938	54.9202	-0.163299	0.995303	18	4
0	>sp|Q99LC3|NDUAA_MOUSE NADH de	>sp|Q99LC3|NDUAA_MOUSE NADH dehydrogenase [ubiquinone] 1 alpha subcomplex subunit 10, mitochondrial OS=Mus musculus GN=Ndufa10 PE=1 SV=1	VTSAYLQDIENAYK(	VTSAYLQDIENAYK(	182133	1.1579	0.282257	22.3369	-0.325306	0.993458	1.22528	0.191732	39.7437	0.425708	0.933238	1.15867	0.11178	80.034	1.98771	0.32154	24	37
0	>sp|Q9CRB8|MTFP1_MOUSE Mitocho	>sp|Q9CRB8|MTFP1_MOUSE Mitochondrial fission process protein 1 OS=Mus musculus GN=Mtfp1 PE=1 SV=1	YLGYANEVGEAFR	YLGYANEVGEAFR	444373	0.84069	0.275518	24.384	-0.796071	0.943941	0.9944	0.196818	36.8496	0.66244	0.873448	0.890874	0.122383	66.7662	-0.372667	0.979282	11	10
0	>sp|Q9D172|ES1_MOUSE ES1 prote	>sp|Q9D172|ES1_MOUSE ES1 protein homolog, mitochondrial OS=Mus musculus GN=D10Jhu81e PE=1 SV=1	ITSLAQLNAANHDAAIFPGGFGAAK(	ITSLAQLNAANHDAAIFPGGFGAAK(	216077	1.61701	0.280479	22.8475	-0.656696	0.96711	1.75052	0.193291	38.8176	3.25793	0.0212351	1.23911	0.113364	77.8129	2.66949	0.108119	18	23
0	>sp|Q99JY0|ECHB_MOUSE Trifunct	>sp|Q99JY0|ECHB_MOUSE Trifunctional enzyme subunit beta, mitochondrial OS=Mus musculus GN=Hadhb PE=1 SV=1	LK(PAFIK(PYGTVTAANSSFLTDGASAMLIM*SEDR	LK(PAFIK(PYGTVTAANSSFLTDGASAMLIM*SEDR	134538	0.931975	0.28622	21.2666	1.10021	0.864716	0.701488	0.195722	37.443	-1.10113	0.717419	0.880005	0.109771	82.9904	-0.514495	0.965456	15	63
0	>sp|Q8BMF4|ODP2_MOUSE Dihydrol	>sp|Q8BMF4|ODP2_MOUSE Dihydrolipoyllysine-residue acetyltransferase component of pyruvate dehydrogenase complex, mitochondrial OS=Mus musculus GN=Dlat PE=1 SV=2	DVPVGSIIC#ITVEK(PQDIEAFK(	DVPVGSIIC#ITVEK(PQDIEAFK(	2.08866e+06	2.63379	0.271763	25.6704	2.32472	0.27883	2.19165	0.194812	37.9481	6.02991	1.25168e-07	1.22649	0.111176	80.9052	2.60851	0.120569	14	36
0	>sp|Q9QYR9|ACOT2_MOUSE Acyl-co	>sp|Q9QYR9|ACOT2_MOUSE Acyl-coenzyme A thioesterase 2, mitochondrial OS=Mus musculus GN=Acot2 PE=1 SV=2	DVQTPFLVELEVLDGHEPDGGQR	DVQTPFLVELEVLDGHEPDGGQR	67141.7	0.682789	0.30096	17.9608	-0.775257	0.947555	0.860564	0.19567	37.4716	1.19939	0.674379	0.673748	0.120056	69.3792	-2.18842	0.241802	18	11
0	>sp|Q9D3D9|ATPD_MOUSE ATP synt	>sp|Q9D3D9|ATPD_MOUSE ATP synthase subunit delta, mitochondrial OS=Mus musculus GN=Atp5d PE=1 SV=1	QVDVPTLTGAFGILASHVPTLQVLRPGLVVVHTEDGTTTK(	QVDVPTLTGAFGILASHVPTLQVLRPGLVVVHTEDGTTTK(	269490	0.60119	0.278576	23.4168	-0.631097	0.970208	0.727933	0.194634	38.0485	-1.32846	0.614835	0.914447	0.134938	54.9202	-0.163299	0.995303	18	4
0	>sp|Q99J99|THTM_MOUSE 3-mercap	>sp|Q99J99|THTM_MOUSE 3-mercaptopyruvate sulfurtransferase OS=Mus musculus GN=Mpst PE=1 SV=3	ALVSAQWVAEALK(	ALVSAQWVAEALK(	298277	1.01178	0.277829	23.6468	-0.720375	0.957627	1.15232	0.198543	35.9461	0.0782816	0.99126	1.13993	0.121958	67.2325	1.6682	0.469244	10	10
0	>sp|Q60930|VDAC2_MOUSE Voltage	>sp|Q60930|VDAC2_MOUSE Voltage-dependent anion-selective channel protein 2 OS=Mus musculus GN=Vdac2 PE=1 SV=2	VNNSSLIGVGYTQTLRPGVK(	VNNSSLIGVGYTQTLRPGVK(	845481	0.952766	0.273262	25.1433	0.141686	1.00063	0.924667	0.188153	42.0139	-2.81149	0.0663043	1.34464	0.115581	74.8566	3.5314	0.0107566	90	16
0	>sp|Q99JY0|ECHB_MOUSE Trifunct	>sp|Q99JY0|ECHB_MOUSE Trifunctional enzyme subunit beta, mitochondrial OS=Mus musculus GN=Hadhb PE=1 SV=1	LK(PAFIK(PYGTVTAANSSFLTDGASAMLIM*SEDR	LK(PAFIK(PYGTVTAANSSFLTDGASAMLIM*SEDR	406294	0.555385	0.275962	24.2394	-0.744565	0.952946	0.701488	0.195722	37.443	-1.10113	0.717419	0.880005	0.109771	82.9904	-0.514495	0.965456	15	63
0	>sp|Q9D172|ES1_MOUSE ES1 prote	>sp|Q9D172|ES1_MOUSE ES1 protein homolog, mitochondrial OS=Mus musculus GN=D10Jhu81e PE=1 SV=1	ITSLAQLNAANHDAAIFPGGFGAAK(	ITSLAQLNAANHDAAIFPGGFGAAK(	257271	1.84837	0.278942	23.3052	0.486037	0.983961	1.75052	0.193291	38.8176	3.25793	0.0212351	1.23911	0.113364	77.8129	2.66949	0.108119	18	23
0	>sp|Q8BH59|CMC1_MOUSE Calcium-	>sp|Q8BH59|CMC1_MOUSE Calcium-binding mitochondrial carrier protein Aralar1 OS=Mus musculus GN=Slc25a12 PE=1 SV=1	IVQLLAGVADQTK(	IVQLLAGVADQTK(	320777	1.27588	0.277338	23.8003	-0.531744	0.9811	1.38394	0.188695	41.6563	1.78274	0.3957	1.11082	0.11077	81.4993	1.57383	0.517122	59	45
0	>sp|Q60931|VDAC3_MOUSE Voltage	>sp|Q60931|VDAC3_MOUSE Voltage-dependent anion-selective channel protein 3 OS=Mus musculus GN=Vdac3 PE=1 SV=1	VNNASLIGLGYTQTLRPGVK(	VNNASLIGLGYTQTLRPGVK(	243244	0.868355	0.279408	23.1648	-0.752356	0.951686	1.0233	0.188796	41.5907	0.589142	0.892668	0.935527	0.118265	71.4967	-0.00807331	0.998714	57	13
0	>sp|Q99LC3|NDUAA_MOUSE NADH de	>sp|Q99LC3|NDUAA_MOUSE NADH dehydrogenase [ubiquinone] 1 alpha subcomplex subunit 10, mitochondrial OS=Mus musculus GN=Ndufa10 PE=1 SV=1	VTSAYLQDIENAYK(K(	VTSAYLQDIENAYK(K(	1.30402e+06	1.37813	0.272378	25.4521	1.14935	0.848172	1.15474	0.191023	40.177	-0.0252647	0.994467	1.15867	0.11178	80.034	1.98771	0.32154	26	37
0	>sp|Q02566|MYH6_MOUSE Myosin-6	>sp|Q02566|MYH6_MOUSE Myosin-6 OS=Mus musculus GN=Myh6 PE=1 SV=2	VK(LEQQVDDLEGSLEQEK(K(	VK(LEQQVDDLEGSLEQEK(K(	413956	0.694441	0.275866	24.2705	-0.020818	0.999677	0.698523	0.194658	38.0348	-1.02407	0.752872	0.863996	0.108765	84.5319	-0.666447	0.939398	15	144
0	>sp|Q99LC3|NDUAA_MOUSE NADH de	>sp|Q99LC3|NDUAA_MOUSE NADH dehydrogenase [ubiquinone] 1 alpha subcomplex subunit 10, mitochondrial OS=Mus musculus GN=Ndufa10 PE=1 SV=1	VTSAYLQDIENAYK(K(	VTSAYLQDIENAYK(K(	263712	1.0485	0.278745	23.3652	-0.523665	0.981646	1.15474	0.191023	40.177	-0.0252647	0.994467	1.15867	0.11178	80.034	1.98771	0.32154	26	37
0	>sp|Q60931|VDAC3_MOUSE Voltage	>sp|Q60931|VDAC3_MOUSE Voltage-dependent anion-selective channel protein 3 OS=Mus musculus GN=Vdac3 PE=1 SV=1	VNNASLIGLGYTQTLRPGVK(	VNNASLIGLGYTQTLRPGVK(	273865	0.977132	0.278452	23.4545	-0.22556	0.997072	1.0233	0.188796	41.5907	0.589142	0.892668	0.935527	0.118265	71.4967	-0.00807331	0.998714	57	13
0	>sp|Q60931|VDAC3_MOUSE Voltage	>sp|Q60931|VDAC3_MOUSE Voltage-dependent anion-selective channel protein 3 OS=Mus musculus GN=Vdac3 PE=1 SV=1	VNNASLIGLGYTQTLRPGVK(	VNNASLIGLGYTQTLRPGVK(	175774	1.00944	0.282665	22.2225	-0.0658811	0.999504	1.0233	0.188796	41.5907	0.589142	0.892668	0.935527	0.118265	71.4967	-0.00807331	0.998714	57	13
0	>sp|P48962|ADT1_MOUSE ADP/ATP	>sp|P48962|ADT1_MOUSE ADP/ATP translocase 1 OS=Mus musculus GN=Slc25a4 PE=1 SV=4	DFLAGGIAAAVSK(	DFLAGGIAAAVSK(	4.90822e+06	1.25589	0.271176	25.8824	1.43678	0.725204	0.97375	0.187099	42.724	-1.50036	0.528732	1.20084	0.110381	82.0744	2.39491	0.1705	505	47
0	>sp|Q60930|VDAC2_MOUSE Voltage	>sp|Q60930|VDAC2_MOUSE Voltage-dependent anion-selective channel protein 2 OS=Mus musculus GN=Vdac2 PE=1 SV=2	VNNSSLIGVGYTQTLRPGVK(	VNNSSLIGVGYTQTLRPGVK(	280587	0.909691	0.27827	23.5105	-0.0730188	0.999534	0.924667	0.188153	42.0139	-2.81149	0.0663043	1.34464	0.115581	74.8566	3.5314	0.0107566	90	16
0	>sp|Q9D3D9|ATPD_MOUSE ATP synt	>sp|Q9D3D9|ATPD_MOUSE ATP synthase subunit delta, mitochondrial OS=Mus musculus GN=Atp5d PE=1 SV=1	QVDVPTLTGAFGILASHVPTLQVLRPGLVVVHTEDGTTTK(	QVDVPTLTGAFGILASHVPTLQVLRPGLVVVHTEDGTTTK(	39057.1	0.658732	0.320936	14.6843	-0.272866	0.995006	0.727933	0.194634	38.0485	-1.32846	0.614835	0.914447	0.134938	54.9202	-0.163299	0.995303	18	4
0	>sp|Q9CZU6|CISY_MOUSE Citrate	>sp|Q9CZU6|CISY_MOUSE Citrate synthase, mitochondrial OS=Mus musculus GN=Cs PE=1 SV=1	AALPSHVVTMLDNFPTNLHPM*SQLSAAITALNSESNFAR	AALPSHVVTMLDNFPTNLHPM*SQLSAAITALNSESNFAR	15758.2	0.363257	0.383292	8.92758	0.0656477	0.999543	0.342916	0.224246	25.849	-3.20943	0.0240501	0.967421	0.110611	81.7335	0.279708	0.988302	7	47
0	>sp|Q9D172|ES1_MOUSE ES1 prote	>sp|Q9D172|ES1_MOUSE ES1 protein homolog, mitochondrial OS=Mus musculus GN=D10Jhu81e PE=1 SV=1	VVTTPAFM*C#ETALHHIHDGIGAM*VK(	VVTTPAFM*C#ETALHHIHDGIGAM*VK(	205169	1.50292	0.280987	22.6995	1.02251	0.888625	1.29931	0.199332	35.5451	0.367025	0.947663	1.23911	0.113364	77.8129	2.66949	0.108119	10	23
0	>sp|Q99JY0|ECHB_MOUSE Trifunct	>sp|Q99JY0|ECHB_MOUSE Trifunctional enzyme subunit beta, mitochondrial OS=Mus musculus GN=Hadhb PE=1 SV=1	LK(PAFIK(PYGTVTAANSSFLTDGASAMLIM*SEDR	LK(PAFIK(PYGTVTAANSSFLTDGASAMLIM*SEDR	46444.5	0.670222	0.31349	15.7788	-0.128555	1.00036	0.701488	0.195722	37.443	-1.10113	0.717419	0.880005	0.109771	82.9904	-0.514495	0.965456	15	63
0	>sp|Q9QYR9|ACOT2_MOUSE Acyl-co	>sp|Q9QYR9|ACOT2_MOUSE Acyl-coenzyme A thioesterase 2, mitochondrial OS=Mus musculus GN=Acot2 PE=1 SV=2	DVQTPFLVELEVLDGHEPDGGQR	DVQTPFLVELEVLDGHEPDGGQR	70699.4	0.740067	0.299512	18.2457	-0.529627	0.981377	0.860564	0.19567	37.4716	1.19939	0.674379	0.673748	0.120056	69.3792	-2.18842	0.241802	18	11
0	>sp|P48962|ADT1_MOUSE ADP/ATP	>sp|P48962|ADT1_MOUSE ADP/ATP translocase 1 OS=Mus musculus GN=Slc25a4 PE=1 SV=4	DFLAGGIAAAVSK(	DFLAGGIAAAVSK(	158129	0.836439	0.283964	21.8647	-0.642699	0.96899	0.97375	0.187099	42.724	-1.50036	0.528732	1.20084	0.110381	82.0744	2.39491	0.1705	505	47
0	>sp|P48962|ADT1_MOUSE ADP/ATP	>sp|P48962|ADT1_MOUSE ADP/ATP translocase 1 OS=Mus musculus GN=Slc25a4 PE=1 SV=4	DFLAGGIAAAVSK(	DFLAGGIAAAVSK(	57632	0.869271	0.305659	17.0859	-0.432293	0.987996	0.97375	0.187099	42.724	-1.50036	0.528732	1.20084	0.110381	82.0744	2.39491	0.1705	505	47
0	>sp|P47738|ALDH2_MOUSE Aldehyd	>sp|P47738|ALDH2_MOUSE Aldehyde dehydrogenase, mitochondrial OS=Mus musculus GN=Aldh2 PE=1 SV=1	TFVQENVYDEFVER	TFVQENVYDEFVER	398980	1.03264	0.276057	24.2087	0.554869	0.979909	0.923972	0.19505	37.8149	-0.148776	0.978831	0.947773	0.112251	79.3637	0.100587	0.990923	14	31
0	>sp|P63038-2|CH60_MOUSE Isofor	>sp|P63038-2|CH60_MOUSE Isoform 2 of 60 kDa heat shock protein, mitochondrial OS=Mus musculus GN=Hspd1	ADLEMQIESLTEELAYLK(K(	ADLEMQIESLTEELAYLK(K(	178879	0.298987	0.282462	22.2792	NaN	1	0.298987	0.282462	14.666	-0.549393	0.900391	0.423226	0.168653	35.1571	-3.04327	0.0445921	1	4
0	>sp|Q8BMF4|ODP2_MOUSE Dihydrol	>sp|Q8BMF4|ODP2_MOUSE Dihydrolipoyllysine-residue acetyltransferase component of pyruvate dehydrogenase complex, mitochondrial OS=Mus musculus GN=Dlat PE=1 SV=2	DVPVGSIIC#ITVEK(PQDIEAFK(	DVPVGSIIC#ITVEK(PQDIEAFK(	1.70747e+06	2.46655	0.271991	25.589	1.44312	0.722229	2.19165	0.194812	37.9481	6.02991	1.25168e-07	1.22649	0.111176	80.9052	2.60851	0.120569	14	36
0	>sp|P35486|ODPA_MOUSE Pyruvate	>sp|P35486|ODPA_MOUSE Pyruvate dehydrogenase E1 component subunit alpha, somatic form, mitochondrial OS=Mus musculus GN=Pdha1 PE=1 SV=1	GFC#HLC#DGQEAC#C#VGLEAGINPTDHLITAYR	GFC#HLC#DGQEAC#C#VGLEAGINPTDHLITAYR	41523.8	1.80061	0.318176	15.0748	2.29176	0.294465	1.38324	0.263684	17.2625	0.847549	0.816431	1.18134	0.110394	82.0556	2.218	0.228068	2	49
0	>sp|Q9QXX4|CMC2_MOUSE Calcium-	>sp|Q9QXX4|CMC2_MOUSE Calcium-binding mitochondrial carrier protein Aralar2 OS=Mus musculus GN=Slc25a13 PE=1 SV=1	LAVATFAGIENK(	LAVATFAGIENK(	232924	1.18722	0.279786	23.052	-0.132739	1.00045	1.21408	0.193349	38.7837	0.708659	0.859369	1.10169	0.111193	80.8801	1.48575	0.564096	18	41
0	>sp|P48962|ADT1_MOUSE ADP/ATP	>sp|P48962|ADT1_MOUSE ADP/ATP translocase 1 OS=Mus musculus GN=Slc25a4 PE=1 SV=4	DFLAGGIAAAVSK(	DFLAGGIAAAVSK(	211797	0.846791	0.280672	22.791	-0.6067	0.973569	0.97375	0.187099	42.724	-1.50036	0.528732	1.20084	0.110381	82.0744	2.39491	0.1705	505	47
0	>sp|Q6P8J7|KCRS_MOUSE Creatine	>sp|Q6P8J7|KCRS_MOUSE Creatine kinase S-type, mitochondrial OS=Mus musculus GN=Ckmt2 PE=1 SV=1	LFPPSADYPDLRK(	LFPPSADYPDLRK(	1.68573e+06	1.20264	0.272008	25.5832	0.134364	1.00063	1.17611	0.187152	42.6875	0.157666	0.977058	1.15223	0.11024	82.2853	1.95706	0.337568	325	49
0	>sp|P48962|ADT1_MOUSE ADP/ATP	>sp|P48962|ADT1_MOUSE ADP/ATP translocase 1 OS=Mus musculus GN=Slc25a4 PE=1 SV=4	DFLAGGIAAAVSK(	DFLAGGIAAAVSK(	8.65443e+06	1.14697	0.270987	25.9511	0.883303	0.925901	0.97375	0.187099	42.724	-1.50036	0.528732	1.20084	0.110381	82.0744	2.39491	0.1705	505	47
0	>sp|P48962|ADT1_MOUSE ADP/ATP	>sp|P48962|ADT1_MOUSE ADP/ATP translocase 1 OS=Mus musculus GN=Slc25a4 PE=1 SV=4	DFLAGGIAAAVSK(	DFLAGGIAAAVSK(	745947	1.27324	0.273597	25.0281	1.49979	0.695201	0.97375	0.187099	42.724	-1.50036	0.528732	1.20084	0.110381	82.0744	2.39491	0.1705	505	47
0	>sp|Q9D172|ES1_MOUSE ES1 prote	>sp|Q9D172|ES1_MOUSE ES1 protein homolog, mitochondrial OS=Mus musculus GN=D10Jhu81e PE=1 SV=1	VVTTPAFMC#ETALHHIHDGIGAMVK(	VVTTPAFMC#ETALHHIHDGIGAMVK(	692638	2.52749	0.273815	24.9534	2.65507	0.155454	2.05209	0.208859	31.2285	4.64529	0.000143569	1.23911	0.113364	77.8129	2.66949	0.108119	5	23
0	>sp|P97807|FUMH_MOUSE Fumarate	>sp|P97807|FUMH_MOUSE Fumarate hydratase, mitochondrial OS=Mus musculus GN=Fh PE=1 SV=3	LMNESLM*LVTALNPHIGYDK(	LMNESLM*LVTALNPHIGYDK(	69842.1	0.895097	0.299848	18.1789	-0.269716	0.994964	0.951678	0.212092	29.9554	0.185424	0.973775	0.918133	0.110255	82.2632	-0.166425	0.994772	5	51
0	>sp|P51881|ADT2_MOUSE ADP/ATP	>sp|P51881|ADT2_MOUSE ADP/ATP translocase 2 OS=Mus musculus GN=Slc25a5 PE=1 SV=3	DFLAGGVAAAISK(	DFLAGGVAAAISK(	167164	0.599601	0.283265	22.0559	-1.4618	0.713552	0.908258	0.18882	41.5749	-0.905063	0.794067	1.04554	0.114523	76.2458	0.952276	0.843801	60	23
0	>sp|P48962|ADT1_MOUSE ADP/ATP	>sp|P48962|ADT1_MOUSE ADP/ATP translocase 1 OS=Mus musculus GN=Slc25a4 PE=1 SV=4	DFLAGGIAAAVSK(	DFLAGGIAAAVSK(	626061	0.962474	0.27414	24.843	-0.0562574	0.999844	0.97375	0.187099	42.724	-1.50036	0.528732	1.20084	0.110381	82.0744	2.39491	0.1705	505	47
0	>sp|Q60930|VDAC2_MOUSE Voltage	>sp|Q60930|VDAC2_MOUSE Voltage-dependent anion-selective channel protein 2 OS=Mus musculus GN=Vdac2 PE=1 SV=2	VNNSSLIGVGYTQTLRPGVK(	VNNSSLIGVGYTQTLRPGVK(	121391	1.00933	0.287847	20.8525	0.388764	0.991066	0.924667	0.188153	42.0139	-2.81149	0.0663043	1.34464	0.115581	74.8566	3.5314	0.0107566	90	16
0	>sp|P48962|ADT1_MOUSE ADP/ATP	>sp|P48962|ADT1_MOUSE ADP/ATP translocase 1 OS=Mus musculus GN=Slc25a4 PE=1 SV=4	DFLAGGIAAAVSK(	DFLAGGIAAAVSK(	337904	1.01306	0.277007	23.9046	0.19237	0.998987	0.97375	0.187099	42.724	-1.50036	0.528732	1.20084	0.110381	82.0744	2.39491	0.1705	505	47
0	>sp|Q6P8J7|KCRS_MOUSE Creatine	>sp|Q6P8J7|KCRS_MOUSE Creatine kinase S-type, mitochondrial OS=Mus musculus GN=Ckmt2 PE=1 SV=1	LFPPSADYPDLRK(	LFPPSADYPDLRK(	643367	0.917123	0.274049	24.8738	-1.29366	0.790421	1.17611	0.187152	42.6875	0.157666	0.977058	1.15223	0.11024	82.2853	1.95706	0.337568	325	49
0	>sp|P48962|ADT1_MOUSE ADP/ATP	>sp|P48962|ADT1_MOUSE ADP/ATP translocase 1 OS=Mus musculus GN=Slc25a4 PE=1 SV=4	DFLAGGIAAAVSK(	DFLAGGIAAAVSK(	182779	1.22796	0.282217	22.3481	1.20293	0.828319	0.97375	0.187099	42.724	-1.50036	0.528732	1.20084	0.110381	82.0744	2.39491	0.1705	505	47
0	>sp|Q9EQ20|MMSA_MOUSE Methylma	>sp|Q9EQ20|MMSA_MOUSE Methylmalonate-semialdehyde dehydrogenase [acylating], mitochondrial OS=Mus musculus GN=Aldh6a1 PE=1 SV=1	LLQDSGAPDGTLNIIHGQHDAVNFIC#DHPDIK(	LLQDSGAPDGTLNIIHGQHDAVNFIC#DHPDIK(	124318	1.38466	0.287456	20.9508	-1.55426	0.667139	1.71788	0.190969	40.2102	4.26644	0.000708765	1.05132	0.110477	81.932	1.03946	0.803383	27	54
0	>sp|P48962|ADT1_MOUSE ADP/ATP	>sp|P48962|ADT1_MOUSE ADP/ATP translocase 1 OS=Mus musculus GN=Slc25a4 PE=1 SV=4	DFLAGGIAAAVSK(	DFLAGGIAAAVSK(	2.5065e+06	0.974607	0.271593	25.7316	0.00435464	0.99995	0.97375	0.187099	42.724	-1.50036	0.528732	1.20084	0.110381	82.0744	2.39491	0.1705	505	47
0	>sp|P48962|ADT1_MOUSE ADP/ATP	>sp|P48962|ADT1_MOUSE ADP/ATP translocase 1 OS=Mus musculus GN=Slc25a4 PE=1 SV=4	DFLAGGIAAAVSK(	DFLAGGIAAAVSK(	4.14749e+06	1.41783	0.271256	25.8534	2.26023	0.307769	0.97375	0.187099	42.724	-1.50036	0.528732	1.20084	0.110381	82.0744	2.39491	0.1705	505	47
0	>sp|Q6P8J7|KCRS_MOUSE Creatine	>sp|Q6P8J7|KCRS_MOUSE Creatine kinase S-type, mitochondrial OS=Mus musculus GN=Ckmt2 PE=1 SV=1	LFPPSADYPDLRK(	LFPPSADYPDLRK(	513956	1.16762	0.274876	24.596	-0.0421648	0.999807	1.17611	0.187152	42.6875	0.157666	0.977058	1.15223	0.11024	82.2853	1.95706	0.337568	325	49
0	>sp|Q9CR62|M2OM_MOUSE Mitochon	>sp|Q9CR62|M2OM_MOUSE Mitochondrial 2-oxoglutarate/malate carrier protein OS=Mus musculus GN=Slc25a11 PE=1 SV=3	ALIGMTAGATGAFVGTPAEVALIR	ALIGMTAGATGAFVGTPAEVALIR	314933	1.33037	0.277459	23.7624	1.50816	0.690409	1.0243	0.190091	40.7589	-0.635584	0.879609	1.12206	0.112601	78.87	1.64806	0.478447	47	28
0	>sp|Q60930|VDAC2_MOUSE Voltage	>sp|Q60930|VDAC2_MOUSE Voltage-dependent anion-selective channel protein 2 OS=Mus musculus GN=Vdac2 PE=1 SV=2	VNNSSLIGVGYTQTLRPGVK(	VNNSSLIGVGYTQTLRPGVK(	822912	1.10938	0.273331	25.1196	0.930973	0.914069	0.924667	0.188153	42.0139	-2.81149	0.0663043	1.34464	0.115581	74.8566	3.5314	0.0107566	90	16
0	>sp|Q9QXX4|CMC2_MOUSE Calcium-	>sp|Q9QXX4|CMC2_MOUSE Calcium-binding mitochondrial carrier protein Aralar2 OS=Mus musculus GN=Slc25a13 PE=1 SV=1	LAVATFAGIENK(	LAVATFAGIENK(	153876	1.04551	0.284321	21.7682	-0.809328	0.94121	1.21408	0.193349	38.7837	0.708659	0.859369	1.10169	0.111193	80.8801	1.48575	0.564096	18	41
0	>sp|Q9CQ62|DECR_MOUSE 2,4-dien	>sp|Q9CQ62|DECR_MOUSE 2,4-dienoyl-CoA reductase, mitochondrial OS=Mus musculus GN=Decr1 PE=1 SV=1	AMTTFLSTLGAQC#VIASR	AMTTFLSTLGAQC#VIASR	317796	3.93414	0.277399	23.7811	10.282	0	1.85519	0.19063	40.421	5.36392	4.71763e-06	1.02569	0.112027	79.6809	0.796328	0.902679	36	30
0	>sp|P48962|ADT1_MOUSE ADP/ATP	>sp|P48962|ADT1_MOUSE ADP/ATP translocase 1 OS=Mus musculus GN=Slc25a4 PE=1 SV=4	DFLAGGIAAAVSK(	DFLAGGIAAAVSK(	46705.5	0.575425	0.313267	15.8137	-1.58556	0.651255	0.97375	0.187099	42.724	-1.50036	0.528732	1.20084	0.110381	82.0744	2.39491	0.1705	505	47
0	>sp|P48962|ADT1_MOUSE ADP/ATP	>sp|P48962|ADT1_MOUSE ADP/ATP translocase 1 OS=Mus musculus GN=Slc25a4 PE=1 SV=4	DFLAGGIAAAVSK(	DFLAGGIAAAVSK(	162588	0.99972	0.28361	21.9613	0.121824	0.999772	0.97375	0.187099	42.724	-1.50036	0.528732	1.20084	0.110381	82.0744	2.39491	0.1705	505	47
0	>sp|P08249|MDHM_MOUSE Malate d	>sp|P08249|MDHM_MOUSE Malate dehydrogenase, mitochondrial OS=Mus musculus GN=Mdh2 PE=1 SV=3	VNVPVIGGHAGK(	VNVPVIGGHAGK(	680230	1.25269	0.273871	24.9344	0.951283	0.908411	1.06291	0.187645	42.3537	-0.959365	0.776234	1.2086	0.11069	81.6173	2.4584	0.152076	130	43
0	>sp|Q9CR68|UCRI_MOUSE Cytochro	>sp|Q9CR68|UCRI_MOUSE Cytochrome b-c1 complex subunit Rieske, mitochondrial OS=Mus musculus GN=Uqcrfs1 PE=1 SV=1	NVVSQFVSSMSASADVLAM*SK(	NVVSQFVSSMSASADVLAM*SK(	95195.1	1.01218	0.292379	19.7685	0.0837362	0.99917	0.9937	0.193589	38.6446	0.734733	0.850593	0.878357	0.113687	77.3714	-0.511272	0.965959	27	21
0	>sp|P48962|ADT1_MOUSE ADP/ATP	>sp|P48962|ADT1_MOUSE ADP/ATP translocase 1 OS=Mus musculus GN=Slc25a4 PE=1 SV=4	DFLAGGIAAAVSK(	DFLAGGIAAAVSK(	149234	0.876674	0.284733	21.6577	-0.452219	0.986282	0.97375	0.187099	42.724	-1.50036	0.528732	1.20084	0.110381	82.0744	2.39491	0.1705	505	47
0	>sp|Q9CR68|UCRI_MOUSE Cytochro	>sp|Q9CR68|UCRI_MOUSE Cytochrome b-c1 complex subunit Rieske, mitochondrial OS=Mus musculus GN=Uqcrfs1 PE=1 SV=1	NVVSQFVSSMSASADVLAM*SK(	NVVSQFVSSMSASADVLAM*SK(	76055.1	1.35167	0.297577	18.6386	1.57489	0.656154	0.9937	0.193589	38.6446	0.734733	0.850593	0.878357	0.113687	77.3714	-0.511272	0.965959	27	21
0	>sp|P48962|ADT1_MOUSE ADP/ATP	>sp|P48962|ADT1_MOUSE ADP/ATP translocase 1 OS=Mus musculus GN=Slc25a4 PE=1 SV=4	DFLAGGIAAAVSK(	DFLAGGIAAAVSK(	6.29041e+06	1.27278	0.27108	25.9172	1.52386	0.682104	0.97375	0.187099	42.724	-1.50036	0.528732	1.20084	0.110381	82.0744	2.39491	0.1705	505	47
0	>sp|Q60931|VDAC3_MOUSE Voltage	>sp|Q60931|VDAC3_MOUSE Voltage-dependent anion-selective channel protein 3 OS=Mus musculus GN=Vdac3 PE=1 SV=1	LSQNNFALGYK(	LSQNNFALGYK(	1.7112e+06	1.77915	0.271989	25.5899	3.01143	0.0711131	1.2055	0.194785	37.9631	1.73137	0.423703	0.935527	0.118265	71.4967	-0.00807331	0.998714	14	13
0	>sp|Q9DCW4|ETFB_MOUSE Electron	>sp|Q9DCW4|ETFB_MOUSE Electron transfer flavoprotein subunit beta OS=Mus musculus GN=Etfb PE=1 SV=3	GIHVEIPGAQAESLGPLQVAR	GIHVEIPGAQAESLGPLQVAR	187060	0.889418	0.28196	22.4209	-0.23986	0.997031	0.939864	0.187845	42.2196	-0.624603	0.880486	1.03443	0.112071	79.6184	0.873966	0.881872	121	31
0	>sp|P56480|ATPB_MOUSE ATP synt	>sp|P56480|ATPB_MOUSE ATP synthase subunit beta, mitochondrial OS=Mus musculus GN=Atp5b PE=1 SV=2	VALTGLTVAEYFR	VALTGLTVAEYFR	468699	0.957963	0.275272	24.4649	-0.052761	0.999816	0.968587	0.187752	42.2816	0.369213	0.946703	0.912377	0.109992	82.6572	-0.219151	0.989059	125	50
0	>sp|P48962|ADT1_MOUSE ADP/ATP	>sp|P48962|ADT1_MOUSE ADP/ATP translocase 1 OS=Mus musculus GN=Slc25a4 PE=1 SV=4	DFLAGGIAAAVSK(	DFLAGGIAAAVSK(	2.76317e+06	1.33634	0.271514	25.76	1.84211	0.516076	0.97375	0.187099	42.724	-1.50036	0.528732	1.20084	0.110381	82.0744	2.39491	0.1705	505	47
0	>sp|P48962|ADT1_MOUSE ADP/ATP	>sp|P48962|ADT1_MOUSE ADP/ATP translocase 1 OS=Mus musculus GN=Slc25a4 PE=1 SV=4	DFLAGGIAAAVSK(	DFLAGGIAAAVSK(	789835	1.04305	0.273439	25.0824	0.347431	0.992441	0.97375	0.187099	42.724	-1.50036	0.528732	1.20084	0.110381	82.0744	2.39491	0.1705	505	47
0	>sp|P48962|ADT1_MOUSE ADP/ATP	>sp|P48962|ADT1_MOUSE ADP/ATP translocase 1 OS=Mus musculus GN=Slc25a4 PE=1 SV=4	DFLAGGIAAAVSK(	DFLAGGIAAAVSK(	441631	1.14639	0.275548	24.3744	0.85317	0.932088	0.97375	0.187099	42.724	-1.50036	0.528732	1.20084	0.110381	82.0744	2.39491	0.1705	505	47
0	>sp|P48962|ADT1_MOUSE ADP/ATP	>sp|P48962|ADT1_MOUSE ADP/ATP translocase 1 OS=Mus musculus GN=Slc25a4 PE=1 SV=4	DFLAGGIAAAVSK(	DFLAGGIAAAVSK(	412817	1.03544	0.27588	24.266	0.304214	0.994518	0.97375	0.187099	42.724	-1.50036	0.528732	1.20084	0.110381	82.0744	2.39491	0.1705	505	47
0	>sp|P51881|ADT2_MOUSE ADP/ATP	>sp|P51881|ADT2_MOUSE ADP/ATP translocase 2 OS=Mus musculus GN=Slc25a5 PE=1 SV=3	DFLAGGVAAAISK(	DFLAGGVAAAISK(	305096	0.734992	0.277673	23.6955	-0.850544	0.932237	0.908258	0.18882	41.5749	-0.905063	0.794067	1.04554	0.114523	76.2458	0.952276	0.843801	60	23
0	>sp|Q60930|VDAC2_MOUSE Voltage	>sp|Q60930|VDAC2_MOUSE Voltage-dependent anion-selective channel protein 2 OS=Mus musculus GN=Vdac2 PE=1 SV=2	VNNSSLIGVGYTQTLRPGVK(	VNNSSLIGVGYTQTLRPGVK(	615152	1.32786	0.2742	24.8227	2.02004	0.424288	0.924667	0.188153	42.0139	-2.81149	0.0663043	1.34464	0.115581	74.8566	3.5314	0.0107566	90	16
0	>sp|Q9DCW4|ETFB_MOUSE Electron	>sp|Q9DCW4|ETFB_MOUSE Electron transfer flavoprotein subunit beta OS=Mus musculus GN=Etfb PE=1 SV=3	EIIAVSC#GPSQC#QETIR	EIIAVSC#GPSQC#QETIR	287221	0.991542	0.278098	23.5634	-2.47479	0.217245	1.48845	0.193012	38.9809	2.88156	0.0559299	1.03443	0.112071	79.6184	0.873966	0.881872	20	31
0	>sp|P70404|IDHG1_MOUSE Isocitr	>sp|P70404|IDHG1_MOUSE Isocitrate dehydrogenase [NAD] subunit gamma 1, mitochondrial OS=Mus musculus GN=Idh3g PE=1 SV=1	HTVTM*IPGDGIGPELMLHVK(	HTVTM*IPGDGIGPELMLHVK(	241613	0.780211	0.279466	23.1476	-0.403583	0.990052	0.861431	0.19427	38.2543	-1.2374	0.657984	1.05761	0.112922	78.423	1.07267	0.791888	16	26
0	>sp|P08249|MDHM_MOUSE Malate d	>sp|P08249|MDHM_MOUSE Malate dehydrogenase, mitochondrial OS=Mus musculus GN=Mdh2 PE=1 SV=3	VNVPVIGGHAGK(	VNVPVIGGHAGK(	853501	1.3636	0.273238	25.1515	1.5138	0.687477	1.06291	0.187645	42.3537	-0.959365	0.776234	1.2086	0.11069	81.6173	2.4584	0.152076	130	43
0	>sp|Q9DB77|QCR2_MOUSE Cytochro	>sp|Q9DB77|QCR2_MOUSE Cytochrome b-c1 complex subunit 2, mitochondrial OS=Mus musculus GN=Uqcrc2 PE=1 SV=1	MALVGLGVSHSVLK(	MALVGLGVSHSVLK(	340858	0.600687	0.276953	23.9216	-1.68845	0.597148	0.942434	0.18909	41.3995	-0.0241774	0.994702	0.946136	0.111247	80.8027	0.0867829	0.992009	50	34
0	>sp|Q8BMS1|ECHA_MOUSE Trifunct	>sp|Q8BMS1|ECHA_MOUSE Trifunctional enzyme subunit alpha, mitochondrial OS=Mus musculus GN=Hadha PE=1 SV=1	M*VGVPAAFDMMLTGR	M*VGVPAAFDMMLTGR	1.48131e+06	1.60602	0.272182	25.5212	1.96836	0.451358	1.21906	0.188444	41.8216	1.33077	0.614264	1.01443	0.109147	83.9421	0.714171	0.926592	73	90
0	>sp|Q8BWT1|THIM_MOUSE 3-ketoac	>sp|Q8BWT1|THIM_MOUSE 3-ketoacyl-CoA thiolase, mitochondrial OS=Mus musculus GN=Acaa2 PE=1 SV=3	VPPETIDSVIVGNVM*QSSSDAAYLAR	VPPETIDSVIVGNVM*QSSSDAAYLAR	153666	0.954735	0.284339	21.7633	0.85565	0.93174	0.771518	0.187187	42.6641	-1.84397	0.364162	1.05161	0.109697	83.1013	1.04951	0.803908	466	64
0	>sp|Q61941|NNTM_MOUSE NAD(P) t	>sp|Q61941|NNTM_MOUSE NAD(P) transhydrogenase, mitochondrial OS=Mus musculus GN=Nnt PE=1 SV=2	SLGVGYAAVDNPIFYK(PNTAMLLGDAK(	SLGVGYAAVDNPIFYK(PNTAMLLGDAK(	101490	0.131827	0.291084	20.0684	1.25665	0.807201	-0.139177	0.195952	37.3173	-0.689485	0.865647	-0.027118	0.109827	82.9046	-8.77377	0	15	70
0	>sp|P52503|NDUS6_MOUSE NADH de	>sp|P52503|NDUS6_MOUSE NADH dehydrogenase [ubiquinone] iron-sulfur protein 6, mitochondrial OS=Mus musculus GN=Ndufs6 PE=1 SV=2	IIAC#DGGGGALGHPK(	IIAC#DGGGGALGHPK(	992326	1.73128	0.27289	25.2723	1.23022	0.817381	1.49132	0.191126	40.1136	2.45015	0.140624	1.12432	0.120198	69.2158	1.56272	0.519396	26	10
0	>sp|P42125|ECI1_MOUSE Enoyl-Co	>sp|P42125|ECI1_MOUSE Enoyl-CoA delta isomerase 1, mitochondrial OS=Mus musculus GN=Eci1 PE=2 SV=1	EADIQNFTSFISK(	EADIQNFTSFISK(	374194	0.569043	0.276405	24.0964	-1.58814	0.649886	0.890809	0.188086	42.0583	0.40912	0.935555	0.829321	0.114306	76.536	-0.937493	0.85041	92	20
0	>sp|Q8BWT1|THIM_MOUSE 3-ketoac	>sp|Q8BWT1|THIM_MOUSE 3-ketoacyl-CoA thiolase, mitochondrial OS=Mus musculus GN=Acaa2 PE=1 SV=3	VPPETIDSVIVGNVM*QSSSDAAYLAR	VPPETIDSVIVGNVM*QSSSDAAYLAR	89456.1	0.93828	0.293713	19.4677	0.736582	0.954466	0.771518	0.187187	42.6641	-1.84397	0.364162	1.05161	0.109697	83.1013	1.04951	0.803908	466	64
0	>sp|Q9DCW4|ETFB_MOUSE Electron	>sp|Q9DCW4|ETFB_MOUSE Electron transfer flavoprotein subunit beta OS=Mus musculus GN=Etfb PE=1 SV=3	EIIAVSC#GPSQC#QETIR	EIIAVSC#GPSQC#QETIR	147507	1.18096	0.284893	21.6151	-1.46673	0.711519	1.48845	0.193012	38.9809	2.88156	0.0559299	1.03443	0.112071	79.6184	0.873966	0.881872	20	31
0	>sp|P48962|ADT1_MOUSE ADP/ATP	>sp|P48962|ADT1_MOUSE ADP/ATP translocase 1 OS=Mus musculus GN=Slc25a4 PE=1 SV=4	EFNGLGDC#LTK(	EFNGLGDC#LTK(	2.55965e+06	2.79184	0.271575	25.7379	2.04927	0.409265	2.38943	0.187657	42.3459	7.81827	8.77427e-13	1.20084	0.110381	82.0744	2.39491	0.1705	132	47
0	>sp|Q8K2B3|DHSA_MOUSE Succinat	>sp|Q8K2B3|DHSA_MOUSE Succinate dehydrogenase [ubiquinone] flavoprotein subunit, mitochondrial OS=Mus musculus GN=Sdha PE=1 SV=1	AAFGLSEAGFNTAC#LTK(	AAFGLSEAGFNTAC#LTK(	1.37481e+06	0.983279	0.272294	25.4818	-3.02212	0.0693768	1.57855	0.188227	41.965	3.33123	0.0169054	1.0691	0.110159	82.4055	1.20389	0.720185	88	54
0	>sp|Q99LC5|ETFA_MOUSE Electron	>sp|Q99LC5|ETFA_MOUSE Electron transfer flavoprotein subunit alpha, mitochondrial OS=Mus musculus GN=Etfa PE=1 SV=2	LLYDLADQLHAAVGASR	LLYDLADQLHAAVGASR	107427	0.693109	0.289997	20.326	-0.581688	0.977018	0.821361	0.188186	41.9921	-1.37212	0.595629	1.03014	0.111474	80.4742	0.840202	0.893017	84	36
0	>sp|P48962|ADT1_MOUSE ADP/ATP	>sp|P48962|ADT1_MOUSE ADP/ATP translocase 1 OS=Mus musculus GN=Slc25a4 PE=1 SV=4	DFLAGGIAAAVSK(	DFLAGGIAAAVSK(	600856	1.10269	0.274282	24.7951	0.64271	0.969004	0.97375	0.187099	42.724	-1.50036	0.528732	1.20084	0.110381	82.0744	2.39491	0.1705	505	47
0	>sp|P18163|ACSL1_RAT Long-chai	>sp|P18163|ACSL1_RAT Long-chain-fatty-acid--CoA ligase 1 OS=Rattus norvegicus GN=Acsl1 PE=1 SV=1	GIQVSNDGPC#LGSR	GIQVSNDGPC#LGSR	113007	1.00538	0.289076	20.5487	-0.221557	0.997419	1.0511	0.202241	34.1281	0.208214	0.97246	1.022	0.158312	39.9001	0.540162	0.971224	8	3
0	>sp|Q9CR68|UCRI_MOUSE Cytochro	>sp|Q9CR68|UCRI_MOUSE Cytochrome b-c1 complex subunit Rieske, mitochondrial OS=Mus musculus GN=Uqcrfs1 PE=1 SV=1	NVVSQFVSSMSASADVLAM*SK(	NVVSQFVSSMSASADVLAM*SK(	106149	1.15653	0.290221	20.2724	0.747113	0.952491	0.9937	0.193589	38.6446	0.734733	0.850593	0.878357	0.113687	77.3714	-0.511272	0.965959	27	21
0	>sp|P13542|MYH8_MOUSE Myosin-8	>sp|P13542|MYH8_MOUSE Myosin-8 OS=Mus musculus GN=Myh8 PE=1 SV=2	C#EIQAALEEAEASLEHEEGK(	C#EIQAALEEAEASLEHEEGK(	170120	1.03973	0.283053	22.1147	-0.428729	0.988325	1.12622	0.200629	34.9014	NaN	1	1.12622	0.200629	24.8434	0.945692	0.844298	10	1
0	>sp|Q8BH59|CMC1_MOUSE Calcium-	>sp|Q8BH59|CMC1_MOUSE Calcium-binding mitochondrial carrier protein Aralar1 OS=Mus musculus GN=Slc25a12 PE=1 SV=1	LATATFAGIENK(	LATATFAGIENK(	212314	1.22185	0.280649	22.7979	-0.584969	0.976678	1.34126	0.192456	39.3094	1.46114	0.54705	1.11082	0.11077	81.4993	1.57383	0.517122	20	45
0	>sp|Q8BWT1|THIM_MOUSE 3-ketoac	>sp|Q8BWT1|THIM_MOUSE 3-ketoacyl-CoA thiolase, mitochondrial OS=Mus musculus GN=Acaa2 PE=1 SV=3	VPPETIDSVIVGNVM*QSSSDAAYLAR	VPPETIDSVIVGNVM*QSSSDAAYLAR	100429	1.07472	0.291291	20.0198	1.3581	0.7635	0.771518	0.187187	42.6641	-1.84397	0.364162	1.05161	0.109697	83.1013	1.04951	0.803908	466	64
0	>sp|P63038|CH60_MOUSE 60 kDa h	>sp|P63038|CH60_MOUSE 60 kDa heat shock protein, mitochondrial OS=Mus musculus GN=Hspd1 PE=1 SV=1	ILQSSSEVGYDAMLGDFVNM*VEK(	ILQSSSEVGYDAMLGDFVNM*VEK(	127175	1.34524	0.287091	21.0432	0.841458	0.934554	1.1667	0.195803	37.3991	1.72996	0.423376	0.885708	0.109537	83.3446	-0.463534	0.971437	19	75
0	>sp|P63038|CH60_MOUSE 60 kDa h	>sp|P63038|CH60_MOUSE 60 kDa heat shock protein, mitochondrial OS=Mus musculus GN=Hspd1 PE=1 SV=1	TLNDELEIIEGMK(FDR	TLNDELEIIEGMK(FDR	630094	1.0995	0.274119	24.8503	0.458744	0.985772	1.0122	0.198679	35.8765	0.76273	0.841485	0.885708	0.109537	83.3446	-0.463534	0.971437	10	75
0	>sp|P48962|ADT1_MOUSE ADP/ATP	>sp|P48962|ADT1_MOUSE ADP/ATP translocase 1 OS=Mus musculus GN=Slc25a4 PE=1 SV=4	DFLAGGIAAAVSK(	DFLAGGIAAAVSK(	212822	0.844284	0.280625	22.8047	-0.618868	0.972217	0.97375	0.187099	42.724	-1.50036	0.528732	1.20084	0.110381	82.0744	2.39491	0.1705	505	47
0	>sp|P70404|IDHG1_MOUSE Isocitr	>sp|P70404|IDHG1_MOUSE Isocitrate dehydrogenase [NAD] subunit gamma 1, mitochondrial OS=Mus musculus GN=Idh3g PE=1 SV=1	HTVTMIPGDGIGPELMLHVK(	HTVTMIPGDGIGPELMLHVK(	708768	1.08231	0.273746	24.9771	0.143388	1.00046	1.05443	0.19319	38.8768	-0.0202235	0.996178	1.05761	0.112922	78.423	1.07267	0.791888	18	26
0	>sp|P59017|B2L13_MOUSE Bcl-2-l	>sp|P59017|B2L13_MOUSE Bcl-2-like protein 13 OS=Mus musculus GN=Bcl2l13 PE=1 SV=2	AEGAAQLSEER	AEGAAQLSEER	319616	0.815241	0.277361	23.7929	0.101716	0.999994	0.798214	0.224926	25.6465	-0.551654	0.899773	0.900111	0.127802	61.2243	-0.284591	0.986785	3	8
0	>sp|Q91YM4|TBRG4_MOUSE Protein	>sp|Q91YM4|TBRG4_MOUSE Protein TBRG4 OS=Mus musculus GN=Tbrg4 PE=2 SV=1	EQVFTPYPEHQELDFLIEK(	EQVFTPYPEHQELDFLIEK(	128890	0.879379	0.28688	21.0971	-0.0385849	0.999663	0.885319	0.244841	20.6837	-0.812165	0.826087	1.05473	0.12848	60.5801	0.920394	0.857041	2	10
0	>sp|Q9CR68|UCRI_MOUSE Cytochro	>sp|Q9CR68|UCRI_MOUSE Cytochrome b-c1 complex subunit Rieske, mitochondrial OS=Mus musculus GN=Uqcrfs1 PE=1 SV=1	NVVSQFVSSMSASADVLAM*SK(	NVVSQFVSSMSASADVLAM*SK(	52968.9	1.04365	0.308544	16.5838	0.207306	0.99778	0.9937	0.193589	38.6446	0.734733	0.850593	0.878357	0.113687	77.3714	-0.511272	0.965959	27	21
0	>sp|Q99KI0|ACON_MOUSE Aconitat	>sp|Q99KI0|ACON_MOUSE Aconitate hydratase, mitochondrial OS=Mus musculus GN=Aco2 PE=1 SV=1	HPNGTQETILLNHTFNETQIEWFR	HPNGTQETILLNHTFNETQIEWFR	466269	1.33085	0.275296	24.4572	0.799871	0.942755	1.17056	0.188952	41.4887	1.08165	0.726984	1.00363	0.109173	83.9015	0.61502	0.956157	56	85
0	>sp|Q9D3D9|ATPD_MOUSE ATP synt	>sp|Q9D3D9|ATPD_MOUSE ATP synthase subunit delta, mitochondrial OS=Mus musculus GN=Atp5d PE=1 SV=1	AQSELSGAADEAAR	AQSELSGAADEAAR	374148	1.0875	0.276406	24.0962	0.873598	0.92875	0.911003	0.188729	41.6344	-0.0256542	0.994689	0.914447	0.134938	54.9202	-0.163299	0.995303	61	4
0	>sp|P05202|AATM_MOUSE Aspartat	>sp|P05202|AATM_MOUSE Aspartate aminotransferase, mitochondrial OS=Mus musculus GN=Got2 PE=1 SV=1	ASAELALGENNEVLK(	ASAELALGENNEVLK(	117106	0.964027	0.288454	20.7015	-0.851083	0.932082	1.14974	0.188643	41.6909	0.0499609	0.993062	1.14208	0.110239	82.2871	1.86503	0.373172	70	51
0	>sp|Q9CPY7|AMPL_MOUSE Cytosol	>sp|Q9CPY7|AMPL_MOUSE Cytosol aminopeptidase OS=Mus musculus GN=Lap3 PE=1 SV=3	TIQVDNTDAEGR	TIQVDNTDAEGR	145450	1.02366	0.285088	21.5632	NaN	1	1.02366	0.285088	14.3523	-0.0978917	0.988817	1.04895	0.115637	74.7835	0.972637	0.837522	1	24
0	>sp|P70404|IDHG1_MOUSE Isocitr	>sp|P70404|IDHG1_MOUSE Isocitrate dehydrogenase [NAD] subunit gamma 1, mitochondrial OS=Mus musculus GN=Idh3g PE=1 SV=1	HTVTM*IPGDGIGPELMLHVK(	HTVTM*IPGDGIGPELMLHVK(	184043	0.831904	0.28214	22.3699	-0.144235	1.00026	0.861431	0.19427	38.2543	-1.2374	0.657984	1.05761	0.112922	78.423	1.07267	0.791888	16	26
0	>sp|Q91ZA3|PCCA_MOUSE Propiony	>sp|Q91ZA3|PCCA_MOUSE Propionyl-CoA carboxylase alpha chain, mitochondrial OS=Mus musculus GN=Pcca PE=2 SV=2	LAAEDVTFIGPDTHAIQAMGDK(IESK(	LAAEDVTFIGPDTHAIQAMGDK(IESK(	186342	0.950278	0.282002	22.4089	-0.0909807	0.999741	0.967468	0.210204	30.6881	0.27894	0.960272	0.917611	0.110812	81.4384	-0.170295	0.994224	5	51
0	>sp|P08249|MDHM_MOUSE Malate d	>sp|P08249|MDHM_MOUSE Malate dehydrogenase, mitochondrial OS=Mus musculus GN=Mdh2 PE=1 SV=3	VNVPVIGGHAGK(	VNVPVIGGHAGK(	638376	0.988518	0.274075	24.865	-0.372401	0.991766	1.06291	0.187645	42.3537	-0.959365	0.776234	1.2086	0.11069	81.6173	2.4584	0.152076	130	43
0	>sp|Q8BFR5|EFTU_MOUSE Elongati	>sp|Q8BFR5|EFTU_MOUSE Elongation factor Tu, mitochondrial OS=Mus musculus GN=Tufm PE=1 SV=1	LLDAVDTYIPVPTR	LLDAVDTYIPVPTR	156229	1.01566	0.284121	21.8222	0.0447613	0.999683	1.00615	0.188691	41.6593	0.283561	0.961204	0.962759	0.111124	80.9806	0.23647	0.994446	63	41
0	>sp|O08749|DLDH_MOUSE Dihydrol	>sp|O08749|DLDH_MOUSE Dihydrolipoyl dehydrogenase, mitochondrial OS=Mus musculus GN=Dld PE=1 SV=2	IPNIYAIGDVVAGPMLAHK(	IPNIYAIGDVVAGPMLAHK(	529180	0.989463	0.274758	24.6354	-0.53056	0.981147	1.09572	0.188249	41.9506	0.341486	0.952194	1.04378	0.111769	80.0498	0.959981	0.84254	84	34
0	>sp|P41216|ACSL1_MOUSE Long-ch	>sp|P41216|ACSL1_MOUSE Long-chain-fatty-acid--CoA ligase 1 OS=Mus musculus GN=Acsl1 PE=1 SV=2	VLQPTIFPVVPR	VLQPTIFPVVPR	3.79703e+06	0.93678	0.271303	25.8361	-0.24997	0.996363	0.985584	0.188454	41.8152	-0.476026	0.922146	1.05856	0.109976	82.6805	1.11006	0.781647	66	58
0	>sp|Q6P8J7|KCRS_MOUSE Creatine	>sp|Q6P8J7|KCRS_MOUSE Creatine kinase S-type, mitochondrial OS=Mus musculus GN=Ckmt2 PE=1 SV=1	LIDDHFLFDK(PVSPLLTC#AGMAR	LIDDHFLFDK(PVSPLLTC#AGMAR	402209	1.51481	0.276015	24.2224	-2.42829	0.235163	2.00243	0.189458	41.1622	5.51124	2.24434e-06	1.15223	0.11024	82.2853	1.95706	0.337568	43	49
0	>sp|P50752|TNNT2_MOUSE Troponi	>sp|P50752|TNNT2_MOUSE Troponin T, cardiac muscle OS=Mus musculus GN=Tnnt2 PE=1 SV=2	DLNELQTLIEAHFENR	DLNELQTLIEAHFENR	160790	0.491139	0.283751	21.9229	-0.364473	0.992031	0.565359	0.198496	35.9705	-0.763583	0.841711	0.686142	0.123363	65.7097	-2.02929	0.310815	11	10
0	>sp|P63038|CH60_MOUSE 60 kDa h	>sp|P63038|CH60_MOUSE 60 kDa heat shock protein, mitochondrial OS=Mus musculus GN=Hspd1 PE=1 SV=1	GVM*LAVDAVIAELK(K(	GVM*LAVDAVIAELK(K(	113303	0.31654	0.289029	20.5601	-0.445464	0.987648	0.412946	0.191775	39.7176	-2.99949	0.0413351	0.885708	0.109537	83.3446	-0.463534	0.971437	27	75
0	>sp|P67778|PHB_MOUSE Prohibiti	>sp|P67778|PHB_MOUSE Prohibitin OS=Mus musculus GN=Phb PE=1 SV=1	VLPSITTEILK(	VLPSITTEILK(	624443	1.06278	0.274149	24.84	-0.10403	0.999837	1.08335	0.190092	40.7579	-0.167887	0.975266	1.10904	0.113658	77.4111	1.51824	0.544384	35	22
0	>sp|P70404|IDHG1_MOUSE Isocitr	>sp|P70404|IDHG1_MOUSE Isocitrate dehydrogenase [NAD] subunit gamma 1, mitochondrial OS=Mus musculus GN=Idh3g PE=1 SV=1	HTVTMIPGDGIGPELMLHVK(	HTVTMIPGDGIGPELMLHVK(	280483	0.95477	0.278273	23.5097	-0.497228	0.983298	1.05443	0.19319	38.8768	-0.0202235	0.996178	1.05761	0.112922	78.423	1.07267	0.791888	18	26
0	>sp|Q9DCW4|ETFB_MOUSE Electron	>sp|Q9DCW4|ETFB_MOUSE Electron transfer flavoprotein subunit beta OS=Mus musculus GN=Etfb PE=1 SV=3	EIIAVSC#GPSQC#QETIR	EIIAVSC#GPSQC#QETIR	200028	3.02388	0.281246	22.6248	7.49309	2.02489e-11	1.48845	0.193012	38.9809	2.88156	0.0559299	1.03443	0.112071	79.6184	0.873966	0.881872	20	31
0	>sp|P50171|DHB8_MOUSE Estradio	>sp|P50171|DHB8_MOUSE Estradiol 17-beta-dehydrogenase 8 OS=Mus musculus GN=Hsd17b8 PE=1 SV=2	SALALVTGAGSGIGR	SALALVTGAGSGIGR	198282	0.697796	0.281337	22.5987	-1.27089	0.80008	0.956072	0.195209	37.7264	0.169345	0.975613	0.929675	0.119413	70.1289	-0.0569987	0.992102	15	12
0	>sp|Q9D6R2|IDH3A_MOUSE Isocitr	>sp|Q9D6R2|IDH3A_MOUSE Isocitrate dehydrogenase [NAD] subunit alpha, mitochondrial OS=Mus musculus GN=Idh3a PE=1 SV=1	IEAAC#FATIK(	IEAAC#FATIK(	388651	1.71668	0.276197	24.1635	-1.68985	0.596336	2.04879	0.194412	38.1738	6.56737	5.00641e-09	1.00314	0.111969	79.7636	0.595309	0.961298	15	31
0	>sp|Q8BFR5|EFTU_MOUSE Elongati	>sp|Q8BFR5|EFTU_MOUSE Elongation factor Tu, mitochondrial OS=Mus musculus GN=Tufm PE=1 SV=1	LLDAVDTYIPVPTR	LLDAVDTYIPVPTR	128121	1.00826	0.286974	21.073	0.00973874	0.99994	1.00615	0.188691	41.6593	0.283561	0.961204	0.962759	0.111124	80.9806	0.23647	0.994446	63	41
0	>sp|Q9WTP7|KAD3_MOUSE GTP:AMP	>sp|Q9WTP7|KAD3_MOUSE GTP:AMP phosphotransferase, mitochondrial OS=Mus musculus GN=Ak3 PE=1 SV=3	TLTQC#SWLLDGFPR	TLTQC#SWLLDGFPR	215144	2.2178	0.28052	22.8354	5.14016	3.05669e-05	1.23587	0.205313	32.7295	1.74132	0.419994	0.939611	0.117111	72.9136	0.0267169	0.997567	6	19
0	>sp|P48962|ADT1_MOUSE ADP/ATP	>sp|P48962|ADT1_MOUSE ADP/ATP translocase 1 OS=Mus musculus GN=Slc25a4 PE=1 SV=4	EFNGLGDC#LTK(	EFNGLGDC#LTK(	790563	2.11473	0.273436	25.0832	-1.38105	0.751884	2.38943	0.187657	42.3459	7.81827	8.77427e-13	1.20084	0.110381	82.0744	2.39491	0.1705	132	47
0	>sp|P62737|ACTA_MOUSE Actin, a	>sp|P62737|ACTA_MOUSE Actin, aortic smooth muscle OS=Mus musculus GN=Acta2 PE=1 SV=1	DLYANNVLSGGTTM*YPGIADR	DLYANNVLSGGTTM*YPGIADR	157439	1.21821	0.284021	21.8494	0.525477	0.981725	1.10936	0.195496	37.5678	1.24834	0.652689	0.908625	0.111797	80.0089	-0.249176	0.99356	16	35
0	>sp|P18163|ACSL1_RAT Long-chai	>sp|P18163|ACSL1_RAT Long-chain-fatty-acid--CoA ligase 1 OS=Rattus norvegicus GN=Acsl1 PE=1 SV=1	GIQVSNDGPC#LGSR	GIQVSNDGPC#LGSR	167755	1.35749	0.283222	22.0678	1.5387	0.674774	1.0511	0.202241	34.1281	0.208214	0.97246	1.022	0.158312	39.9001	0.540162	0.971224	8	3
0	>sp|Q68FX0|IDH3B_RAT Isocitrat	>sp|Q68FX0|IDH3B_RAT Isocitrate dehydrogenase [NAD] subunit beta, mitochondrial OS=Rattus norvegicus GN=Idh3B PE=1 SV=1	VEGAFPVTM*LPGDGVGPELMHAVK(	VEGAFPVTM*LPGDGVGPELMHAVK(	72531.3	0.737143	0.298819	18.3847	-1.32454	0.778187	1.04028	0.191683	39.7736	0.485658	0.918882	0.964416	0.111826	79.968	0.249798	0.99367	27	34
0	>sp|Q9D0K2|SCOT1_MOUSE Succiny	>sp|Q9D0K2|SCOT1_MOUSE Succinyl-CoA:3-ketoacid coenzyme A transferase 1, mitochondrial OS=Mus musculus GN=Oxct1 PE=1 SV=1	NGLTLIELWEGLTVDDIK(K(	NGLTLIELWEGLTVDDIK(K(	101353	1.10121	0.29111	20.0621	-2.27771	0.301009	1.59123	0.196157	37.206	2.41481	0.150459	1.19986	0.110724	81.5675	2.37873	0.176609	14	44
0	>sp|Q9D6R2|IDH3A_MOUSE Isocitr	>sp|Q9D6R2|IDH3A_MOUSE Isocitrate dehydrogenase [NAD] subunit alpha, mitochondrial OS=Mus musculus GN=Idh3a PE=1 SV=1	IEAAC#FATIK(	IEAAC#FATIK(	422445	1.68763	0.275764	24.3037	-1.84298	0.515589	2.04879	0.194412	38.1738	6.56737	5.00641e-09	1.00314	0.111969	79.7636	0.595309	0.961298	15	31
0	>sp|Q99L13|3HIDH_MOUSE 3-hydro	>sp|Q99L13|3HIDH_MOUSE 3-hydroxyisobutyrate dehydrogenase, mitochondrial OS=Mus musculus GN=Hibadh PE=2 SV=1	K(GSLLIDSSTIDPSVSK(	K(GSLLIDSSTIDPSVSK(	138710	0.65854	0.285767	21.3845	-1.44696	0.719985	0.953546	0.200066	35.1787	0.73914	0.849159	0.832082	0.115173	75.3877	-0.906464	0.865084	9	20
0	>sp|Q9D6R2|IDH3A_MOUSE Isocitr	>sp|Q9D6R2|IDH3A_MOUSE Isocitrate dehydrogenase [NAD] subunit alpha, mitochondrial OS=Mus musculus GN=Idh3a PE=1 SV=1	IEAAC#FATIK(	IEAAC#FATIK(	2.74531e+06	2.79097	0.271519	25.7582	3.89896	0.00522153	2.04879	0.194412	38.1738	6.56737	5.00641e-09	1.00314	0.111969	79.7636	0.595309	0.961298	15	31
0	>sp|Q9D6R2|IDH3A_MOUSE Isocitr	>sp|Q9D6R2|IDH3A_MOUSE Isocitrate dehydrogenase [NAD] subunit alpha, mitochondrial OS=Mus musculus GN=Idh3a PE=1 SV=1	IEAAC#FATIK(	IEAAC#FATIK(	319029	1.83661	0.277373	23.7891	-1.07125	0.873749	2.04879	0.194412	38.1738	6.56737	5.00641e-09	1.00314	0.111969	79.7636	0.595309	0.961298	15	31
0	>sp|P48962|ADT1_MOUSE ADP/ATP	>sp|P48962|ADT1_MOUSE ADP/ATP translocase 1 OS=Mus musculus GN=Slc25a4 PE=1 SV=4	EFNGLGDC#LTK(	EFNGLGDC#LTK(	4.42035e+06	2.71467	0.271224	25.8649	1.66037	0.611652	2.38943	0.187657	42.3459	7.81827	8.77427e-13	1.20084	0.110381	82.0744	2.39491	0.1705	132	47
0	>sp|P05202|AATM_MOUSE Aspartat	>sp|P05202|AATM_MOUSE Aspartate aminotransferase, mitochondrial OS=Mus musculus GN=Got2 PE=1 SV=1	ASAELALGENNEVLK(	ASAELALGENNEVLK(	307671	1.63448	0.277615	23.7134	2.37755	0.255778	1.14974	0.188643	41.6909	0.0499609	0.993062	1.14208	0.110239	82.2871	1.86503	0.373172	70	51
0	>sp|P56480|ATPB_MOUSE ATP synt	>sp|P56480|ATPB_MOUSE ATP synthase subunit beta, mitochondrial OS=Mus musculus GN=Atp5b PE=1 SV=2	FLSQPFQVAEVFTGHMGK(	FLSQPFQVAEVFTGHMGK(	193237	1.35631	0.281608	22.521	-0.643996	0.969006	1.49149	0.187718	42.305	3.80492	0.00378203	0.912377	0.109992	82.6572	-0.219151	0.989059	129	50
0	>sp|P70404|IDHG1_MOUSE Isocitr	>sp|P70404|IDHG1_MOUSE Isocitrate dehydrogenase [NAD] subunit gamma 1, mitochondrial OS=Mus musculus GN=Idh3g PE=1 SV=1	HTVTM*IPGDGIGPELMLHVK(	HTVTM*IPGDGIGPELMLHVK(	184162	0.81592	0.282133	22.372	-0.222324	0.99732	0.861431	0.19427	38.2543	-1.2374	0.657984	1.05761	0.112922	78.423	1.07267	0.791888	16	26
0	>sp|P05202|AATM_MOUSE Aspartat	>sp|P05202|AATM_MOUSE Aspartate aminotransferase, mitochondrial OS=Mus musculus GN=Got2 PE=1 SV=1	ASAELALGENNEVLK(	ASAELALGENNEVLK(	110788	1.25173	0.289431	20.4623	0.464682	0.985733	1.14974	0.188643	41.6909	0.0499609	0.993062	1.14208	0.110239	82.2871	1.86503	0.373172	70	51
0	>sp|P08249|MDHM_MOUSE Malate d	>sp|P08249|MDHM_MOUSE Malate dehydrogenase, mitochondrial OS=Mus musculus GN=Mdh2 PE=1 SV=3	GC#DVVVIPAGVPR	GC#DVVVIPAGVPR	258754	1.4315	0.278896	23.3192	-5.6345	2.49761e-06	2.59117	0.188224	41.9667	9.06249	0	1.2086	0.11069	81.6173	2.4584	0.152076	82	43
0	>sp|Q91WD5|NDUS2_MOUSE NADH de	>sp|Q91WD5|NDUS2_MOUSE NADH dehydrogenase [ubiquinone] iron-sulfur protein 2, mitochondrial OS=Mus musculus GN=Ndufs2 PE=1 SV=1	GEFGVYLVSDGSSRPYR	GEFGVYLVSDGSSRPYR	773553	1.14704	0.273495	25.0629	0.548719	0.980022	1.03956	0.191201	40.0679	-0.0280749	0.993696	1.04394	0.111285	80.7477	0.965586	0.840934	26	37
0	>sp|Q9CQ62|DECR_MOUSE 2,4-dien	>sp|Q9CQ62|DECR_MOUSE 2,4-dienoyl-CoA reductase, mitochondrial OS=Mus musculus GN=Decr1 PE=1 SV=1	AMTTFLSTLGAQC#VIASR	AMTTFLSTLGAQC#VIASR	241108	3.40355	0.279484	23.1422	7.55422	1.29415e-11	1.85519	0.19063	40.421	5.36392	4.71763e-06	1.02569	0.112027	79.6809	0.796328	0.902679	36	30
0	>sp|P35486|ODPA_MOUSE Pyruvate	>sp|P35486|ODPA_MOUSE Pyruvate dehydrogenase E1 component subunit alpha, somatic form, mitochondrial OS=Mus musculus GN=Pdha1 PE=1 SV=1	MVNSNLASVEELK(EIDVEVRK(	MVNSNLASVEELK(EIDVEVRK(	468484	0.948156	0.275275	24.4642	-1.06478	0.876101	1.15969	0.190823	40.3005	-0.138864	0.980446	1.18134	0.110394	82.0556	2.218	0.228068	29	49
0	>sp|P16858|G3P_MOUSE Glycerald	>sp|P16858|G3P_MOUSE Glyceraldehyde-3-phosphate dehydrogenase OS=Mus musculus GN=Gapdh PE=1 SV=2	VIHDNFGIVEGLM*TTVHAITATQK(	VIHDNFGIVEGLM*TTVHAITATQK(	119713	0.687009	0.28808	20.7944	-0.0395993	0.999629	0.695377	0.195732	37.4379	0.73733	0.849685	0.577306	0.114619	76.1186	-3.13366	0.036265	14	25
0	>sp|Q6P8J7|KCRS_MOUSE Creatine	>sp|Q6P8J7|KCRS_MOUSE Creatine kinase S-type, mitochondrial OS=Mus musculus GN=Ckmt2 PE=1 SV=1	LFPPSADYPDLRK(	LFPPSADYPDLRK(	1.49714e+06	1.1849	0.272167	25.5266	0.0444725	0.999695	1.17611	0.187152	42.6875	0.157666	0.977058	1.15223	0.11024	82.2853	1.95706	0.337568	325	49
0	>sp|P63038|CH60_MOUSE 60 kDa h	>sp|P63038|CH60_MOUSE 60 kDa heat shock protein, mitochondrial OS=Mus musculus GN=Hspd1 PE=1 SV=1	NQLK(DM*AIATGGAVFGEEGLNLNLEDVQAHDLGK(	NQLK(DM*AIATGGAVFGEEGLNLNLEDVQAHDLGK(	260869	0.820518	0.278831	23.339	1.1739	0.840717	0.610082	0.21715	28.126	-1.47159	0.544169	0.885708	0.109537	83.3446	-0.463534	0.971437	4	75
0	>sp|Q9WUM5|SUCA_MOUSE Succinyl	>sp|Q9WUM5|SUCA_MOUSE Succinyl-CoA ligase [ADP/GDP-forming] subunit alpha, mitochondrial OS=Mus musculus GN=Suclg1 PE=1 SV=4	ISALQSAGVVVSM*SPAQLGTTIYK(EFEK(	ISALQSAGVVVSM*SPAQLGTTIYK(EFEK(	72021.3	1.02346	0.299009	18.3465	1.87871	0.498559	0.589977	0.190164	40.7126	-2.48076	0.132158	0.971222	0.11254	78.9563	0.30869	0.982374	43	26
0	>sp|P63038|CH60_MOUSE 60 kDa h	>sp|P63038|CH60_MOUSE 60 kDa heat shock protein, mitochondrial OS=Mus musculus GN=Hspd1 PE=1 SV=1	NQLK(DMAIATGGAVFGEEGLNLNLEDVQAHDLGK(	NQLK(DMAIATGGAVFGEEGLNLNLEDVQAHDLGK(	52826.5	0.954212	0.30864	16.5676	-0.192283	0.998929	0.996465	0.213194	29.5408	0.606035	0.887162	0.885708	0.109537	83.3446	-0.463534	0.971437	5	75
0	>sp|P48962|ADT1_MOUSE ADP/ATP	>sp|P48962|ADT1_MOUSE ADP/ATP translocase 1 OS=Mus musculus GN=Slc25a4 PE=1 SV=4	GADIMYTGTLDC#WRK(	GADIMYTGTLDC#WRK(	1.12798e+06	2.02429	0.272632	25.3624	2.31201	0.284455	1.59926	0.201957	34.2625	2.35736	0.168357	1.20084	0.110381	82.0744	2.39491	0.1705	7	47
0	>sp|Q99LP6|GRPE1_MOUSE GrpE pr	>sp|Q99LP6|GRPE1_MOUSE GrpE protein homolog 1, mitochondrial OS=Mus musculus GN=Grpel1 PE=1 SV=1	DLLEVADILEK(	DLLEVADILEK(	269459	1.54696	0.278577	23.4165	-0.318108	0.993824	1.61103	0.193499	38.697	2.93682	0.0482493	1.15493	0.119151	70.4379	1.83341	0.388526	20	15
0	>sp|P16858|G3P_MOUSE Glycerald	>sp|P16858|G3P_MOUSE Glyceraldehyde-3-phosphate dehydrogenase OS=Mus musculus GN=Gapdh PE=1 SV=2	VIHDNFGIVEGLM*TTVHAITATQK(	VIHDNFGIVEGLM*TTVHAITATQK(	78209.7	0.431482	0.29687	18.7857	-1.18696	0.834609	0.695377	0.195732	37.4379	0.73733	0.849685	0.577306	0.114619	76.1186	-3.13366	0.036265	14	25
0	>sp|Q561S0|NDUAA_RAT NADH dehy	>sp|Q561S0|NDUAA_RAT NADH dehydrogenase [ubiquinone] 1 alpha subcomplex subunit 10, mitochondrial OS=Rattus norvegicus GN=Ndufa10 PE=1 SV=1	VTSAYLQDIEDAYK(K(	VTSAYLQDIEDAYK(K(	188777	1.19687	0.28186	22.4493	0.269286	0.995037	1.14499	0.204499	33.0907	0.847225	0.816802	1.01744	0.141015	50.2884	0.574127	0.96727	6	4
0	>sp|P42125|ECI1_MOUSE Enoyl-Co	>sp|P42125|ECI1_MOUSE Enoyl-CoA delta isomerase 1, mitochondrial OS=Mus musculus GN=Eci1 PE=2 SV=1	EADIQNFTSFISK(	EADIQNFTSFISK(	743499	0.600819	0.273606	25.0249	-1.45862	0.715057	0.890809	0.188086	42.0583	0.40912	0.935555	0.829321	0.114306	76.536	-0.937493	0.85041	92	20
0	>sp|Q8BWT1|THIM_MOUSE 3-ketoac	>sp|Q8BWT1|THIM_MOUSE 3-ketoacyl-CoA thiolase, mitochondrial OS=Mus musculus GN=Acaa2 PE=1 SV=3	VPPETIDSVIVGNVM*QSSSDAAYLAR	VPPETIDSVIVGNVM*QSSSDAAYLAR	88400.4	1.30278	0.293976	19.4091	2.34305	0.271111	0.771518	0.187187	42.6641	-1.84397	0.364162	1.05161	0.109697	83.1013	1.04951	0.803908	466	64
0	>sp|Q8BWT1|THIM_MOUSE 3-ketoac	>sp|Q8BWT1|THIM_MOUSE 3-ketoacyl-CoA thiolase, mitochondrial OS=Mus musculus GN=Acaa2 PE=1 SV=3	VPPETIDSVIVGNVM*QSSSDAAYLAR	VPPETIDSVIVGNVM*QSSSDAAYLAR	88394.7	1.0481	0.293978	19.4088	1.21981	0.821576	0.771518	0.187187	42.6641	-1.84397	0.364162	1.05161	0.109697	83.1013	1.04951	0.803908	466	64
0	>sp|O08749|DLDH_MOUSE Dihydrol	>sp|O08749|DLDH_MOUSE Dihydrolipoyl dehydrogenase, mitochondrial OS=Mus musculus GN=Dld PE=1 SV=2	VLGAHILGPGAGEM*VNEAALALEYGASC#EDIAR	VLGAHILGPGAGEM*VNEAALALEYGASC#EDIAR	368793	1.89553	0.276488	24.0701	1.79852	0.539427	1.53407	0.190652	40.4071	3.16349	0.0269934	1.04378	0.111769	80.0498	0.959981	0.84254	36	34
0	>sp|P20029|GRP78_MOUSE 78 kDa	>sp|P20029|GRP78_MOUSE 78 kDa glucose-regulated protein OS=Mus musculus GN=Hspa5 PE=1 SV=3	IINEPTAAAIAYGLDK(R	IINEPTAAAIAYGLDK(R	108008	0.562952	0.289896	20.3501	NaN	1	0.562952	0.289896	13.8045	-0.922252	0.790916	0.801435	0.122281	66.8778	-1.1044	0.784199	1	13
0	>sp|P50171|DHB8_MOUSE Estradio	>sp|P50171|DHB8_MOUSE Estradiol 17-beta-dehydrogenase 8 OS=Mus musculus GN=Hsd17b8 PE=1 SV=2	SALALVTGAGSGIGR	SALALVTGAGSGIGR	196944	0.645113	0.281407	22.5785	-1.52944	0.67947	0.956072	0.195209	37.7264	0.169345	0.975613	0.929675	0.119413	70.1289	-0.0569987	0.992102	15	12
0	>sp|P41216|ACSL1_MOUSE Long-ch	>sp|P41216|ACSL1_MOUSE Long-chain-fatty-acid--CoA ligase 1 OS=Mus musculus GN=Acsl1 PE=1 SV=2	AELSVIFADK(PEK(	AELSVIFADK(PEK(	509517	0.523151	0.274912	24.5841	-0.676217	0.965132	0.655691	0.193264	38.8336	-2.53248	0.120788	1.05856	0.109976	82.6805	1.11006	0.781647	18	58
0	>sp|P45952|ACADM_MOUSE Medium-	>sp|P45952|ACADM_MOUSE Medium-chain specific acyl-CoA dehydrogenase, mitochondrial OS=Mus musculus GN=Acadm PE=1 SV=1	TRPTVAAGAVGLAQR	TRPTVAAGAVGLAQR	175402	0.971037	0.28269	22.2156	-0.719514	0.957819	1.12206	0.189402	41.1978	0.741741	0.847747	1.00785	0.110812	81.4384	0.644039	0.947527	47	43
0	>sp|Q9CR68|UCRI_MOUSE Cytochro	>sp|Q9CR68|UCRI_MOUSE Cytochrome b-c1 complex subunit Rieske, mitochondrial OS=Mus musculus GN=Uqcrfs1 PE=1 SV=1	NVVSQFVSSMSASADVLAM*SK(	NVVSQFVSSMSASADVLAM*SK(	166927	1.33162	0.283283	22.0511	1.61705	0.635602	0.9937	0.193589	38.6446	0.734733	0.850593	0.878357	0.113687	77.3714	-0.511272	0.965959	27	21
0	>sp|P05202|AATM_MOUSE Aspartat	>sp|P05202|AATM_MOUSE Aspartate aminotransferase, mitochondrial OS=Mus musculus GN=Got2 PE=1 SV=1	ISVAGVTSGNVGYLAHAIHQVTK(	ISVAGVTSGNVGYLAHAIHQVTK(	672802	1.21996	0.273905	24.9227	2.6707	0.150524	0.687907	0.188084	42.06	-2.97479	0.0440256	1.14208	0.110239	82.2871	1.86503	0.373172	92	51
0	>sp|Q9CQ62|DECR_MOUSE 2,4-dien	>sp|Q9CQ62|DECR_MOUSE 2,4-dienoyl-CoA reductase, mitochondrial OS=Mus musculus GN=Decr1 PE=1 SV=1	AMTTFLSTLGAQC#VIASR	AMTTFLSTLGAQC#VIASR	155799	2.16964	0.284157	21.8124	1.48941	0.700333	1.85519	0.19063	40.421	5.36392	4.71763e-06	1.02569	0.112027	79.6809	0.796328	0.902679	36	30
0	>sp|P62075|TIM13_MOUSE Mitocho	>sp|P62075|TIM13_MOUSE Mitochondrial import inner membrane translocase subunit Tim13 OS=Mus musculus GN=Timm13 PE=1 SV=1	VQIAVANAQELLQR	VQIAVANAQELLQR	291620	1.15078	0.277989	23.5973	0.538838	0.980475	1.04317	0.193875	38.4799	-0.206629	0.972815	1.07036	0.154263	42.0218	0.867882	0.881373	17	3
0	>sp|P97807|FUMH_MOUSE Fumarate	>sp|P97807|FUMH_MOUSE Fumarate hydratase, mitochondrial OS=Mus musculus GN=Fh PE=1 SV=3	AIEMLGGELGSK(	AIEMLGGELGSK(	948236	1.10646	0.27299	25.2377	0.679734	0.964547	0.972859	0.189635	41.0484	0.354114	0.948935	0.918133	0.110255	82.2632	-0.166425	0.994772	40	51
0	>sp|P05202|AATM_MOUSE Aspartat	>sp|P05202|AATM_MOUSE Aspartate aminotransferase, mitochondrial OS=Mus musculus GN=Got2 PE=1 SV=1	MNLGVGAYRDDNGK(PYVLPSVR	MNLGVGAYRDDNGK(PYVLPSVR	783836	1.07824	0.273459	25.0753	0.388896	0.991059	1.00166	0.189906	40.8758	-0.906688	0.793668	1.14208	0.110239	82.2871	1.86503	0.373172	36	51
0	>sp|Q03265|ATPA_MOUSE ATP synt	>sp|Q03265|ATPA_MOUSE ATP synthase subunit alpha, mitochondrial OS=Mus musculus GN=Atp5a1 PE=1 SV=1	TSIAIDTIINQK(R	TSIAIDTIINQK(R	1.39089e+06	1.25004	0.272276	25.4881	1.45156	0.718345	0.96691	0.19026	40.652	0.0123408	0.99738	0.964988	0.109418	83.5255	0.260521	0.992579	33	75
0	>sp|P05202|AATM_MOUSE Aspartat	>sp|P05202|AATM_MOUSE Aspartate aminotransferase, mitochondrial OS=Mus musculus GN=Got2 PE=1 SV=1	ISVAGVTSGNVGYLAHAIHQVTK(	ISVAGVTSGNVGYLAHAIHQVTK(	328717	0.735405	0.27718	23.8499	0.233231	0.996872	0.687907	0.188084	42.06	-2.97479	0.0440256	1.14208	0.110239	82.2871	1.86503	0.373172	92	51
0	>sp|Q9CQ62|DECR_MOUSE 2,4-dien	>sp|Q9CQ62|DECR_MOUSE 2,4-dienoyl-CoA reductase, mitochondrial OS=Mus musculus GN=Decr1 PE=1 SV=1	VAGHPDVVINNAAGNFISPSER	VAGHPDVVINNAAGNFISPSER	534760	1.01771	0.274717	24.6492	-0.0693882	0.999583	1.03162	0.188029	42.0965	0.0391107	0.993792	1.02569	0.112027	79.6809	0.796328	0.902679	100	30
0	>sp|P05202|AATM_MOUSE Aspartat	>sp|P05202|AATM_MOUSE Aspartate aminotransferase, mitochondrial OS=Mus musculus GN=Got2 PE=1 SV=1	ASAELALGENNEVLK(	ASAELALGENNEVLK(	110098	0.662857	0.289545	20.4348	-2.21685	0.327491	1.14974	0.188643	41.6909	0.0499609	0.993062	1.14208	0.110239	82.2871	1.86503	0.373172	70	51
0	>sp|O08749|DLDH_MOUSE Dihydrol	>sp|O08749|DLDH_MOUSE Dihydrolipoyl dehydrogenase, mitochondrial OS=Mus musculus GN=Dld PE=1 SV=2	IPNIYAIGDVVAGPM*LAHK(	IPNIYAIGDVVAGPM*LAHK(	482502	0.320206	0.275144	24.5073	-1.5607	0.662982	0.633786	0.188073	42.0674	-2.69917	0.0841768	1.04378	0.111769	80.0498	0.959981	0.84254	94	34
0	>sp|Q8BWT1|THIM_MOUSE 3-ketoac	>sp|Q8BWT1|THIM_MOUSE 3-ketoacyl-CoA thiolase, mitochondrial OS=Mus musculus GN=Acaa2 PE=1 SV=3	VPPETIDSVIVGNVM*QSSSDAAYLAR	VPPETIDSVIVGNVM*QSSSDAAYLAR	60885.9	0.587946	0.303895	17.4058	-0.766691	0.948585	0.771518	0.187187	42.6641	-1.84397	0.364162	1.05161	0.109697	83.1013	1.04951	0.803908	466	64
0	>sp|Q8K370|ACD10_MOUSE Acyl-Co	>sp|Q8K370|ACD10_MOUSE Acyl-CoA dehydrogenase family member 10 OS=Mus musculus GN=Acad10 PE=2 SV=1	TAFGK(PLVEQGTILADIAR	TAFGK(PLVEQGTILADIAR	373850	1.17101	0.276411	24.0947	0.359368	0.992114	1.09965	0.192688	39.1714	1.1354	0.705131	0.92335	0.115312	75.2056	-0.113877	0.994933	20	18
0	>sp|P42125|ECI1_MOUSE Enoyl-Co	>sp|P42125|ECI1_MOUSE Enoyl-CoA delta isomerase 1, mitochondrial OS=Mus musculus GN=Eci1 PE=2 SV=1	VLVETEGPAGVAVMK(	VLVETEGPAGVAVMK(	578036	0.780006	0.274421	24.7483	-0.510231	0.982578	0.881616	0.188959	41.4844	0.345571	0.951495	0.829321	0.114306	76.536	-0.937493	0.85041	54	20
0	>sp|P08249|MDHM_MOUSE Malate d	>sp|P08249|MDHM_MOUSE Malate dehydrogenase, mitochondrial OS=Mus musculus GN=Mdh2 PE=1 SV=3	VNVPVIGGHAGK(	VNVPVIGGHAGK(	4.50654e+06	0.829019	0.271215	25.8683	-1.1942	0.831644	1.06291	0.187645	42.3537	-0.959365	0.776234	1.2086	0.11069	81.6173	2.4584	0.152076	130	43
0	>sp|Q60932|VDAC1_MOUSE Voltage	>sp|Q60932|VDAC1_MOUSE Voltage-dependent anion-selective channel protein 1 OS=Mus musculus GN=Vdac1 PE=1 SV=3	LTFDSSFSPNTGK(	LTFDSSFSPNTGK(	186252	0.682492	0.282007	22.4074	-1.21664	0.822603	0.935191	0.19064	40.4142	0.315037	0.956977	0.886829	0.113449	77.6962	-0.437667	0.969776	30	21
0	>sp|Q07417|ACADS_MOUSE Short-c	>sp|Q07417|ACADS_MOUSE Short-chain specific acyl-CoA dehydrogenase, mitochondrial OS=Mus musculus GN=Acads PE=2 SV=2	LADMALALESAR	LADMALALESAR	4.25234e+06	1.7233	0.271243	25.858	2.11498	0.376925	1.31461	0.191298	40.0082	1.71879	0.428945	1.04702	0.111434	80.5309	0.991979	0.827216	29	33
0	>sp|P05202|AATM_MOUSE Aspartat	>sp|P05202|AATM_MOUSE Aspartate aminotransferase, mitochondrial OS=Mus musculus GN=Got2 PE=1 SV=1	ISVAGVTSGNVGYLAHAIHQVTK(	ISVAGVTSGNVGYLAHAIHQVTK(	320387	1.03136	0.277346	23.7978	1.68463	0.599043	0.687907	0.188084	42.06	-2.97479	0.0440256	1.14208	0.110239	82.2871	1.86503	0.373172	92	51
0	>sp|P50544|ACADV_MOUSE Very lo	>sp|P50544|ACADV_MOUSE Very long-chain specific acyl-CoA dehydrogenase, mitochondrial OS=Mus musculus GN=Acadvl PE=1 SV=3	TGIGSGLSLSGIVHPELSR	TGIGSGLSLSGIVHPELSR	136892	0.700647	0.285961	21.3339	-0.325406	0.99346	0.76955	0.192318	39.3915	-1.55402	0.508742	1.01524	0.109777	82.9804	0.717446	0.925235	23	65
0	>sp|P67778|PHB_MOUSE Prohibiti	>sp|P67778|PHB_MOUSE Prohibitin OS=Mus musculus GN=Phb PE=1 SV=1	VLPSITTEILK(	VLPSITTEILK(	1.61089e+06	1.22027	0.272066	25.5623	0.702351	0.961335	1.08335	0.190092	40.7579	-0.167887	0.975266	1.10904	0.113658	77.4111	1.51824	0.544384	35	22
0	>sp|Q8BFR5|EFTU_MOUSE Elongati	>sp|Q8BFR5|EFTU_MOUSE Elongation factor Tu, mitochondrial OS=Mus musculus GN=Tufm PE=1 SV=1	DLDK(PFLLPVESVYSIPGR	DLDK(PFLLPVESVYSIPGR	187891	0.611143	0.281911	22.4347	-1.53649	0.675728	0.932865	0.18888	41.5356	-0.195058	0.973685	0.962759	0.111124	80.9806	0.23647	0.994446	61	41
0	>sp|O35857|TIM44_MOUSE Mitocho	>sp|O35857|TIM44_MOUSE Mitochondrial import inner membrane translocase subunit TIM44 OS=Mus musculus GN=Timm44 PE=2 SV=2	K(LEESDALQEAR	K(LEESDALQEAR	188147	0.822807	0.281896	22.4389	0.224103	0.99712	0.789354	0.237838	22.2385	-1.04282	0.743967	1.00516	0.11618	74.0867	0.591134	0.962798	2	21
0	>sp|P05202|AATM_MOUSE Aspartat	>sp|P05202|AATM_MOUSE Aspartate aminotransferase, mitochondrial OS=Mus musculus GN=Got2 PE=1 SV=1	IAATILTSPDLRK(	IAATILTSPDLRK(	847880	1.64634	0.273255	25.1458	1.19757	0.830616	1.40959	0.18875	41.6207	1.74297	0.41966	1.14208	0.110239	82.2871	1.86503	0.373172	58	51
0	>sp|Q60932-2|VDAC1_MOUSE Isofo	>sp|Q60932-2|VDAC1_MOUSE Isoform Mt-VDAC1 of Voltage-dependent anion-selective channel protein 1 OS=Mus musculus GN=Vdac1	NK(LNDLEDALQQAK(EDLAR	NK(LNDLEDALQQAK(EDLAR	295308	0.669901	0.277899	23.625	NaN	1	0.669901	0.277899	15.2374	-0.232014	0.968909	0.72416	0.146528	46.5756	-1.44902	0.58182	1	6
0	>sp|Q99LC5|ETFA_MOUSE Electron	>sp|Q99LC5|ETFA_MOUSE Electron transfer flavoprotein subunit alpha, mitochondrial OS=Mus musculus GN=Etfa PE=1 SV=2	GTSFEAAATSGGSASSEK(APSSSSVGISEWLDQK(	GTSFEAAATSGGSASSEK(APSSSSVGISEWLDQK(	272705	0.753291	0.278485	23.4446	0.199122	0.998689	0.71378	0.198821	35.8042	-1.91986	0.33334	1.03014	0.111474	80.4742	0.840202	0.893017	13	36
0	>sp|Q9DC69|NDUA9_MOUSE NADH de	>sp|Q9DC69|NDUA9_MOUSE NADH dehydrogenase [ubiquinone] 1 alpha subcomplex subunit 9, mitochondrial OS=Mus musculus GN=Ndufa9 PE=1 SV=2	LFGLSPFEPWTTK(	LFGLSPFEPWTTK(	233370	1.2951	0.279769	23.0571	1.28249	0.794877	1.07702	0.224606	25.7415	0.789302	0.832978	0.92398	0.112221	79.4055	-0.111407	0.993026	3	31
0	>sp|Q61425|HCDH_MOUSE Hydroxya	>sp|Q61425|HCDH_MOUSE Hydroxyacyl-coenzyme A dehydrogenase, mitochondrial OS=Mus musculus GN=Hadh PE=1 SV=2	HVTVIGGGLM*GAGIAQVAAATGHTVVLVDQTEDILAK(	HVTVIGGGLM*GAGIAQVAAATGHTVVLVDQTEDILAK(	67982.3	0.6353	0.300605	18.03	0.226721	0.997124	0.583848	0.197724	36.3707	-3.07926	0.0336359	1.08785	0.111181	80.8983	1.36144	0.63238	14	39
0	>sp|Q9JHI5|IVD_MOUSE Isovalery	>sp|Q9JHI5|IVD_MOUSE Isovaleryl-CoA dehydrogenase, mitochondrial OS=Mus musculus GN=Ivd PE=1 SV=1	LISGEFIGALAM*SEPNAGSDVVSMK(	LISGEFIGALAM*SEPNAGSDVVSMK(	124825	0.94913	0.28739	20.9674	-0.0387723	0.999679	0.957265	0.198024	36.2141	-0.326357	0.956697	1.01048	0.112477	79.0451	0.657924	0.942019	13	27
0	>sp|Q68FX0|IDH3B_RAT Isocitrat	>sp|Q68FX0|IDH3B_RAT Isocitrate dehydrogenase [NAD] subunit beta, mitochondrial OS=Rattus norvegicus GN=Idh3B PE=1 SV=1	VEGAFPVTM*LPGDGVGPELMHAVK(	VEGAFPVTM*LPGDGVGPELMHAVK(	829312	1.0371	0.273311	25.1264	-0.0162738	0.999691	1.04028	0.191683	39.7736	0.485658	0.918882	0.964416	0.111826	79.968	0.249798	0.99367	27	34
0	>sp|Q9EQ20|MMSA_MOUSE Methylma	>sp|Q9EQ20|MMSA_MOUSE Methylmalonate-semialdehyde dehydrogenase [acylating], mitochondrial OS=Mus musculus GN=Aldh6a1 PE=1 SV=1	NHGVVM*PDANK(ENTLNQLVGAAFGAAGQR	NHGVVM*PDANK(ENTLNQLVGAAFGAAGQR	139546	1.04611	0.285679	21.4075	1.12977	0.854207	0.809225	0.19451	38.118	-1.50872	0.52554	1.05132	0.110477	81.932	1.03946	0.803383	17	54
0	>sp|Q8BWT1|THIM_MOUSE 3-ketoac	>sp|Q8BWT1|THIM_MOUSE 3-ketoacyl-CoA thiolase, mitochondrial OS=Mus musculus GN=Acaa2 PE=1 SV=3	VPPETIDSVIVGNVM*QSSSDAAYLAR	VPPETIDSVIVGNVM*QSSSDAAYLAR	164760	0.8372	0.283444	22.0068	0.308456	0.994402	0.771518	0.187187	42.6641	-1.84397	0.364162	1.05161	0.109697	83.1013	1.04951	0.803908	466	64
0	>sp|P08249|MDHM_MOUSE Malate d	>sp|P08249|MDHM_MOUSE Malate dehydrogenase, mitochondrial OS=Mus musculus GN=Mdh2 PE=1 SV=3	VNVPVIGGHAGK(	VNVPVIGGHAGK(	6.83573e+06	0.976526	0.271053	25.9271	-0.441569	0.987614	1.06291	0.187645	42.3537	-0.959365	0.776234	1.2086	0.11069	81.6173	2.4584	0.152076	130	43
0	>sp|Q8BWT1|THIM_MOUSE 3-ketoac	>sp|Q8BWT1|THIM_MOUSE 3-ketoacyl-CoA thiolase, mitochondrial OS=Mus musculus GN=Acaa2 PE=1 SV=3	ALDLDPSK(TNVSGGAIALGHPLGGSGSR	ALDLDPSK(TNVSGGAIALGHPLGGSGSR	339383	0.130434	0.27698	23.9132	-0.714708	0.959154	0.274918	0.189604	41.0685	-5.01676	2.66589e-05	1.05161	0.109697	83.1013	1.04951	0.803908	44	64
0	>sp|P08249|MDHM_MOUSE Malate d	>sp|P08249|MDHM_MOUSE Malate dehydrogenase, mitochondrial OS=Mus musculus GN=Mdh2 PE=1 SV=3	VNVPVIGGHAGK(	VNVPVIGGHAGK(	1.05526e+06	0.950358	0.272762	25.3169	-0.56852	0.978281	1.06291	0.187645	42.3537	-0.959365	0.776234	1.2086	0.11069	81.6173	2.4584	0.152076	130	43
0	>sp|Q61425|HCDH_MOUSE Hydroxya	>sp|Q61425|HCDH_MOUSE Hydroxyacyl-coenzyme A dehydrogenase, mitochondrial OS=Mus musculus GN=Hadh PE=1 SV=2	HVTVIGGGLM*GAGIAQVAAATGHTVVLVDQTEDILAK(	HVTVIGGGLM*GAGIAQVAAATGHTVVLVDQTEDILAK(	98119.1	0.251217	0.291757	19.9114	-1.54031	0.674137	0.583848	0.197724	36.3707	-3.07926	0.0336359	1.08785	0.111181	80.8983	1.36144	0.63238	14	39
0	>sp|Q03265|ATPA_MOUSE ATP synt	>sp|Q03265|ATPA_MOUSE ATP synthase subunit alpha, mitochondrial OS=Mus musculus GN=Atp5a1 PE=1 SV=1	FENAFLSHVISQHQSLLGNIR	FENAFLSHVISQHQSLLGNIR	228183	0.799414	0.279971	22.9972	-0.236959	0.996906	0.848205	0.189747	40.9767	-0.752597	0.84428	0.964988	0.109418	83.5255	0.260521	0.992579	40	75
0	>sp|P05202|AATM_MOUSE Aspartat	>sp|P05202|AATM_MOUSE Aspartate aminotransferase, mitochondrial OS=Mus musculus GN=Got2 PE=1 SV=1	ISVAGVTSGNVGYLAHAIHQVTK(	ISVAGVTSGNVGYLAHAIHQVTK(	609070	0.780557	0.274234	24.8111	0.464026	0.985873	0.687907	0.188084	42.06	-2.97479	0.0440256	1.14208	0.110239	82.2871	1.86503	0.373172	92	51
0	>sp|P05202|AATM_MOUSE Aspartat	>sp|P05202|AATM_MOUSE Aspartate aminotransferase, mitochondrial OS=Mus musculus GN=Got2 PE=1 SV=1	MNLGVGAYRDDNGK(PYVLPSVR	MNLGVGAYRDDNGK(PYVLPSVR	668174	1.05916	0.273927	24.9152	0.291072	0.994851	1.00166	0.189906	40.8758	-0.906688	0.793668	1.14208	0.110239	82.2871	1.86503	0.373172	36	51
0	>sp|Q8K2B3|DHSA_MOUSE Succinat	>sp|Q8K2B3|DHSA_MOUSE Succinate dehydrogenase [ubiquinone] flavoprotein subunit, mitochondrial OS=Mus musculus GN=Sdha PE=1 SV=1	GC#GPEK(DHVYLQLHHLPPEQLATR	GC#GPEK(DHVYLQLHHLPPEQLATR	103111	1.24603	0.290775	20.141	0.307691	0.994429	1.18016	0.197076	36.7124	0.679231	0.868093	1.0691	0.110159	82.4055	1.20389	0.720185	13	54
0	>sp|Q8K2B3|DHSA_MOUSE Succinat	>sp|Q8K2B3|DHSA_MOUSE Succinate dehydrogenase [ubiquinone] flavoprotein subunit, mitochondrial OS=Mus musculus GN=Sdha PE=1 SV=1	TLNEADC#ATVPPAIR	TLNEADC#ATVPPAIR	161282	1.11906	0.283712	21.9335	-1.00924	0.892539	1.33333	0.18821	41.9762	1.72796	0.424037	1.0691	0.110159	82.4055	1.20389	0.720185	88	54
0	>sp|P05202|AATM_MOUSE Aspartat	>sp|P05202|AATM_MOUSE Aspartate aminotransferase, mitochondrial OS=Mus musculus GN=Got2 PE=1 SV=1	IAATILTSPDLRK(	IAATILTSPDLRK(	492330	0.953761	0.275057	24.5362	-2.27761	0.301026	1.40959	0.18875	41.6207	1.74297	0.41966	1.14208	0.110239	82.2871	1.86503	0.373172	58	51
0	>sp|P56480|ATPB_MOUSE ATP synt	>sp|P56480|ATPB_MOUSE ATP synthase subunit beta, mitochondrial OS=Mus musculus GN=Atp5b PE=1 SV=2	FLSQPFQVAEVFTGHM*GK(	FLSQPFQVAEVFTGHM*GK(	113979	0.722358	0.288924	20.5858	-1.92477	0.474632	1.14548	0.187426	42.5019	1.53508	0.517644	0.912377	0.109992	82.6572	-0.219151	0.989059	192	50
0	>sp|Q8BWT1|THIM_MOUSE 3-ketoac	>sp|Q8BWT1|THIM_MOUSE 3-ketoacyl-CoA thiolase, mitochondrial OS=Mus musculus GN=Acaa2 PE=1 SV=3	QTM*QVDEHARPQTTLEQLQK(	QTM*QVDEHARPQTTLEQLQK(	433926	0.874391	0.275632	24.3467	0.0359785	0.999633	0.867207	0.190422	40.5509	-1.18355	0.680478	1.05161	0.109697	83.1013	1.04951	0.803908	34	64
0	>sp|Q91ZA3|PCCA_MOUSE Propiony	>sp|Q91ZA3|PCCA_MOUSE Propionyl-CoA carboxylase alpha chain, mitochondrial OS=Mus musculus GN=Pcca PE=2 SV=2	VNTIPGFDGVVK(DADEAVR	VNTIPGFDGVVK(DADEAVR	368908	0.852599	0.276486	24.0706	-0.305691	0.994433	0.912928	0.193805	38.5201	-0.029353	0.993952	0.917611	0.110812	81.4384	-0.170295	0.994224	16	51
0	>sp|Q91VD9|NDUS1_MOUSE NADH-ub	>sp|Q91VD9|NDUS1_MOUSE NADH-ubiquinone oxidoreductase 75 kDa subunit, mitochondrial OS=Mus musculus GN=Ndufs1 PE=1 SV=2	IASQVAALDLGYK(PGVEAIRK(	IASQVAALDLGYK(PGVEAIRK(	675043	1.74898	0.273895	24.9262	1.50278	0.693473	1.45524	0.192159	39.4868	1.80507	0.384398	1.16988	0.109468	83.4498	2.13208	0.266372	21	76
0	>sp|P41216|ACSL1_MOUSE Long-ch	>sp|P41216|ACSL1_MOUSE Long-chain-fatty-acid--CoA ligase 1 OS=Mus musculus GN=Acsl1 PE=1 SV=2	VLQPTIFPVVPR	VLQPTIFPVVPR	4.20823e+06	0.934868	0.271248	25.8561	-0.259864	0.99571	0.985584	0.188454	41.8152	-0.476026	0.922146	1.05856	0.109976	82.6805	1.11006	0.781647	66	58
0	>sp|Q9CR21|ACPM_MOUSE Acyl car	>sp|Q9CR21|ACPM_MOUSE Acyl carrier protein, mitochondrial OS=Mus musculus GN=Ndufab1 PE=1 SV=1	LMC#PQEIVDYIADK(K(	LMC#PQEIVDYIADK(K(	284539	1.85132	0.278167	23.5423	1.15837	0.845611	1.61783	0.192119	39.5103	2.72075	0.0802204	1.20073	0.117923	71.9118	2.24082	0.222723	23	14
0	>sp|Q64428|ECHA_RAT Trifunctio	>sp|Q64428|ECHA_RAT Trifunctional enzyme subunit alpha, mitochondrial OS=Rattus norvegicus GN=Hadha PE=1 SV=2	K(LDALTTGFGFPVGAATLADEVGIDVAQHVAEDLGK(	K(LDALTTGFGFPVGAATLADEVGIDVAQHVAEDLGK(	28602.1	0.69841	0.337426	12.6652	-0.877756	0.927886	0.926756	0.219278	27.4103	1.43395	0.561423	0.670556	0.131018	58.2553	-2.02969	0.310523	7	8
0	>sp|Q8BWT1|THIM_MOUSE 3-ketoac	>sp|Q8BWT1|THIM_MOUSE 3-ketoacyl-CoA thiolase, mitochondrial OS=Mus musculus GN=Acaa2 PE=1 SV=3	VPPETIDSVIVGNVMQSSSDAAYLAR	VPPETIDSVIVGNVMQSSSDAAYLAR	13083.7	0.676889	0.402442	7.87032	-0.491724	0.983715	0.851848	0.187524	42.4353	-1.31158	0.622363	1.05161	0.109697	83.1013	1.04951	0.803908	276	64
0	>sp|Q9CQ62|DECR_MOUSE 2,4-dien	>sp|Q9CQ62|DECR_MOUSE 2,4-dienoyl-CoA reductase, mitochondrial OS=Mus musculus GN=Decr1 PE=1 SV=1	AMTTFLSTLGAQC#VIASR	AMTTFLSTLGAQC#VIASR	265632	3.18691	0.278688	23.3825	6.53095	1.35608e-08	1.85519	0.19063	40.421	5.36392	4.71763e-06	1.02569	0.112027	79.6809	0.796328	0.902679	36	30
0	>sp|P08249|MDHM_MOUSE Malate d	>sp|P08249|MDHM_MOUSE Malate dehydrogenase, mitochondrial OS=Mus musculus GN=Mdh2 PE=1 SV=3	ETEC#TYFSTPLLLGK(K(	ETEC#TYFSTPLLLGK(K(	456032	1.8628	0.275397	24.4238	0.995655	0.896513	1.66441	0.190315	40.6177	2.93933	0.0478599	1.2086	0.11069	81.6173	2.4584	0.152076	33	43
0	>sp|Q8BMS1|ECHA_MOUSE Trifunct	>sp|Q8BMS1|ECHA_MOUSE Trifunctional enzyme subunit alpha, mitochondrial OS=Mus musculus GN=Hadha PE=1 SV=1	SLNSEMDNILANLR	SLNSEMDNILANLR	186194	0.818229	0.282011	22.4064	-1.09588	0.865712	1.04885	0.187803	42.2477	0.224967	0.969282	1.01443	0.109147	83.9421	0.714171	0.926592	130	90
0	>sp|P38647|GRP75_MOUSE Stress-	>sp|P38647|GRP75_MOUSE Stress-70 protein, mitochondrial OS=Mus musculus GN=Hspa9 PE=1 SV=2	DAGQISGLNVLR	DAGQISGLNVLR	340873	0.755534	0.276953	23.9217	0.379687	0.991658	0.678791	0.189527	41.1174	-1.30789	0.624066	0.881316	0.109706	83.0889	-0.502852	0.968281	44	71
0	>sp|Q99LC3|NDUAA_MOUSE NADH de	>sp|Q99LC3|NDUAA_MOUSE NADH dehydrogenase [ubiquinone] 1 alpha subcomplex subunit 10, mitochondrial OS=Mus musculus GN=Ndufa10 PE=1 SV=1	M*LVQDK(TEVLNYTTIPVYLPEITIGAHQGSR	M*LVQDK(TEVLNYTTIPVYLPEITIGAHQGSR	79661.8	0.79559	0.296414	18.8816	-0.0290696	0.999917	0.801937	0.201247	34.6015	-2.12734	0.247535	1.15867	0.11178	80.034	1.98771	0.32154	10	37
0	>sp|P70404|IDHG1_MOUSE Isocitr	>sp|P70404|IDHG1_MOUSE Isocitrate dehydrogenase [NAD] subunit gamma 1, mitochondrial OS=Mus musculus GN=Idh3g PE=1 SV=1	HTVTMIPGDGIGPELMLHVK(	HTVTMIPGDGIGPELMLHVK(	398510	1.05516	0.276063	24.2067	0.00370555	0.999943	1.05443	0.19319	38.8768	-0.0202235	0.996178	1.05761	0.112922	78.423	1.07267	0.791888	18	26
0	>sp|Q68FX0|IDH3B_RAT Isocitrat	>sp|Q68FX0|IDH3B_RAT Isocitrate dehydrogenase [NAD] subunit beta, mitochondrial OS=Rattus norvegicus GN=Idh3B PE=1 SV=1	VEGAFPVTM*LPGDGVGPELMHAVK(	VEGAFPVTM*LPGDGVGPELMHAVK(	667570	1.04596	0.27393	24.9143	0.0288588	0.999904	1.04028	0.191683	39.7736	0.485658	0.918882	0.964416	0.111826	79.968	0.249798	0.99367	27	34
0	>sp|P63038|CH60_MOUSE 60 kDa h	>sp|P63038|CH60_MOUSE 60 kDa heat shock protein, mitochondrial OS=Mus musculus GN=Hspd1 PE=1 SV=1	RIQEITEQLDITTSEYEK(EK(	RIQEITEQLDITTSEYEK(EK(	103794	0.818235	0.290648	20.171	-1.11395	0.86036	1.05024	0.203313	33.6292	0.960582	0.775776	0.885708	0.109537	83.3446	-0.463534	0.971437	8	75
0	>sp|P08249|MDHM_MOUSE Malate d	>sp|P08249|MDHM_MOUSE Malate dehydrogenase, mitochondrial OS=Mus musculus GN=Mdh2 PE=1 SV=3	VNVPVIGGHAGK(	VNVPVIGGHAGK(	910576	0.87546	0.273082	25.2055	-0.944745	0.910697	1.06291	0.187645	42.3537	-0.959365	0.776234	1.2086	0.11069	81.6173	2.4584	0.152076	130	43
0	>sp|Q9Z2I0|LETM1_MOUSE LETM1 a	>sp|Q9Z2I0|LETM1_MOUSE LETM1 and EF-hand domain-containing protein 1, mitochondrial OS=Mus musculus GN=Letm1 PE=2 SV=1	AK(LEATLQEEAAIQQEHLEELK(R	AK(LEATLQEEAAIQQEHLEELK(R	104079	0.941785	0.290595	20.1835	2.41361	0.240931	0.444396	0.20413	33.2568	-3.22904	0.0228565	0.994914	0.113189	78.0528	0.516235	0.966609	7	30
0	>sp|P12787|COX5A_MOUSE Cytochr	>sp|P12787|COX5A_MOUSE Cytochrome c oxidase subunit 5A, mitochondrial OS=Mus musculus GN=Cox5a PE=1 SV=2	WVTYFNK(PDIDAWELRK(	WVTYFNK(PDIDAWELRK(	698686	0.919714	0.273789	24.9624	-1.19563	0.831259	1.15325	0.192	39.582	-0.099441	0.988854	1.16844	0.117114	72.9098	1.98061	0.325696	21	13
0	>sp|P63038|CH60_MOUSE 60 kDa h	>sp|P63038|CH60_MOUSE 60 kDa heat shock protein, mitochondrial OS=Mus musculus GN=Hspd1 PE=1 SV=1	RIQEITEQLDITTSEYEK(EK(	RIQEITEQLDITTSEYEK(EK(	85620.1	0.835948	0.2947	19.2499	-1.00513	0.893845	1.05024	0.203313	33.6292	0.960582	0.775776	0.885708	0.109537	83.3446	-0.463534	0.971437	8	75
0	>sp|Q8BWT1|THIM_MOUSE 3-ketoac	>sp|Q8BWT1|THIM_MOUSE 3-ketoacyl-CoA thiolase, mitochondrial OS=Mus musculus GN=Acaa2 PE=1 SV=3	DGTVTAGNASGVSDGAGAVIIASEDAVK(K(	DGTVTAGNASGVSDGAGAVIIASEDAVK(K(	133625	1.01228	0.286323	21.24	0.762455	0.949351	0.847417	0.18782	42.2361	-1.33753	0.611867	1.05161	0.109697	83.1013	1.04951	0.803908	143	64
0	>sp|Q9CZU6|CISY_MOUSE Citrate	>sp|Q9CZU6|CISY_MOUSE Citrate synthase, mitochondrial OS=Mus musculus GN=Cs PE=1 SV=1	AALPSHVVTM*LDNFPTNLHPM*SQLSAAITALNSESNFAR	AALPSHVVTM*LDNFPTNLHPM*SQLSAAITALNSESNFAR	108796	0.438054	0.289762	20.3823	-0.541072	0.980469	0.556806	0.190048	40.7859	-2.65069	0.0947076	0.967421	0.110611	81.7335	0.279708	0.988302	55	47
0	>sp|Q03265|ATPA_MOUSE ATP synt	>sp|Q03265|ATPA_MOUSE ATP synthase subunit alpha, mitochondrial OS=Mus musculus GN=Atp5a1 PE=1 SV=1	VVDALGNAIDGK(GPIGSK(	VVDALGNAIDGK(GPIGSK(	668545	1.08799	0.273925	24.9158	1.46651	0.7116	0.794605	0.187128	42.7044	-1.12093	0.709061	0.964988	0.109418	83.5255	0.260521	0.992579	361	75
0	>sp|O08749|DLDH_MOUSE Dihydrol	>sp|O08749|DLDH_MOUSE Dihydrolipoyl dehydrogenase, mitochondrial OS=Mus musculus GN=Dld PE=1 SV=2	IPNIYAIGDVVAGPMLAHK(	IPNIYAIGDVVAGPMLAHK(	851835	1.13312	0.273243	25.1498	0.1887	0.999018	1.09572	0.188249	41.9506	0.341486	0.952194	1.04378	0.111769	80.0498	0.959981	0.84254	84	34
0	>sp|Q9DC69|NDUA9_MOUSE NADH de	>sp|Q9DC69|NDUA9_MOUSE NADH dehydrogenase [ubiquinone] 1 alpha subcomplex subunit 9, mitochondrial OS=Mus musculus GN=Ndufa9 PE=1 SV=2	NFDFEDVFVNIPR	NFDFEDVFVNIPR	161750	1.03963	0.283675	21.9435	-0.16396	0.999842	1.07442	0.18839	41.8574	0.989419	0.766143	0.92398	0.112221	79.4055	-0.111407	0.993026	83	31
0	>sp|P56480|ATPB_MOUSE ATP synt	>sp|P56480|ATPB_MOUSE ATP synthase subunit beta, mitochondrial OS=Mus musculus GN=Atp5b PE=1 SV=2	FLSQPFQVAEVFTGHM*GK(	FLSQPFQVAEVFTGHM*GK(	440985	0.866864	0.275555	24.3721	-1.37905	0.753005	1.14548	0.187426	42.5019	1.53508	0.517644	0.912377	0.109992	82.6572	-0.219151	0.989059	192	50
0	>sp|Q8BWT1|THIM_MOUSE 3-ketoac	>sp|Q8BWT1|THIM_MOUSE 3-ketoacyl-CoA thiolase, mitochondrial OS=Mus musculus GN=Acaa2 PE=1 SV=3	K(DGTVTAGNASGVSDGAGAVIIASEDAVK(K(	K(DGTVTAGNASGVSDGAGAVIIASEDAVK(K(	139209	1.03172	0.285714	21.3983	0.068473	0.99955	1.0189	0.218967	27.5128	-0.172921	0.976314	1.05161	0.109697	83.1013	1.04951	0.803908	4	64
0	>sp|Q9JLZ3|AUHM_MOUSE Methylgl	>sp|Q9JLZ3|AUHM_MOUSE Methylglutaconyl-CoA hydratase, mitochondrial OS=Mus musculus GN=Auh PE=2 SV=1	AVGLISHVLEQNQEGDAAYRK(	AVGLISHVLEQNQEGDAAYRK(	185413	1.03382	0.282057	22.3933	-0.208399	0.997722	1.07501	0.201956	34.2627	0.456076	0.927252	0.999741	0.116596	73.5582	0.542548	0.970808	8	15
0	>sp|P50171|DHB8_MOUSE Estradio	>sp|P50171|DHB8_MOUSE Estradiol 17-beta-dehydrogenase 8 OS=Mus musculus GN=Hsd17b8 PE=1 SV=2	SALALVTGAGSGIGR	SALALVTGAGSGIGR	254413	0.798925	0.279033	23.2777	-0.784798	0.946364	0.956072	0.195209	37.7264	0.169345	0.975613	0.929675	0.119413	70.1289	-0.0569987	0.992102	15	12
0	>sp|P05202|AATM_MOUSE Aspartat	>sp|P05202|AATM_MOUSE Aspartate aminotransferase, mitochondrial OS=Mus musculus GN=Got2 PE=1 SV=1	IAATILTSPDLRK(	IAATILTSPDLRK(	127935	0.767533	0.286997	21.0672	-2.97271	0.0778602	1.40959	0.18875	41.6207	1.74297	0.41966	1.14208	0.110239	82.2871	1.86503	0.373172	58	51
0	>sp|Q8BWT1|THIM_MOUSE 3-ketoac	>sp|Q8BWT1|THIM_MOUSE 3-ketoacyl-CoA thiolase, mitochondrial OS=Mus musculus GN=Acaa2 PE=1 SV=3	VPPETIDSVIVGNVMQSSSDAAYLAR	VPPETIDSVIVGNVMQSSSDAAYLAR	207367	0.692389	0.280881	22.7304	-0.761624	0.949584	0.851848	0.187524	42.4353	-1.31158	0.622363	1.05161	0.109697	83.1013	1.04951	0.803908	276	64
0	>sp|Q8BFR5|EFTU_MOUSE Elongati	>sp|Q8BFR5|EFTU_MOUSE Elongation factor Tu, mitochondrial OS=Mus musculus GN=Tufm PE=1 SV=1	LLDAVDTYIPVPTR	LLDAVDTYIPVPTR	234784	0.767444	0.279715	23.073	-1.15583	0.846053	1.00615	0.188691	41.6593	0.283561	0.961204	0.962759	0.111124	80.9806	0.23647	0.994446	63	41
0	>sp|Q03265|ATPA_MOUSE ATP synt	>sp|Q03265|ATPA_MOUSE ATP synthase subunit alpha, mitochondrial OS=Mus musculus GN=Atp5a1 PE=1 SV=1	QGQYSPM*AIEEQVAVIYAGVR	QGQYSPM*AIEEQVAVIYAGVR	211771	1.0957	0.280673	22.7907	2.04631	0.410996	0.668053	0.187635	42.3608	-1.94562	0.323042	0.964988	0.109418	83.5255	0.260521	0.992579	216	75
0	>sp|Q8QZT1|THIL_MOUSE Acetyl-C	>sp|Q8QZT1|THIL_MOUSE Acetyl-CoA acetyltransferase, mitochondrial OS=Mus musculus GN=Acat1 PE=1 SV=1	GK(PDVVVK(EDEEYK(R	GK(PDVVVK(EDEEYK(R	1.55848e+06	0.650172	0.272111	25.5465	-0.63669	0.96918	0.774923	0.189183	41.339	-1.16304	0.689958	0.953538	0.110908	81.2963	0.153788	0.992479	52	40
0	>sp|P38647|GRP75_MOUSE Stress-	>sp|P38647|GRP75_MOUSE Stress-70 protein, mitochondrial OS=Mus musculus GN=Hspa9 PE=1 SV=2	ERVEAVNMAEGIIHDTETK(	ERVEAVNMAEGIIHDTETK(	64481.4	0.537762	0.302142	17.7337	-1.73954	0.570205	0.924163	0.200921	34.7596	0.254409	0.965662	0.881316	0.109706	83.0889	-0.502852	0.968281	8	71
0	>sp|Q9DB77|QCR2_MOUSE Cytochro	>sp|Q9DB77|QCR2_MOUSE Cytochrome b-c1 complex subunit 2, mitochondrial OS=Mus musculus GN=Uqcrc2 PE=1 SV=1	IIENLHDVAYK(	IIENLHDVAYK(	250537	0.373808	0.27916	23.2396	-2.36735	0.260157	0.860971	0.188581	41.7316	-0.558441	0.898217	0.946136	0.111247	80.8027	0.0867829	0.992009	63	34
0	>sp|Q8BWT1|THIM_MOUSE 3-ketoac	>sp|Q8BWT1|THIM_MOUSE 3-ketoacyl-CoA thiolase, mitochondrial OS=Mus musculus GN=Acaa2 PE=1 SV=3	DGTVTAGNASGVSDGAGAVIIASEDAVK(K(	DGTVTAGNASGVSDGAGAVIIASEDAVK(K(	54601.6	1.00332	0.307481	16.7659	0.640594	0.969089	0.847417	0.18782	42.2361	-1.33753	0.611867	1.05161	0.109697	83.1013	1.04951	0.803908	143	64
0	>sp|Q8CHT0|AL4A1_MOUSE Delta-1	>sp|Q8CHT0|AL4A1_MOUSE Delta-1-pyrroline-5-carboxylate dehydrogenase, mitochondrial OS=Mus musculus GN=Aldh4a1 PE=1 SV=3	STGSVVGQQPFGGAR	STGSVVGQQPFGGAR	161392	0.946933	0.283703	21.9359	-0.483917	0.984275	1.04697	0.194198	38.295	0.0277811	0.993719	1.04258	0.113995	76.954	0.930728	0.851771	16	24
0	>sp|P97807|FUMH_MOUSE Fumarate	>sp|P97807|FUMH_MOUSE Fumarate hydratase, mitochondrial OS=Mus musculus GN=Fh PE=1 SV=3	SQSSNDTFPTAM*HIAAAVEVHK(	SQSSNDTFPTAM*HIAAAVEVHK(	247103	0.908125	0.279275	23.2049	-0.0732065	0.999533	0.92311	0.189953	40.846	0.0321246	0.994182	0.918133	0.110255	82.2632	-0.166425	0.994772	36	51
0	>sp|Q99KI0|ACON_MOUSE Aconitat	>sp|Q99KI0|ACON_MOUSE Aconitate hydratase, mitochondrial OS=Mus musculus GN=Aco2 PE=1 SV=1	LQLLEPFDK(WDGK(DLEDLQILIK(	LQLLEPFDK(WDGK(DLEDLQILIK(	794561	1.43386	0.273423	25.0879	0.990136	0.898156	1.23838	0.189272	41.2817	1.51729	0.525106	1.00363	0.109173	83.9015	0.61502	0.956157	45	85
0	>sp|Q8BWT1|THIM_MOUSE 3-ketoac	>sp|Q8BWT1|THIM_MOUSE 3-ketoacyl-CoA thiolase, mitochondrial OS=Mus musculus GN=Acaa2 PE=1 SV=3	VPPETIDSVIVGNVM*QSSSDAAYLAR	VPPETIDSVIVGNVM*QSSSDAAYLAR	149079	0.469691	0.284747	21.6539	-1.40602	0.740018	0.771518	0.187187	42.6641	-1.84397	0.364162	1.05161	0.109697	83.1013	1.04951	0.803908	466	64
0	>sp|Q9CQ62|DECR_MOUSE 2,4-dien	>sp|Q9CQ62|DECR_MOUSE 2,4-dienoyl-CoA reductase, mitochondrial OS=Mus musculus GN=Decr1 PE=1 SV=1	VAFITGGGTGLGK(	VAFITGGGTGLGK(	927740	0.811049	0.273039	25.2205	-0.955212	0.907315	0.998437	0.19012	40.7404	-0.176939	0.974974	1.02569	0.112027	79.6809	0.796328	0.902679	34	30
0	>sp|P05202|AATM_MOUSE Aspartat	>sp|P05202|AATM_MOUSE Aspartate aminotransferase, mitochondrial OS=Mus musculus GN=Got2 PE=1 SV=1	IAATILTSPDLR	IAATILTSPDLR	382870	0.865532	0.276278	24.1372	-1.79739	0.540112	1.22762	0.189151	41.3599	0.555623	0.898532	1.14208	0.110239	82.2871	1.86503	0.373172	49	51
0	>sp|Q6P8J7|KCRS_MOUSE Creatine	>sp|Q6P8J7|KCRS_MOUSE Creatine kinase S-type, mitochondrial OS=Mus musculus GN=Ckmt2 PE=1 SV=1	LFPPSADYPDLRK(	LFPPSADYPDLRK(	1.04998e+06	1.05163	0.272772	25.3134	-0.627277	0.970791	1.17611	0.187152	42.6875	0.157666	0.977058	1.15223	0.11024	82.2853	1.95706	0.337568	325	49
0	>sp|Q6P8J7|KCRS_MOUSE Creatine	>sp|Q6P8J7|KCRS_MOUSE Creatine kinase S-type, mitochondrial OS=Mus musculus GN=Ckmt2 PE=1 SV=1	LFPPSADYPDLRK(	LFPPSADYPDLRK(	1.29886e+06	1.10959	0.272384	25.4498	-0.336085	0.993176	1.17611	0.187152	42.6875	0.157666	0.977058	1.15223	0.11024	82.2853	1.95706	0.337568	325	49
0	>sp|P08249|MDHM_MOUSE Malate d	>sp|P08249|MDHM_MOUSE Malate dehydrogenase, mitochondrial OS=Mus musculus GN=Mdh2 PE=1 SV=3	VNVPVIGGHAGK(	VNVPVIGGHAGK(	579567	0.903404	0.274411	24.7516	-0.796638	0.943753	1.06291	0.187645	42.3537	-0.959365	0.776234	1.2086	0.11069	81.6173	2.4584	0.152076	130	43
0	>sp|P12787|COX5A_MOUSE Cytochr	>sp|P12787|COX5A_MOUSE Cytochrome c oxidase subunit 5A, mitochondrial OS=Mus musculus GN=Cox5a PE=1 SV=2	WVTYFNK(PDIDAWELRK(	WVTYFNK(PDIDAWELRK(	897606	1.26827	0.273116	25.1938	0.591555	0.976226	1.15325	0.192	39.582	-0.099441	0.988854	1.16844	0.117114	72.9098	1.98061	0.325696	21	13
0	>sp|Q8BWT1|THIM_MOUSE 3-ketoac	>sp|Q8BWT1|THIM_MOUSE 3-ketoacyl-CoA thiolase, mitochondrial OS=Mus musculus GN=Acaa2 PE=1 SV=3	TNVSGGAIALGHPLGGSGSR	TNVSGGAIALGHPLGGSGSR	175644	0.491604	0.282673	22.2201	-0.405374	0.989876	0.576203	0.190903	40.2514	-3.04002	0.0372511	1.05161	0.109697	83.1013	1.04951	0.803908	31	64
0	>sp|Q99LC5|ETFA_MOUSE Electron	>sp|Q99LC5|ETFA_MOUSE Electron transfer flavoprotein subunit alpha, mitochondrial OS=Mus musculus GN=Etfa PE=1 SV=2	VVPEMTEILK(	VVPEMTEILK(	9.29023e+06	1.05774	0.27097	25.9573	0.483878	0.984295	0.963738	0.189054	41.4227	-0.433443	0.9319	1.03014	0.111474	80.4742	0.840202	0.893017	49	36
0	>sp|P08249|MDHM_MOUSE Malate d	>sp|P08249|MDHM_MOUSE Malate dehydrogenase, mitochondrial OS=Mus musculus GN=Mdh2 PE=1 SV=3	VNVPVIGGHAGK(	VNVPVIGGHAGK(	711089	0.852463	0.273736	24.9805	-1.0559	0.878376	1.06291	0.187645	42.3537	-0.959365	0.776234	1.2086	0.11069	81.6173	2.4584	0.152076	130	43
0	>sp|P63038|CH60_MOUSE 60 kDa h	>sp|P63038|CH60_MOUSE 60 kDa heat shock protein, mitochondrial OS=Mus musculus GN=Hspd1 PE=1 SV=1	RIQEITEQLDITTSEYEK(EK(	RIQEITEQLDITTSEYEK(EK(	165939	1.33969	0.283356	22.031	1.45239	0.717847	1.05024	0.203313	33.6292	0.960582	0.775776	0.885708	0.109537	83.3446	-0.463534	0.971437	8	75
0	>sp|P35486|ODPA_MOUSE Pyruvate	>sp|P35486|ODPA_MOUSE Pyruvate dehydrogenase E1 component subunit alpha, somatic form, mitochondrial OS=Mus musculus GN=Pdha1 PE=1 SV=1	GPILMELQTYR	GPILMELQTYR	444119	1.28535	0.275521	24.3832	-0.0828396	0.999187	1.30193	0.189351	41.2306	0.782377	0.836178	1.18134	0.110394	82.0556	2.218	0.228068	44	49
0	>sp|P05202|AATM_MOUSE Aspartat	>sp|P05202|AATM_MOUSE Aspartate aminotransferase, mitochondrial OS=Mus musculus GN=Got2 PE=1 SV=1	ISVAGVTSGNVGYLAHAIHQVTK(	ISVAGVTSGNVGYLAHAIHQVTK(	1.05268e+06	1.09441	0.272767	25.3152	2.05648	0.405759	0.687907	0.188084	42.06	-2.97479	0.0440256	1.14208	0.110239	82.2871	1.86503	0.373172	92	51
0	>sp|Q99NB1|ACS2L_MOUSE Acetyl-	>sp|Q99NB1|ACS2L_MOUSE Acetyl-coenzyme A synthetase 2-like, mitochondrial OS=Mus musculus GN=Acss1 PE=1 SV=1	TLGSVGEPINHEAWEWLHK(	TLGSVGEPINHEAWEWLHK(	816436	1.26627	0.273351	25.1125	0.271852	0.994996	1.21415	0.19557	37.5267	2.09745	0.259558	0.876831	0.112066	79.6254	-0.532284	0.973297	13	34
0	>sp|Q8BWT1|THIM_MOUSE 3-ketoac	>sp|Q8BWT1|THIM_MOUSE 3-ketoacyl-CoA thiolase, mitochondrial OS=Mus musculus GN=Acaa2 PE=1 SV=3	DGTVTAGNASGVSDGAGAVIIASEDAVK(K(	DGTVTAGNASGVSDGAGAVIIASEDAVK(K(	141230	0.678345	0.285506	21.453	-0.785847	0.946106	0.847417	0.18782	42.2361	-1.33753	0.611867	1.05161	0.109697	83.1013	1.04951	0.803908	143	64
0	>sp|Q9DCW4|ETFB_MOUSE Electron	>sp|Q9DCW4|ETFB_MOUSE Electron transfer flavoprotein subunit beta OS=Mus musculus GN=Etfb PE=1 SV=3	GIHVEIPGAQAESLGPLQVAR	GIHVEIPGAQAESLGPLQVAR	162396	1.05906	0.283625	21.9572	0.560874	0.979412	0.939864	0.187845	42.2196	-0.624603	0.880486	1.03443	0.112071	79.6184	0.873966	0.881872	121	31
0	>sp|Q99LC5|ETFA_MOUSE Electron	>sp|Q99LC5|ETFA_MOUSE Electron transfer flavoprotein subunit alpha, mitochondrial OS=Mus musculus GN=Etfa PE=1 SV=2	VVPEMTEILK(	VVPEMTEILK(	4.58668e+06	1.07103	0.271206	25.8713	0.551364	0.979839	0.963738	0.189054	41.4227	-0.433443	0.9319	1.03014	0.111474	80.4742	0.840202	0.893017	49	36
0	>sp|P56480|ATPB_MOUSE ATP synt	>sp|P56480|ATPB_MOUSE ATP synthase subunit beta, mitochondrial OS=Mus musculus GN=Atp5b PE=1 SV=2	FLSQPFQVAEVFTGHMGK(	FLSQPFQVAEVFTGHMGK(	689132	1.28187	0.273831	24.9481	-1.05107	0.879832	1.49149	0.187718	42.305	3.80492	0.00378203	0.912377	0.109992	82.6572	-0.219151	0.989059	129	50
0	>sp|P56480|ATPB_MOUSE ATP synt	>sp|P56480|ATPB_MOUSE ATP synthase subunit beta, mitochondrial OS=Mus musculus GN=Atp5b PE=1 SV=2	AIAELGIYPAVDPLDSTSR	AIAELGIYPAVDPLDSTSR	105983	0.703748	0.29025	20.2654	-0.535179	0.980754	0.822327	0.187489	42.459	-0.592729	0.890179	0.912377	0.109992	82.6572	-0.219151	0.989059	195	50
0	>sp|P08249|MDHM_MOUSE Malate d	>sp|P08249|MDHM_MOUSE Malate dehydrogenase, mitochondrial OS=Mus musculus GN=Mdh2 PE=1 SV=3	VNVPVIGGHAGK(	VNVPVIGGHAGK(	9.30743e+06	1.21548	0.27097	25.9574	0.780323	0.946969	1.06291	0.187645	42.3537	-0.959365	0.776234	1.2086	0.11069	81.6173	2.4584	0.152076	130	43
0	>sp|Q6P8J7|KCRS_MOUSE Creatine	>sp|Q6P8J7|KCRS_MOUSE Creatine kinase S-type, mitochondrial OS=Mus musculus GN=Ckmt2 PE=1 SV=1	REVENVAITALEGLK(GDLAGR	REVENVAITALEGLK(GDLAGR	165002	1.13346	0.283426	22.0118	1.10137	0.864356	0.904654	0.193134	38.9091	-1.5603	0.505623	1.15223	0.11024	82.2853	1.95706	0.337568	20	49
0	>sp|Q8CAQ8|IMMT_MOUSE Mitochon	>sp|Q8CAQ8|IMMT_MOUSE Mitochondrial inner membrane protein OS=Mus musculus GN=Immt PE=1 SV=1	EIAGATPHITAAEGR	EIAGATPHITAAEGR	616063	0.936583	0.274195	24.8244	-1.42353	0.732847	1.21652	0.191371	39.9632	1.80698	0.38434	0.93257	0.109537	83.345	-0.0357138	0.996956	25	76
0	>sp|O08749|DLDH_MOUSE Dihydrol	>sp|O08749|DLDH_MOUSE Dihydrolipoyl dehydrogenase, mitochondrial OS=Mus musculus GN=Dld PE=1 SV=2	IPNIYAIGDVVAGPM*LAHK(	IPNIYAIGDVVAGPM*LAHK(	665133	0.545834	0.273942	24.9103	-0.44132	0.987651	0.633786	0.188073	42.0674	-2.69917	0.0841768	1.04378	0.111769	80.0498	0.959981	0.84254	94	34
0	>sp|P50544|ACADV_MOUSE Very lo	>sp|P50544|ACADV_MOUSE Very long-chain specific acyl-CoA dehydrogenase, mitochondrial OS=Mus musculus GN=Acadvl PE=1 SV=3	VASGQALAAFC#LTEPSSGSDVASIR	VASGQALAAFC#LTEPSSGSDVASIR	252306	2.95473	0.279101	23.2571	2.72424	0.134629	2.39731	0.19078	40.3272	8.84497	0	1.01524	0.109777	82.9804	0.717446	0.925235	38	65
0	>sp|O08749|DLDH_MOUSE Dihydrol	>sp|O08749|DLDH_MOUSE Dihydrolipoyl dehydrogenase, mitochondrial OS=Mus musculus GN=Dld PE=1 SV=2	IPNIYAIGDVVAGPM*LAHK(	IPNIYAIGDVVAGPM*LAHK(	834915	0.570988	0.273294	25.1323	-0.316508	0.99408	0.633786	0.188073	42.0674	-2.69917	0.0841768	1.04378	0.111769	80.0498	0.959981	0.84254	94	34
0	>sp|P35486|ODPA_MOUSE Pyruvate	>sp|P35486|ODPA_MOUSE Pyruvate dehydrogenase E1 component subunit alpha, somatic form, mitochondrial OS=Mus musculus GN=Pdha1 PE=1 SV=1	MVNSNLASVEELK(EIDVEVR	MVNSNLASVEELK(EIDVEVR	465813	1.34446	0.2753	24.4557	0.629692	0.970388	1.21855	0.189353	41.2296	0.241416	0.968706	1.18134	0.110394	82.0556	2.218	0.228068	45	49
0	>sp|P56480|ATPB_MOUSE ATP synt	>sp|P56480|ATPB_MOUSE ATP synthase subunit beta, mitochondrial OS=Mus musculus GN=Atp5b PE=1 SV=2	FLSQPFQVAEVFTGHM*GK(	FLSQPFQVAEVFTGHM*GK(	1.28184e+06	1.61399	0.272406	25.4421	2.36936	0.259311	1.14548	0.187426	42.5019	1.53508	0.517644	0.912377	0.109992	82.6572	-0.219151	0.989059	192	50
0	>sp|Q8BWT1|THIM_MOUSE 3-ketoac	>sp|Q8BWT1|THIM_MOUSE 3-ketoacyl-CoA thiolase, mitochondrial OS=Mus musculus GN=Acaa2 PE=1 SV=3	DGTVTAGNASGVSDGAGAVIIASEDAVK(K(	DGTVTAGNASGVSDGAGAVIIASEDAVK(K(	413547	0.960541	0.275871	24.2689	0.55925	0.979533	0.847417	0.18782	42.2361	-1.33753	0.611867	1.05161	0.109697	83.1013	1.04951	0.803908	143	64
0	>sp|Q9DCT2|NDUS3_MOUSE NADH de	>sp|Q9DCT2|NDUS3_MOUSE NADH dehydrogenase [ubiquinone] iron-sulfur protein 3, mitochondrial OS=Mus musculus GN=Ndufs3 PE=1 SV=2	SLADLTAVDVPTR	SLADLTAVDVPTR	838355	1.20873	0.273283	25.1359	1.06452	0.876179	0.999214	0.189856	40.9076	0.343006	0.952158	0.946877	0.114252	76.6077	0.0909874	0.989355	38	21
0	>sp|P05202|AATM_MOUSE Aspartat	>sp|P05202|AATM_MOUSE Aspartate aminotransferase, mitochondrial OS=Mus musculus GN=Got2 PE=1 SV=1	IAATILTSPDLR	IAATILTSPDLR	335076	1.38537	0.277059	23.8881	0.77897	0.947055	1.22762	0.189151	41.3599	0.555623	0.898532	1.14208	0.110239	82.2871	1.86503	0.373172	49	51
0	>sp|Q03265|ATPA_MOUSE ATP synt	>sp|Q03265|ATPA_MOUSE ATP synthase subunit alpha, mitochondrial OS=Mus musculus GN=Atp5a1 PE=1 SV=1	TSIAIDTIINQK(R	TSIAIDTIINQK(R	1.428e+06	1.15983	0.272236	25.5022	0.989327	0.898316	0.96691	0.19026	40.652	0.0123408	0.99738	0.964988	0.109418	83.5255	0.260521	0.992579	33	75
0	>sp|Q8CAQ8-2|IMMT_MOUSE Isofor	>sp|Q8CAQ8-2|IMMT_MOUSE Isoform 2 of Mitochondrial inner membrane protein OS=Mus musculus GN=Immt	WELLQQVDTSTR	WELLQQVDTSTR	160470	0.392384	0.283776	21.916	-0.0507656	0.999783	0.400052	0.236819	22.4803	-0.0596747	0.991834	0.410328	0.176465	32.1132	-2.98163	0.0526202	2	3
0	>sp|P08249|MDHM_MOUSE Malate d	>sp|P08249|MDHM_MOUSE Malate dehydrogenase, mitochondrial OS=Mus musculus GN=Mdh2 PE=1 SV=3	VNVPVIGGHAGK(	VNVPVIGGHAGK(	9.60738e+06	1.05534	0.270963	25.96	-0.0387388	0.999642	1.06291	0.187645	42.3537	-0.959365	0.776234	1.2086	0.11069	81.6173	2.4584	0.152076	130	43
0	>sp|Q8BWT1|THIM_MOUSE 3-ketoac	>sp|Q8BWT1|THIM_MOUSE 3-ketoacyl-CoA thiolase, mitochondrial OS=Mus musculus GN=Acaa2 PE=1 SV=3	VPPETIDSVIVGNVM*QSSSDAAYLAR	VPPETIDSVIVGNVM*QSSSDAAYLAR	130066	0.564233	0.286738	21.1333	-0.953934	0.907979	0.771518	0.187187	42.6641	-1.84397	0.364162	1.05161	0.109697	83.1013	1.04951	0.803908	466	64
0	>sp|Q8BFR5|EFTU_MOUSE Elongati	>sp|Q8BFR5|EFTU_MOUSE Elongation factor Tu, mitochondrial OS=Mus musculus GN=Tufm PE=1 SV=1	LLDAVDTYIPVPTR	LLDAVDTYIPVPTR	133838	0.787643	0.286299	21.2462	-1.01528	0.891207	1.00615	0.188691	41.6593	0.283561	0.961204	0.962759	0.111124	80.9806	0.23647	0.994446	63	41
0	>sp|P54071|IDHP_MOUSE Isocitra	>sp|P54071|IDHP_MOUSE Isocitrate dehydrogenase [NADP], mitochondrial OS=Mus musculus GN=Idh2 PE=1 SV=3	VC#VQTVESGAMTK(	VC#VQTVESGAMTK(	189576	2.0895	0.281814	22.4624	-8.20659	8.88248e-14	3.78606	0.191329	39.9891	17.1459	0	1.09901	0.109989	82.6607	1.47765	0.566947	25	56
0	>sp|Q9DCS9|NDUBA_MOUSE NADH de	>sp|Q9DCS9|NDUBA_MOUSE NADH dehydrogenase [ubiquinone] 1 beta subcomplex subunit 10 OS=Mus musculus GN=Ndufb10 PE=1 SV=3	DFK(VDQEIMNIIQER	DFK(VDQEIMNIIQER	1.46657e+06	1.38048	0.272197	25.5161	0.415143	0.988895	1.30003	0.19164	39.7996	2.54569	0.118057	0.908554	0.115887	74.4609	-0.240995	0.99434	24	17
0	>sp|P56480|ATPB_MOUSE ATP synt	>sp|P56480|ATPB_MOUSE ATP synthase subunit beta, mitochondrial OS=Mus musculus GN=Atp5b PE=1 SV=2	QFAPIHAEAPEFIEM*SVEQEILVTGIK(	QFAPIHAEAPEFIEM*SVEQEILVTGIK(	801416	0.654724	0.2734	25.0957	-0.0360259	0.999643	0.661903	0.187314	42.5778	-1.65098	0.465444	0.912377	0.109992	82.6572	-0.219151	0.989059	274	50
0	>sp|Q02566|MYH6_MOUSE Myosin-6	>sp|Q02566|MYH6_MOUSE Myosin-6 OS=Mus musculus GN=Myh6 PE=1 SV=2	LAEQELIETSER	LAEQELIETSER	445997	0.747945	0.275501	24.3897	-0.427032	0.98832	0.832224	0.192565	39.2448	-0.199731	0.973416	0.863996	0.108765	84.5319	-0.666447	0.939398	20	144
0	>sp|Q03265|ATPA_MOUSE ATP synt	>sp|Q03265|ATPA_MOUSE ATP synthase subunit alpha, mitochondrial OS=Mus musculus GN=Atp5a1 PE=1 SV=1	QGQYSPM*AIEEQVAVIYAGVR	QGQYSPM*AIEEQVAVIYAGVR	222376	1.11971	0.280208	22.9272	2.16764	0.350854	0.668053	0.187635	42.3608	-1.94562	0.323042	0.964988	0.109418	83.5255	0.260521	0.992579	216	75
0	>sp|Q99LC5|ETFA_MOUSE Electron	>sp|Q99LC5|ETFA_MOUSE Electron transfer flavoprotein subunit alpha, mitochondrial OS=Mus musculus GN=Etfa PE=1 SV=2	LNVAPVSDIIEIK(	LNVAPVSDIIEIK(	379198	0.867887	0.276331	24.1202	0.199127	0.998685	0.827529	0.187889	42.1898	-1.33472	0.612324	1.03014	0.111474	80.4742	0.840202	0.893017	109	36
0	>sp|P16858|G3P_MOUSE Glycerald	>sp|P16858|G3P_MOUSE Glyceraldehyde-3-phosphate dehydrogenase OS=Mus musculus GN=Gapdh PE=1 SV=2	VIHDNFGIVEGLM*TTVHAITATQK(	VIHDNFGIVEGLM*TTVHAITATQK(	193879	1.02153	0.281573	22.5311	1.60659	0.640949	0.695377	0.195732	37.4379	0.73733	0.849685	0.577306	0.114619	76.1186	-3.13366	0.036265	14	25
0	>sp|Q8BWT1|THIM_MOUSE 3-ketoac	>sp|Q8BWT1|THIM_MOUSE 3-ketoacyl-CoA thiolase, mitochondrial OS=Mus musculus GN=Acaa2 PE=1 SV=3	GK(QTMQVDEHARPQTTLEQLQK(	GK(QTMQVDEHARPQTTLEQLQK(	109404	0.604489	0.28966	20.407	-0.993443	0.897186	0.815776	0.197506	36.4848	-1.43576	0.560393	1.05161	0.109697	83.1013	1.04951	0.803908	13	64
0	>sp|P08249|MDHM_MOUSE Malate d	>sp|P08249|MDHM_MOUSE Malate dehydrogenase, mitochondrial OS=Mus musculus GN=Mdh2 PE=1 SV=3	VNVPVIGGHAGK(	VNVPVIGGHAGK(	1.15517e+06	1.12894	0.272588	25.378	0.333889	0.993163	1.06291	0.187645	42.3537	-0.959365	0.776234	1.2086	0.11069	81.6173	2.4584	0.152076	130	43
0	>sp|P08249|MDHM_MOUSE Malate d	>sp|P08249|MDHM_MOUSE Malate dehydrogenase, mitochondrial OS=Mus musculus GN=Mdh2 PE=1 SV=3	LTLYDIAHTPGVAADLSHIETR	LTLYDIAHTPGVAADLSHIETR	165192	1.22998	0.283412	22.0157	1.92428	0.474969	0.821928	0.188005	42.1128	-2.53899	0.119241	1.2086	0.11069	81.6173	2.4584	0.152076	100	43
0	>sp|Q9CPP6|NDUA5_MOUSE NADH de	>sp|Q9CPP6|NDUA5_MOUSE NADH dehydrogenase [ubiquinone] 1 alpha subcomplex subunit 5 OS=Mus musculus GN=Ndufa5 PE=1 SV=3	K(LEALLQGGEVEEVILQAEK(	K(LEALLQGGEVEEVILQAEK(	326800	1.30178	0.277218	23.8381	1.08305	0.869492	1.08324	0.190511	40.4952	0.588214	0.892294	0.994167	0.116848	73.2417	0.493675	0.967974	34	14
0	>sp|P50544|ACADV_MOUSE Very lo	>sp|P50544|ACADV_MOUSE Very long-chain specific acyl-CoA dehydrogenase, mitochondrial OS=Mus musculus GN=Acadvl PE=1 SV=3	NPFGNVGLLM*GEAGK(	NPFGNVGLLM*GEAGK(	231417	0.931088	0.279844	23.0348	-0.0281547	0.999918	0.936917	0.188264	41.9402	-0.511184	0.912763	1.01524	0.109777	82.9804	0.717446	0.925235	79	65
0	>sp|P50752|TNNT2_MOUSE Troponi	>sp|P50752|TNNT2_MOUSE Troponin T, cardiac muscle OS=Mus musculus GN=Tnnt2 PE=1 SV=2	DLNELQTLIEAHFENR	DLNELQTLIEAHFENR	209501	0.213702	0.280779	22.7599	-1.75955	0.559393	0.565359	0.198496	35.9705	-0.763583	0.841711	0.686142	0.123363	65.7097	-2.02929	0.310815	11	10
0	>sp|P35486|ODPA_MOUSE Pyruvate	>sp|P35486|ODPA_MOUSE Pyruvate dehydrogenase E1 component subunit alpha, somatic form, mitochondrial OS=Mus musculus GN=Pdha1 PE=1 SV=1	MVNSNLASVEELK(EIDVEVR	MVNSNLASVEELK(EIDVEVR	1.44363e+06	1.55044	0.27222	25.5079	1.69515	0.593838	1.21855	0.189353	41.2296	0.241416	0.968706	1.18134	0.110394	82.0556	2.218	0.228068	45	49
0	>sp|P63038|CH60_MOUSE 60 kDa h	>sp|P63038|CH60_MOUSE 60 kDa heat shock protein, mitochondrial OS=Mus musculus GN=Hspd1 PE=1 SV=1	VGLQVVAVK(	VGLQVVAVK(	1.2463e+06	1.08819	0.272453	25.4254	1.54502	0.671689	0.784992	0.18912	41.38	-0.652237	0.87622	0.885708	0.109537	83.3446	-0.463534	0.971437	48	75
0	>sp|O08749|DLDH_MOUSE Dihydrol	>sp|O08749|DLDH_MOUSE Dihydrolipoyl dehydrogenase, mitochondrial OS=Mus musculus GN=Dld PE=1 SV=2	IPNIYAIGDVVAGPMLAHK(	IPNIYAIGDVVAGPMLAHK(	1.79805e+06	1.04177	0.271929	25.6114	-0.274678	0.99498	1.09572	0.188249	41.9506	0.341486	0.952194	1.04378	0.111769	80.0498	0.959981	0.84254	84	34
0	>sp|Q9DB77|QCR2_MOUSE Cytochro	>sp|Q9DB77|QCR2_MOUSE Cytochrome b-c1 complex subunit 2, mitochondrial OS=Mus musculus GN=Uqcrc2 PE=1 SV=1	AVAQGNLSSADVQAAK(	AVAQGNLSSADVQAAK(	381665	1.37365	0.276296	24.1317	2.29235	0.294194	0.910972	0.188858	41.5501	-0.230074	0.969228	0.946136	0.111247	80.8027	0.0867829	0.992009	59	34
0	>sp|Q02566|MYH6_MOUSE Myosin-6	>sp|Q02566|MYH6_MOUSE Myosin-6 OS=Mus musculus GN=Myh6 PE=1 SV=2	NLTEEMAGLDEIIAK(	NLTEEMAGLDEIIAK(	66074.3	1.33189	0.301423	17.8712	0.959949	0.906453	1.11057	0.193626	38.6236	1.53773	0.516088	0.863996	0.108765	84.5319	-0.666447	0.939398	20	144
0	>sp|Q07417|ACADS_MOUSE Short-c	>sp|Q07417|ACADS_MOUSE Short-chain specific acyl-CoA dehydrogenase, mitochondrial OS=Mus musculus GN=Acads PE=2 SV=2	ASSTANLIFEDC#R	ASSTANLIFEDC#R	373623	1.50724	0.276414	24.0936	0.772282	0.947795	1.35563	0.19518	37.7429	1.92532	0.331102	1.04702	0.111434	80.5309	0.991979	0.827216	14	33
0	>sp|P50544|ACADV_MOUSE Very lo	>sp|P50544|ACADV_MOUSE Very long-chain specific acyl-CoA dehydrogenase, mitochondrial OS=Mus musculus GN=Acadvl PE=1 SV=3	NPFGNVGLLM*GEAGK(	NPFGNVGLLM*GEAGK(	466989	0.782947	0.275289	24.4594	-0.766348	0.94864	0.936917	0.188264	41.9402	-0.511184	0.912763	1.01524	0.109777	82.9804	0.717446	0.925235	79	65
0	>sp|P97807|FUMH_MOUSE Fumarate	>sp|P97807|FUMH_MOUSE Fumarate hydratase, mitochondrial OS=Mus musculus GN=Fh PE=1 SV=3	AIEMLGGELGSK(	AIEMLGGELGSK(	769507	1.12859	0.27351	25.058	0.789475	0.945497	0.972859	0.189635	41.0484	0.354114	0.948935	0.918133	0.110255	82.2632	-0.166425	0.994772	40	51
0	>sp|P08249|MDHM_MOUSE Malate d	>sp|P08249|MDHM_MOUSE Malate dehydrogenase, mitochondrial OS=Mus musculus GN=Mdh2 PE=1 SV=3	AGAGSATLSMAYAGAR	AGAGSATLSMAYAGAR	2.37648e+06	1.17508	0.27164	25.7148	1.40433	0.740867	0.900158	0.188616	41.7086	-2.01558	0.293285	1.2086	0.11069	81.6173	2.4584	0.152076	69	43
0	>sp|Q9EQ20|MMSA_MOUSE Methylma	>sp|Q9EQ20|MMSA_MOUSE Methylmalonate-semialdehyde dehydrogenase [acylating], mitochondrial OS=Mus musculus GN=Aldh6a1 PE=1 SV=1	SDK(WIDIHNPATNEVVGR	SDK(WIDIHNPATNEVVGR	309380	1.10143	0.277578	23.7251	0.687661	0.963446	0.962546	0.190679	40.3899	-0.569478	0.894983	1.05132	0.110477	81.932	1.03946	0.803383	31	54
0	>sp|Q99JY0|ECHB_MOUSE Trifunct	>sp|Q99JY0|ECHB_MOUSE Trifunctional enzyme subunit beta, mitochondrial OS=Mus musculus GN=Hadhb PE=1 SV=1	IPFLLSGTSYK(DLMPHDLAR	IPFLLSGTSYK(DLMPHDLAR	827365	1.04092	0.273317	25.1243	-0.359744	0.992016	1.1114	0.190794	40.3186	1.48106	0.538361	0.880005	0.109771	82.9904	-0.514495	0.965456	28	63
0	>sp|O08756|HCD2_MOUSE 3-hydrox	>sp|O08756|HCD2_MOUSE 3-hydroxyacyl-CoA dehydrogenase type-2 OS=Mus musculus GN=Hsd17b10 PE=1 SV=4	NFLASQVPFPSR	NFLASQVPFPSR	1.38065e+06	1.28665	0.272287	25.4841	0.513304	0.982511	1.18603	0.189161	41.3531	1.18176	0.681062	1.00775	0.116004	74.3108	0.614367	0.956923	48	17
0	>sp|Q9Z2I0|LETM1_MOUSE LETM1 a	>sp|Q9Z2I0|LETM1_MOUSE LETM1 and EF-hand domain-containing protein 1, mitochondrial OS=Mus musculus GN=Letm1 PE=2 SV=1	LEATLQEEAAIQQEHLEELK(R	LEATLQEEAAIQQEHLEELK(R	72598.7	0.977681	0.298795	18.3897	-0.147298	1.00042	1.00573	0.228169	24.7152	0.0546729	0.99224	0.994914	0.113189	78.0528	0.516235	0.966609	3	30
0	>sp|P56480|ATPB_MOUSE ATP synt	>sp|P56480|ATPB_MOUSE ATP synthase subunit beta, mitochondrial OS=Mus musculus GN=Atp5b PE=1 SV=2	GFQQILAGEYDHLPEQAFYM*VGPIEEAVAK(	GFQQILAGEYDHLPEQAFYM*VGPIEEAVAK(	1.88545e+06	0.0892879	0.271874	25.631	-1.73926	0.570294	0.432057	0.187522	42.4368	-3.16074	0.0270991	0.912377	0.109992	82.6572	-0.219151	0.989059	222	50
0	>sp|Q8CGK3|LONM_MOUSE Lon prot	>sp|Q8CGK3|LONM_MOUSE Lon protease homolog, mitochondrial OS=Mus musculus GN=Lonp1 PE=1 SV=2	TK(TENPLVLIDEVDK(IGR	TK(TENPLVLIDEVDK(IGR	293115	1.1613	0.277952	23.6086	1.14477	0.84896	0.93166	0.192528	39.2664	-0.0456544	0.993764	0.938865	0.111291	80.7385	0.0214106	0.997798	20	45
0	>sp|Q8BMS1|ECHA_MOUSE Trifunct	>sp|Q8BMS1|ECHA_MOUSE Trifunctional enzyme subunit alpha, mitochondrial OS=Mus musculus GN=Hadha PE=1 SV=1	DSIFSNLIGQLDYK(GFEK(	DSIFSNLIGQLDYK(GFEK(	550049	1.13152	0.274607	24.6859	1.15953	0.845358	0.900196	0.188927	41.5051	-0.740078	0.848776	1.01443	0.109147	83.9421	0.714171	0.926592	57	90
0	>sp|P54071|IDHP_MOUSE Isocitra	>sp|P54071|IDHP_MOUSE Isocitrate dehydrogenase [NADP], mitochondrial OS=Mus musculus GN=Idh2 PE=1 SV=3	YFDLGLPNRDQTNDQVTIDSALATQK(	YFDLGLPNRDQTNDQVTIDSALATQK(	2.91224e+06	0.981722	0.271474	25.7743	0.208782	0.997711	0.940687	0.187328	42.5678	-1.0423	0.743779	1.09901	0.109989	82.6607	1.47765	0.566947	232	56
0	>sp|O08749|DLDH_MOUSE Dihydrol	>sp|O08749|DLDH_MOUSE Dihydrolipoyl dehydrogenase, mitochondrial OS=Mus musculus GN=Dld PE=1 SV=2	VLGAHILGPGAGEM*VNEAALALEYGASC#EDIAR	VLGAHILGPGAGEM*VNEAALALEYGASC#EDIAR	156996	1.1497	0.284058	21.8394	-1.82176	0.527221	1.53407	0.190652	40.4071	3.16349	0.0269934	1.04378	0.111769	80.0498	0.959981	0.84254	36	34
0	>sp|Q8BFR5-2|EFTU_MOUSE Isofor	>sp|Q8BFR5-2|EFTU_MOUSE Isoform 2 of Elongation factor Tu, mitochondrial OS=Mus musculus GN=Tufm	NK(LNDLEDALQQAK(	NK(LNDLEDALQQAK(	171001	0.282156	0.28299	22.1319	NaN	1	0.282156	0.28299	14.602	-0.634825	0.879653	0.426029	0.17028	34.4885	-2.99773	0.0504495	1	4
0	>sp|P05202|AATM_MOUSE Aspartat	>sp|P05202|AATM_MOUSE Aspartate aminotransferase, mitochondrial OS=Mus musculus GN=Got2 PE=1 SV=1	IAATILTSPDLRK(	IAATILTSPDLRK(	3.21304e+06	1.57383	0.271406	25.7991	0.841544	0.934647	1.40959	0.18875	41.6207	1.74297	0.41966	1.14208	0.110239	82.2871	1.86503	0.373172	58	51
0	>sp|Q9DCW4|ETFB_MOUSE Electron	>sp|Q9DCW4|ETFB_MOUSE Electron transfer flavoprotein subunit beta OS=Mus musculus GN=Etfb PE=1 SV=3	GIHVEIPGAQAESLGPLQVAR	GIHVEIPGAQAESLGPLQVAR	240829	0.73987	0.279494	23.1392	-0.966035	0.904838	0.939864	0.187845	42.2196	-0.624603	0.880486	1.03443	0.112071	79.6184	0.873966	0.881872	121	31
0	>sp|Q9DB77|QCR2_MOUSE Cytochro	>sp|Q9DB77|QCR2_MOUSE Cytochrome b-c1 complex subunit 2, mitochondrial OS=Mus musculus GN=Uqcrc2 PE=1 SV=1	ITSEELHYFVQNHFTSAR	ITSEELHYFVQNHFTSAR	138020	0.605719	0.28584	21.3654	-0.504013	0.982917	0.713593	0.189278	41.2778	-1.51651	0.525004	0.946136	0.111247	80.8027	0.0867829	0.992009	47	34
0	>sp|Q8BWT1|THIM_MOUSE 3-ketoac	>sp|Q8BWT1|THIM_MOUSE 3-ketoacyl-CoA thiolase, mitochondrial OS=Mus musculus GN=Acaa2 PE=1 SV=3	DGTVTAGNASGVSDGAGAVIIASEDAVK(K(	DGTVTAGNASGVSDGAGAVIIASEDAVK(K(	695241	0.5307	0.273804	24.9573	-1.58779	0.650105	0.847417	0.18782	42.2361	-1.33753	0.611867	1.05161	0.109697	83.1013	1.04951	0.803908	143	64
0	>sp|Q99LC5|ETFA_MOUSE Electron	>sp|Q99LC5|ETFA_MOUSE Electron transfer flavoprotein subunit alpha, mitochondrial OS=Mus musculus GN=Etfa PE=1 SV=2	GTSFEAAATSGGSASSEK(APSSSSVGISEWLDQK(	GTSFEAAATSGGSASSEK(APSSSSVGISEWLDQK(	71462.8	0.938497	0.299219	18.3042	1.00068	0.895114	0.71378	0.198821	35.8042	-1.91986	0.33334	1.03014	0.111474	80.4742	0.840202	0.893017	13	36
0	>sp|P56480|ATPB_MOUSE ATP synt	>sp|P56480|ATPB_MOUSE ATP synthase subunit beta, mitochondrial OS=Mus musculus GN=Atp5b PE=1 SV=2	AIAELGIYPAVDPLDSTSR	AIAELGIYPAVDPLDSTSR	457032	0.863513	0.275387	24.4271	0.204084	0.998059	0.822327	0.187489	42.459	-0.592729	0.890179	0.912377	0.109992	82.6572	-0.219151	0.989059	195	50
0	>sp|Q8BWT1|THIM_MOUSE 3-ketoac	>sp|Q8BWT1|THIM_MOUSE 3-ketoacyl-CoA thiolase, mitochondrial OS=Mus musculus GN=Acaa2 PE=1 SV=3	VPPETIDSVIVGNVM*QSSSDAAYLAR	VPPETIDSVIVGNVM*QSSSDAAYLAR	218754	0.828438	0.280362	22.8818	0.27257	0.995067	0.771518	0.187187	42.6641	-1.84397	0.364162	1.05161	0.109697	83.1013	1.04951	0.803908	466	64
0	>sp|Q8BMS1|ECHA_MOUSE Trifunct	>sp|Q8BMS1|ECHA_MOUSE Trifunctional enzyme subunit alpha, mitochondrial OS=Mus musculus GN=Hadha PE=1 SV=1	VIGM*HYFSPVDK(M*QLLEIITTDK(	VIGM*HYFSPVDK(M*QLLEIITTDK(	310726	0.398658	0.277549	23.7343	-0.469404	0.985526	0.490065	0.199321	35.5506	-3.14401	0.0284362	1.01443	0.109147	83.9421	0.714171	0.926592	10	90
0	>sp|Q8BMF4|ODP2_MOUSE Dihydrol	>sp|Q8BMF4|ODP2_MOUSE Dihydrolipoyllysine-residue acetyltransferase component of pyruvate dehydrogenase complex, mitochondrial OS=Mus musculus GN=Dlat PE=1 SV=2	NFSAIINPPQAC#ILAIGASEDK(LIPADNEK(	NFSAIINPPQAC#ILAIGASEDK(LIPADNEK(	102398	1.9502	0.29091	20.1092	-2.70897	0.139071	2.54102	0.192671	39.1816	8.34505	0	1.22649	0.111176	80.9052	2.60851	0.120569	23	36
0	>sp|P16332|MUTA_MOUSE Methylma	>sp|P16332|MUTA_MOUSE Methylmalonyl-CoA mutase, mitochondrial OS=Mus musculus GN=Mut PE=2 SV=2	AGQQGLSVAFDLATHR	AGQQGLSVAFDLATHR	162402	0.967209	0.283624	21.9574	0.139195	1.00049	0.938511	0.194689	38.0173	-0.0714189	0.991004	0.94985	0.114445	76.3502	0.116811	0.994573	15	24
0	>sp|O08749|DLDH_MOUSE Dihydrol	>sp|O08749|DLDH_MOUSE Dihydrolipoyl dehydrogenase, mitochondrial OS=Mus musculus GN=Dld PE=1 SV=2	SDGK(IDVSVEAASGGK(	SDGK(IDVSVEAASGGK(	335399	0.873165	0.277053	23.89	-0.404277	0.989931	0.951633	0.197789	36.3364	-0.5638	0.897741	1.04378	0.111769	80.0498	0.959981	0.84254	10	34
0	>sp|Q8BWT1|THIM_MOUSE 3-ketoac	>sp|Q8BWT1|THIM_MOUSE 3-ketoacyl-CoA thiolase, mitochondrial OS=Mus musculus GN=Acaa2 PE=1 SV=3	VPPETIDSVIVGNVM*QSSSDAAYLAR	VPPETIDSVIVGNVM*QSSSDAAYLAR	60804.5	0.774786	0.303937	17.3981	0.0136499	0.999859	0.771518	0.187187	42.6641	-1.84397	0.364162	1.05161	0.109697	83.1013	1.04951	0.803908	466	64
0	>sp|Q8CGK3|LONM_MOUSE Lon prot	>sp|Q8CGK3|LONM_MOUSE Lon protease homolog, mitochondrial OS=Mus musculus GN=Lonp1 PE=1 SV=2	TK(TENPLVLIDEVDK(IGR	TK(TENPLVLIDEVDK(IGR	298044	0.965518	0.277835	23.6451	0.168913	0.999403	0.93166	0.192528	39.2664	-0.0456544	0.993764	0.938865	0.111291	80.7385	0.0214106	0.997798	20	45
0	>sp|Q9D051|ODPB_MOUSE Pyruvate	>sp|Q9D051|ODPB_MOUSE Pyruvate dehydrogenase E1 component subunit beta, mitochondrial OS=Mus musculus GN=Pdhb PE=1 SV=1	SAIRDNNPVVM*LENELM*YGVAFELPAEAQSK(	SAIRDNNPVVM*LENELM*YGVAFELPAEAQSK(	31083.2	0.842354	0.332595	13.2067	0.278539	0.995146	0.768715	0.200956	34.7426	-1.74067	0.419897	1.05871	0.112084	79.5993	1.09048	0.791323	13	28
0	>sp|Q8BH59|CMC1_MOUSE Calcium-	>sp|Q8BH59|CMC1_MOUSE Calcium-binding mitochondrial carrier protein Aralar1 OS=Mus musculus GN=Slc25a12 PE=1 SV=1	VGGINLLTAGALAGVPAASLVTPADVIK(	VGGINLLTAGALAGVPAASLVTPADVIK(	179836	1.52779	0.282401	22.2964	1.06342	0.876429	1.30444	0.189406	41.1951	1.25677	0.648987	1.11082	0.11077	81.4993	1.57383	0.517122	61	45
0	>sp|P08249|MDHM_MOUSE Malate d	>sp|P08249|MDHM_MOUSE Malate dehydrogenase, mitochondrial OS=Mus musculus GN=Mdh2 PE=1 SV=3	ETEC#TYFSTPLLLGK(	ETEC#TYFSTPLLLGK(	116469	1.10602	0.288548	20.6783	-3.13328	0.0525103	1.79019	0.18845	41.8176	3.80543	0.0037742	1.2086	0.11069	81.6173	2.4584	0.152076	71	43
0	>sp|P09542|MYL3_MOUSE Myosin l	>sp|P09542|MYL3_MOUSE Myosin light chain 3 OS=Mus musculus GN=Myl3 PE=1 SV=4	ALGQNPTQAEVLR	ALGQNPTQAEVLR	109427	0.724064	0.289656	20.4079	-0.554766	0.979924	0.844483	0.191689	39.7697	-0.146078	0.979457	0.866955	0.116315	73.914	-0.597743	0.960385	26	17
0	>sp|Q60932|VDAC1_MOUSE Voltage	>sp|Q60932|VDAC1_MOUSE Voltage-dependent anion-selective channel protein 1 OS=Mus musculus GN=Vdac1 PE=1 SV=3	EHINLGC#DVDFDIAGPSIR	EHINLGC#DVDFDIAGPSIR	587021	1.188	0.274365	24.7671	-0.732417	0.954993	1.33425	0.188337	41.8919	2.96741	0.0448096	0.886829	0.113449	77.6962	-0.437667	0.969776	80	21
0	>sp|P56480|ATPB_MOUSE ATP synt	>sp|P56480|ATPB_MOUSE ATP synthase subunit beta, mitochondrial OS=Mus musculus GN=Atp5b PE=1 SV=2	GFQQILAGEYDHLPEQAFYM*VGPIEEAVAK(	GFQQILAGEYDHLPEQAFYM*VGPIEEAVAK(	493183	0.116858	0.275049	24.5386	-1.56491	0.660825	0.432057	0.187522	42.4368	-3.16074	0.0270991	0.912377	0.109992	82.6572	-0.219151	0.989059	222	50
0	>sp|O08749|DLDH_MOUSE Dihydrol	>sp|O08749|DLDH_MOUSE Dihydrolipoyl dehydrogenase, mitochondrial OS=Mus musculus GN=Dld PE=1 SV=2	IPNIYAIGDVVAGPMLAHK(	IPNIYAIGDVVAGPMLAHK(	225912	1.00124	0.280062	22.9702	-0.455557	0.986036	1.09572	0.188249	41.9506	0.341486	0.952194	1.04378	0.111769	80.0498	0.959981	0.84254	84	34
0	>sp|Q78IK4|APOOL_MOUSE Apolipo	>sp|Q78IK4|APOOL_MOUSE Apolipoprotein O-like OS=Mus musculus GN=Apool PE=2 SV=1	AYATSQQIFQAIK(	AYATSQQIFQAIK(	149943	0.484327	0.284669	21.6749	-1.14845	0.848423	0.718347	0.199042	35.6915	-1.29011	0.632334	0.928209	0.115332	75.1802	-0.0717278	0.990542	10	18
0	>sp|P42125|ECI1_MOUSE Enoyl-Co	>sp|P42125|ECI1_MOUSE Enoyl-CoA delta isomerase 1, mitochondrial OS=Mus musculus GN=Eci1 PE=2 SV=1	VLVETEGPAGVAVMK(	VLVETEGPAGVAVMK(	682028	0.713912	0.273863	24.9372	-0.845327	0.933465	0.881616	0.188959	41.4844	0.345571	0.951495	0.829321	0.114306	76.536	-0.937493	0.85041	54	20
0	>sp|Q9DCS9|NDUBA_MOUSE NADH de	>sp|Q9DCS9|NDUBA_MOUSE NADH dehydrogenase [ubiquinone] 1 beta subcomplex subunit 10 OS=Mus musculus GN=Ndufb10 PE=1 SV=3	VDQEIMNIIQER	VDQEIMNIIQER	399958	1.17659	0.276044	24.2129	0.71396	0.959178	1.03443	0.191612	39.8169	0.818709	0.82371	0.908554	0.115887	74.4609	-0.240995	0.99434	25	17
0	>sp|Q9EQ20|MMSA_MOUSE Methylma	>sp|Q9EQ20|MMSA_MOUSE Methylmalonate-semialdehyde dehydrogenase [acylating], mitochondrial OS=Mus musculus GN=Aldh6a1 PE=1 SV=1	LLQDSGAPDGTLNIIHGQHDAVNFIC#DHPDIK(	LLQDSGAPDGTLNIIHGQHDAVNFIC#DHPDIK(	159664	1.35052	0.28384	21.8985	-1.75182	0.563956	1.71788	0.190969	40.2102	4.26644	0.000708765	1.05132	0.110477	81.932	1.03946	0.803383	27	54
0	>sp|P16858|G3P_MOUSE Glycerald	>sp|P16858|G3P_MOUSE Glyceraldehyde-3-phosphate dehydrogenase OS=Mus musculus GN=Gapdh PE=1 SV=2	VIHDNFGIVEGLM*TTVHAITATQK(	VIHDNFGIVEGLM*TTVHAITATQK(	63863.1	0.432858	0.30243	17.6791	-1.14547	0.848807	0.695377	0.195732	37.4379	0.73733	0.849685	0.577306	0.114619	76.1186	-3.13366	0.036265	14	25
0	>sp|P50752|TNNT2_MOUSE Troponi	>sp|P50752|TNNT2_MOUSE Troponin T, cardiac muscle OS=Mus musculus GN=Tnnt2 PE=1 SV=2	DLNELQTLIEAHFENR	DLNELQTLIEAHFENR	286822	0.404332	0.278108	23.5603	-0.81976	0.939229	0.565359	0.198496	35.9705	-0.763583	0.841711	0.686142	0.123363	65.7097	-2.02929	0.310815	11	10
0	>sp|Q9D172|ES1_MOUSE ES1 prote	>sp|Q9D172|ES1_MOUSE ES1 protein homolog, mitochondrial OS=Mus musculus GN=D10Jhu81e PE=1 SV=1	GGAEVQIFAPDVPQMHVIDHTK(GEPSER	GGAEVQIFAPDVPQMHVIDHTK(GEPSER	104419	1.21233	0.290532	20.1983	0.741469	0.953584	1.06945	0.217139	28.1299	-0.920045	0.790296	1.23911	0.113364	77.8129	2.66949	0.108119	4	23
0	>sp|P08249|MDHM_MOUSE Malate d	>sp|P08249|MDHM_MOUSE Malate dehydrogenase, mitochondrial OS=Mus musculus GN=Mdh2 PE=1 SV=3	VNVPVIGGHAGK(	VNVPVIGGHAGK(	279486	1.03845	0.278299	23.5015	-0.11907	0.999949	1.06291	0.187645	42.3537	-0.959365	0.776234	1.2086	0.11069	81.6173	2.4584	0.152076	130	43
0	>sp|Q91ZA3|PCCA_MOUSE Propiony	>sp|Q91ZA3|PCCA_MOUSE Propionyl-CoA carboxylase alpha chain, mitochondrial OS=Mus musculus GN=Pcca PE=2 SV=2	LAAEDVTFIGPDTHAIQAMGDK(IESK(	LAAEDVTFIGPDTHAIQAMGDK(IESK(	107495	1.02513	0.289985	20.3288	0.290646	0.994929	0.967468	0.210204	30.6881	0.27894	0.960272	0.917611	0.110812	81.4384	-0.170295	0.994224	5	51
0	>sp|P54071|IDHP_MOUSE Isocitra	>sp|P54071|IDHP_MOUSE Isocitrate dehydrogenase [NADP], mitochondrial OS=Mus musculus GN=Idh2 PE=1 SV=3	LIDDMVAQVLK(	LIDDMVAQVLK(	1.02787e+06	1.30123	0.272816	25.2982	0.959437	0.906688	1.11144	0.187976	42.1322	0.0814579	0.99071	1.09901	0.109989	82.6607	1.47765	0.566947	99	56
0	>sp|P56480|ATPB_MOUSE ATP synt	>sp|P56480|ATPB_MOUSE ATP synthase subunit beta, mitochondrial OS=Mus musculus GN=Atp5b PE=1 SV=2	GFQQILAGEYDHLPEQAFYM*VGPIEEAVAK(	GFQQILAGEYDHLPEQAFYM*VGPIEEAVAK(	1.09255e+06	0.114559	0.272693	25.341	-1.60189	0.643941	0.432057	0.187522	42.4368	-3.16074	0.0270991	0.912377	0.109992	82.6572	-0.219151	0.989059	222	50
0	>sp|Q8BFR5|EFTU_MOUSE Elongati	>sp|Q8BFR5|EFTU_MOUSE Elongation factor Tu, mitochondrial OS=Mus musculus GN=Tufm PE=1 SV=1	LLDAVDTYIPVPTR	LLDAVDTYIPVPTR	94461.7	0.873905	0.292541	19.7316	-0.59217	0.976066	1.00615	0.188691	41.6593	0.283561	0.961204	0.962759	0.111124	80.9806	0.23647	0.994446	63	41
0	>sp|Q9DCW4|ETFB_MOUSE Electron	>sp|Q9DCW4|ETFB_MOUSE Electron transfer flavoprotein subunit beta OS=Mus musculus GN=Etfb PE=1 SV=3	GIHVEIPGAQAESLGPLQVAR	GIHVEIPGAQAESLGPLQVAR	711187	0.974694	0.273735	24.9806	0.174808	0.999333	0.939864	0.187845	42.2196	-0.624603	0.880486	1.03443	0.112071	79.6184	0.873966	0.881872	121	31
0	>sp|P31001|DESM_MOUSE Desmin O	>sp|P31001|DESM_MOUSE Desmin OS=Mus musculus GN=Des PE=1 SV=3	FLEQQNAALAAEVNR	FLEQQNAALAAEVNR	107387	0.922019	0.290004	20.3243	0.406303	0.989629	0.848433	0.223476	26.0814	0.526579	0.907544	0.747326	0.114009	76.9347	-1.65913	0.47416	3	26
0	>sp|Q60932|VDAC1_MOUSE Voltage	>sp|Q60932|VDAC1_MOUSE Voltage-dependent anion-selective channel protein 1 OS=Mus musculus GN=Vdac1 PE=1 SV=3	LTLSALLDGK(NVNAGGHK(	LTLSALLDGK(NVNAGGHK(	150289	0.615354	0.284637	21.6833	-1.95331	0.459215	1.02981	0.189547	41.1047	0.939314	0.783931	0.886829	0.113449	77.6962	-0.437667	0.969776	42	21
0	>sp|Q8CC88|K0564_MOUSE Unchara	>sp|Q8CC88|K0564_MOUSE Uncharacterized protein KIAA0564 homolog OS=Mus musculus GN=Kiaa0564 PE=2 SV=2	DLLGQDVFLIGPPGPLR	DLLGQDVFLIGPPGPLR	136084	1.04329	0.286049	21.311	0.279879	0.995038	0.985489	0.198222	36.1117	0.0228576	0.995232	0.981712	0.11015	82.4191	0.410624	0.973713	11	70
0	>sp|Q99LC5|ETFA_MOUSE Electron	>sp|Q99LC5|ETFA_MOUSE Electron transfer flavoprotein subunit alpha, mitochondrial OS=Mus musculus GN=Etfa PE=1 SV=2	LGGEVSC#LVAGTK(	LGGEVSC#LVAGTK(	458229	1.53605	0.275375	24.4311	-2.5174	0.201153	2.04053	0.188973	41.4751	6.59932	4.2136e-09	1.03014	0.111474	80.4742	0.840202	0.893017	53	36
0	>sp|Q8BMS1|ECHA_MOUSE Trifunct	>sp|Q8BMS1|ECHA_MOUSE Trifunctional enzyme subunit alpha, mitochondrial OS=Mus musculus GN=Hadha PE=1 SV=1	MQLLEIITTDK(TSK(	MQLLEIITTDK(TSK(	283277	0.799031	0.278199	23.5322	-0.643016	0.969002	0.928906	0.1913	40.0071	-0.543989	0.902414	1.01443	0.109147	83.9421	0.714171	0.926592	25	90
0	>sp|Q8BWT1|THIM_MOUSE 3-ketoac	>sp|Q8BWT1|THIM_MOUSE 3-ketoacyl-CoA thiolase, mitochondrial OS=Mus musculus GN=Acaa2 PE=1 SV=3	VPPETIDSVIVGNVM*QSSSDAAYLAR	VPPETIDSVIVGNVM*QSSSDAAYLAR	97446.4	0.775332	0.291897	19.8791	0.0170274	0.999709	0.771518	0.187187	42.6641	-1.84397	0.364162	1.05161	0.109697	83.1013	1.04951	0.803908	466	64
0	>sp|Q02566|MYH6_MOUSE Myosin-6	>sp|Q02566|MYH6_MOUSE Myosin-6 OS=Mus musculus GN=Myh6 PE=1 SV=2	NLTEEM*AGLDEIIAK(	NLTEEM*AGLDEIIAK(	90409.1	1.02586	0.29348	19.5196	0.403994	0.989962	0.935693	0.190741	40.3514	0.457033	0.92655	0.863996	0.108765	84.5319	-0.666447	0.939398	36	144
0	>sp|Q02566|MYH6_MOUSE Myosin-6	>sp|Q02566|MYH6_MOUSE Myosin-6 OS=Mus musculus GN=Myh6 PE=1 SV=2	LELQSALEEAEASLEHEEGK(	LELQSALEEAEASLEHEEGK(	97477.1	1.17668	0.291891	19.8806	0.970666	0.903234	0.966359	0.197163	36.6659	0.622	0.88114	0.863996	0.108765	84.5319	-0.666447	0.939398	15	144
0	>sp|P12787|COX5A_MOUSE Cytochr	>sp|P12787|COX5A_MOUSE Cytochrome c oxidase subunit 5A, mitochondrial OS=Mus musculus GN=Cox5a PE=1 SV=2	WVTYFNK(PDIDAWELRK(	WVTYFNK(PDIDAWELRK(	9.12741e+06	1.43785	0.270974	25.9558	1.48575	0.702161	1.15325	0.192	39.582	-0.099441	0.988854	1.16844	0.117114	72.9098	1.98061	0.325696	21	13
0	>sp|Q8K2B3|DHSA_MOUSE Succinat	>sp|Q8K2B3|DHSA_MOUSE Succinate dehydrogenase [ubiquinone] flavoprotein subunit, mitochondrial OS=Mus musculus GN=Sdha PE=1 SV=1	AC#ALSIAESC#RPGDK(VPSIK(	AC#ALSIAESC#RPGDK(VPSIK(	1.0183e+06	5.31618	0.272835	25.2914	12.0488	0	2.94596	0.189209	41.3225	12.1782	0	1.0691	0.110159	82.4055	1.20389	0.720185	47	54
0	>sp|Q8K2B3|DHSA_MOUSE Succinat	>sp|Q8K2B3|DHSA_MOUSE Succinate dehydrogenase [ubiquinone] flavoprotein subunit, mitochondrial OS=Mus musculus GN=Sdha PE=1 SV=1	VRVDEYDYSK(PIQGQQK(	VRVDEYDYSK(PIQGQQK(	267496	0.695818	0.278633	23.3992	-0.903523	0.920707	0.879462	0.190968	40.2113	-1.21384	0.669577	1.0691	0.110159	82.4055	1.20389	0.720185	30	54
0	>sp|P50752|TNNT2_MOUSE Troponi	>sp|P50752|TNNT2_MOUSE Troponin T, cardiac muscle OS=Mus musculus GN=Tnnt2 PE=1 SV=2	DLNELQTLIEAHFENR	DLNELQTLIEAHFENR	346284	0.315492	0.276857	23.9522	-1.28256	0.794881	0.565359	0.198496	35.9705	-0.763583	0.841711	0.686142	0.123363	65.7097	-2.02929	0.310815	11	10
0	>sp|Q8BWT1|THIM_MOUSE 3-ketoac	>sp|Q8BWT1|THIM_MOUSE 3-ketoacyl-CoA thiolase, mitochondrial OS=Mus musculus GN=Acaa2 PE=1 SV=3	DGTVTAGNASGVSDGAGAVIIASEDAVK(	DGTVTAGNASGVSDGAGAVIIASEDAVK(	356182	0.744099	0.276689	24.0057	-0.499561	0.983121	0.845783	0.187774	42.2673	-1.34873	0.605499	1.05161	0.109697	83.1013	1.04951	0.803908	185	64
0	>sp|Q99KI0|ACON_MOUSE Aconitat	>sp|Q99KI0|ACON_MOUSE Aconitate hydratase, mitochondrial OS=Mus musculus GN=Aco2 PE=1 SV=1	HPNGTQETILLNHTFNETQIEWFR	HPNGTQETILLNHTFNETQIEWFR	87028.4	0.754348	0.294328	19.3315	-1.84656	0.513635	1.17056	0.188952	41.4887	1.08165	0.726984	1.00363	0.109173	83.9015	0.61502	0.956157	56	85
0	>sp|P05202|AATM_MOUSE Aspartat	>sp|P05202|AATM_MOUSE Aspartate aminotransferase, mitochondrial OS=Mus musculus GN=Got2 PE=1 SV=1	ISVAGVTSGNVGYLAHAIHQVTK(	ISVAGVTSGNVGYLAHAIHQVTK(	2.77293e+06	0.535289	0.271511	25.761	-0.778866	0.947059	0.687907	0.188084	42.06	-2.97479	0.0440256	1.14208	0.110239	82.2871	1.86503	0.373172	92	51
0	>sp|P56480|ATPB_MOUSE ATP synt	>sp|P56480|ATPB_MOUSE ATP synthase subunit beta, mitochondrial OS=Mus musculus GN=Atp5b PE=1 SV=2	GFQQILAGEYDHLPEQAFYM*VGPIEEAVAK(	GFQQILAGEYDHLPEQAFYM*VGPIEEAVAK(	337858	0.247824	0.277008	23.9043	-0.902785	0.920911	0.432057	0.187522	42.4368	-3.16074	0.0270991	0.912377	0.109992	82.6572	-0.219151	0.989059	222	50
0	>sp|Q02566|MYH6_MOUSE Myosin-6	>sp|Q02566|MYH6_MOUSE Myosin-6 OS=Mus musculus GN=Myh6 PE=1 SV=2	LTQESIM*DLENDK(LQLEEK(	LTQESIM*DLENDK(LQLEEK(	144135	0.462362	0.285216	21.5295	-1.21661	0.822587	0.719472	0.191511	39.8782	-0.915838	0.79088	0.863996	0.108765	84.5319	-0.666447	0.939398	26	144
0	>sp|Q61425|HCDH_MOUSE Hydroxya	>sp|Q61425|HCDH_MOUSE Hydroxyacyl-coenzyme A dehydrogenase, mitochondrial OS=Mus musculus GN=Hadh PE=1 SV=2	FILDGWHEM*EPENPLFQPSPSMNNLVAQK(	FILDGWHEM*EPENPLFQPSPSMNNLVAQK(	147893	0.708313	0.284857	21.6246	-1.21321	0.823822	0.961855	0.195522	37.5531	-0.782186	0.836394	1.08785	0.111181	80.8983	1.36144	0.63238	18	39
0	>sp|Q8BWT1|THIM_MOUSE 3-ketoac	>sp|Q8BWT1|THIM_MOUSE 3-ketoacyl-CoA thiolase, mitochondrial OS=Mus musculus GN=Acaa2 PE=1 SV=3	VPPETIDSVIVGNVMQSSSDAAYLAR	VPPETIDSVIVGNVMQSSSDAAYLAR	94560.6	0.990549	0.292519	19.7366	0.617312	0.972253	0.851848	0.187524	42.4353	-1.31158	0.622363	1.05161	0.109697	83.1013	1.04951	0.803908	276	64
0	>sp|P56480|ATPB_MOUSE ATP synt	>sp|P56480|ATPB_MOUSE ATP synthase subunit beta, mitochondrial OS=Mus musculus GN=Atp5b PE=1 SV=2	FLSQPFQVAEVFTGHMGK(	FLSQPFQVAEVFTGHMGK(	264843	1.46436	0.278711	23.3754	-0.131692	1.00049	1.49149	0.187718	42.305	3.80492	0.00378203	0.912377	0.109992	82.6572	-0.219151	0.989059	129	50
0	>sp|P08249|MDHM_MOUSE Malate d	>sp|P08249|MDHM_MOUSE Malate dehydrogenase, mitochondrial OS=Mus musculus GN=Mdh2 PE=1 SV=3	VNVPVIGGHAGK(	VNVPVIGGHAGK(	394481	0.786472	0.276117	24.1893	-1.36487	0.760306	1.06291	0.187645	42.3537	-0.959365	0.776234	1.2086	0.11069	81.6173	2.4584	0.152076	130	43
0	>sp|P97807|FUMH_MOUSE Fumarate	>sp|P97807|FUMH_MOUSE Fumarate hydratase, mitochondrial OS=Mus musculus GN=Fh PE=1 SV=3	VEFDTFGELK(VPTDK(YYGAQTVR	VEFDTFGELK(VPTDK(YYGAQTVR	962026	0.590283	0.272957	25.2488	-0.602018	0.97403	0.707458	0.191838	39.6798	-1.34028	0.610374	0.918133	0.110255	82.2632	-0.166425	0.994772	23	51
0	>sp|Q8BFR5|EFTU_MOUSE Elongati	>sp|Q8BFR5|EFTU_MOUSE Elongation factor Tu, mitochondrial OS=Mus musculus GN=Tufm PE=1 SV=1	LLDAVDTYIPVPTR	LLDAVDTYIPVPTR	603582	0.804898	0.274266	24.8004	-1.0103	0.89242	1.00615	0.188691	41.6593	0.283561	0.961204	0.962759	0.111124	80.9806	0.23647	0.994446	63	41
0	>sp|O08749|DLDH_MOUSE Dihydrol	>sp|O08749|DLDH_MOUSE Dihydrolipoyl dehydrogenase, mitochondrial OS=Mus musculus GN=Dld PE=1 SV=2	IPNIYAIGDVVAGPM*LAHK(	IPNIYAIGDVVAGPM*LAHK(	1.45494e+06	0.723236	0.272208	25.512	0.454234	0.98625	0.633786	0.188073	42.0674	-2.69917	0.0841768	1.04378	0.111769	80.0498	0.959981	0.84254	94	34
0	>sp|Q9CR21|ACPM_MOUSE Acyl car	>sp|Q9CR21|ACPM_MOUSE Acyl carrier protein, mitochondrial OS=Mus musculus GN=Ndufab1 PE=1 SV=1	LMC#PQEIVDYIADK(K(	LMC#PQEIVDYIADK(K(	183936	1.53456	0.282146	22.3681	-0.402662	0.990022	1.61783	0.192119	39.5103	2.72075	0.0802204	1.20073	0.117923	71.9118	2.24082	0.222723	23	14
0	>sp|Q561S0|NDUAA_RAT NADH dehy	>sp|Q561S0|NDUAA_RAT NADH dehydrogenase [ubiquinone] 1 alpha subcomplex subunit 10, mitochondrial OS=Rattus norvegicus GN=Ndufa10 PE=1 SV=1	VTSAYLQDIEDAYK(K(	VTSAYLQDIEDAYK(K(	211010	0.950446	0.280709	22.7804	-1.01717	0.890799	1.14499	0.204499	33.0907	0.847225	0.816802	1.01744	0.141015	50.2884	0.574127	0.96727	6	4
0	>sp|Q6PB66|LPPRC_MOUSE Leucine	>sp|Q6PB66|LPPRC_MOUSE Leucine-rich PPR motif-containing protein, mitochondrial OS=Mus musculus GN=Lrpprc PE=1 SV=2	DESSDNFGSFFLR	DESSDNFGSFFLR	214024	1.25144	0.280571	22.8207	0.781675	0.946869	1.09995	0.203255	33.6556	0.159776	0.976829	1.07257	0.109514	83.3796	1.24264	0.698707	7	87
0	>sp|P54071|IDHP_MOUSE Isocitra	>sp|P54071|IDHP_MOUSE Isocitrate dehydrogenase [NADP], mitochondrial OS=Mus musculus GN=Idh2 PE=1 SV=3	LIDDMVAQVLK(	LIDDMVAQVLK(	1.4945e+06	1.39677	0.272169	25.5257	1.44891	0.719258	1.11144	0.187976	42.1322	0.0814579	0.99071	1.09901	0.109989	82.6607	1.47765	0.566947	99	56
0	>sp|Q8BMS1|ECHA_MOUSE Trifunct	>sp|Q8BMS1|ECHA_MOUSE Trifunctional enzyme subunit alpha, mitochondrial OS=Mus musculus GN=Hadha PE=1 SV=1	MQLLEIITTDK(	MQLLEIITTDK(	735428	0.783362	0.273637	25.0142	-1.88844	0.493197	1.15682	0.189327	41.2463	0.919573	0.790842	1.01443	0.109147	83.9421	0.714171	0.926592	46	90
0	>sp|Q8BWT1|THIM_MOUSE 3-ketoac	>sp|Q8BWT1|THIM_MOUSE 3-ketoacyl-CoA thiolase, mitochondrial OS=Mus musculus GN=Acaa2 PE=1 SV=3	VPPETIDSVIVGNVM*QSSSDAAYLAR	VPPETIDSVIVGNVM*QSSSDAAYLAR	143687	1.2629	0.28526	21.5178	2.28184	0.299319	0.771518	0.187187	42.6641	-1.84397	0.364162	1.05161	0.109697	83.1013	1.04951	0.803908	466	64
0	>sp|Q9D3D9|ATPD_MOUSE ATP synt	>sp|Q9D3D9|ATPD_MOUSE ATP synthase subunit delta, mitochondrial OS=Mus musculus GN=Atp5d PE=1 SV=1	AQSELSGAADEAAR	AQSELSGAADEAAR	566924	0.805502	0.274492	24.7242	-0.528943	0.981208	0.911003	0.188729	41.6344	-0.0256542	0.994689	0.914447	0.134938	54.9202	-0.163299	0.995303	61	4
0	>sp|P08249|MDHM_MOUSE Malate d	>sp|P08249|MDHM_MOUSE Malate dehydrogenase, mitochondrial OS=Mus musculus GN=Mdh2 PE=1 SV=3	VNVPVIGGHAGK(	VNVPVIGGHAGK(	509317	1.18073	0.274914	24.5836	0.586407	0.976835	1.06291	0.187645	42.3537	-0.959365	0.776234	1.2086	0.11069	81.6173	2.4584	0.152076	130	43
0	>sp|Q9CR68|UCRI_MOUSE Cytochro	>sp|Q9CR68|UCRI_MOUSE Cytochrome b-c1 complex subunit Rieske, mitochondrial OS=Mus musculus GN=Uqcrfs1 PE=1 SV=1	NVVSQFVSSMSASADVLAM*SK(	NVVSQFVSSMSASADVLAM*SK(	35480.9	1.35448	0.325567	14.066	1.37885	0.752961	0.9937	0.193589	38.6446	0.734733	0.850593	0.878357	0.113687	77.3714	-0.511272	0.965959	27	21
0	>sp|Q9D2G2|ODO2_MOUSE Dihydrol	>sp|Q9D2G2|ODO2_MOUSE Dihydrolipoyllysine-residue succinyltransferase component of 2-oxoglutarate dehydrogenase complex, mitochondrial OS=Mus musculus GN=Dlst PE=1 SV=1	ASAFALQEQPVVNAVIDDATK(	ASAFALQEQPVVNAVIDDATK(	397498	0.852471	0.276077	24.2024	-0.184495	0.999093	0.889884	0.187477	42.4671	-1.4709	0.544221	1.11235	0.112157	79.4957	1.56804	0.518482	211	35
0	>sp|Q99M87|DNJA3_MOUSE DnaJ ho	>sp|Q99M87|DNJA3_MOUSE DnaJ homolog subfamily A member 3, mitochondrial OS=Mus musculus GN=Dnaja3 PE=1 SV=1	FSQLAEAYEVLSDEVK(R	FSQLAEAYEVLSDEVK(R	247001	1.00903	0.279278	23.2038	-0.0625997	0.999673	1.01964	0.223599	26.0439	0.566712	0.896884	0.914291	0.124453	64.5638	-0.178303	0.992552	3	10
0	>sp|Q99LC3|NDUAA_MOUSE NADH de	>sp|Q99LC3|NDUAA_MOUSE NADH dehydrogenase [ubiquinone] 1 alpha subcomplex subunit 10, mitochondrial OS=Mus musculus GN=Ndufa10 PE=1 SV=1	LTLPEYLPPHAVIYIDVPVPEVQSR	LTLPEYLPPHAVIYIDVPVPEVQSR	238197	0.688934	0.279589	23.1107	-0.25271	0.996088	0.741198	0.188241	41.9556	-2.74139	0.0769681	1.15867	0.11178	80.034	1.98771	0.32154	87	37
0	>sp|P54071|IDHP_MOUSE Isocitra	>sp|P54071|IDHP_MOUSE Isocitrate dehydrogenase [NADP], mitochondrial OS=Mus musculus GN=Idh2 PE=1 SV=3	LIDDMVAQVLK(	LIDDMVAQVLK(	369060	1.44878	0.276483	24.0714	1.66349	0.609961	1.11144	0.187976	42.1322	0.0814579	0.99071	1.09901	0.109989	82.6607	1.47765	0.566947	99	56
0	>sp|Q8BWT1|THIM_MOUSE 3-ketoac	>sp|Q8BWT1|THIM_MOUSE 3-ketoacyl-CoA thiolase, mitochondrial OS=Mus musculus GN=Acaa2 PE=1 SV=3	VPPETIDSVIVGNVM*QSSSDAAYLAR	VPPETIDSVIVGNVM*QSSSDAAYLAR	132838	0.624896	0.286413	21.2168	-0.67609	0.965143	0.771518	0.187187	42.6641	-1.84397	0.364162	1.05161	0.109697	83.1013	1.04951	0.803908	466	64
0	>sp|Q99KI0|ACON_MOUSE Aconitat	>sp|Q99KI0|ACON_MOUSE Aconitate hydratase, mitochondrial OS=Mus musculus GN=Aco2 PE=1 SV=1	AK(DINQEVYNFLATAGAK(	AK(DINQEVYNFLATAGAK(	116098	0.943537	0.288603	20.6648	0.255116	0.995863	0.887548	0.187395	42.5229	-0.761425	0.842109	1.00363	0.109173	83.9015	0.61502	0.956157	212	85
0	>sp|Q8VD26|TM143_MOUSE Transme	>sp|Q8VD26|TM143_MOUSE Transmembrane protein 143 OS=Mus musculus GN=Tmem143 PE=2 SV=1	SAQALELAHVLYYR	SAQALELAHVLYYR	223287	0.899671	0.28017	22.9384	-0.0651426	0.999562	0.912263	0.203009	33.7693	-0.306764	0.957451	0.961643	0.126309	62.6799	0.199202	0.992034	7	8
0	>sp|Q9CR61|NDUB7_MOUSE NADH de	>sp|Q9CR61|NDUB7_MOUSE NADH dehydrogenase [ubiquinone] 1 beta subcomplex subunit 7 OS=Mus musculus GN=Ndufb7 PE=1 SV=3	YLWDASVEPDPEK(IPSFPPDLGFPERK(	YLWDASVEPDPEK(IPSFPPDLGFPERK(	73638	0.966045	0.298417	18.4663	0.612355	0.972839	0.827346	0.194028	38.3926	-0.774953	0.839093	0.948174	0.118186	71.5928	0.0989346	0.989584	19	15
0	>sp|O08749|DLDH_MOUSE Dihydrol	>sp|O08749|DLDH_MOUSE Dihydrolipoyl dehydrogenase, mitochondrial OS=Mus musculus GN=Dld PE=1 SV=2	VLGAHILGPGAGEMVNEAALALEYGASC#EDIAR	VLGAHILGPGAGEMVNEAALALEYGASC#EDIAR	34575.5	1.33015	0.326879	13.8986	-1.86537	0.504409	1.81557	0.198409	36.0153	4.70139	0.000111752	1.04378	0.111769	80.0498	0.959981	0.84254	17	34
0	>sp|Q8BWT1|THIM_MOUSE 3-ketoac	>sp|Q8BWT1|THIM_MOUSE 3-ketoacyl-CoA thiolase, mitochondrial OS=Mus musculus GN=Acaa2 PE=1 SV=3	VPPETIDSVIVGNVMQSSSDAAYLAR	VPPETIDSVIVGNVMQSSSDAAYLAR	70837.3	0.772827	0.299459	18.2563	-0.338247	0.992803	0.851848	0.187524	42.4353	-1.31158	0.622363	1.05161	0.109697	83.1013	1.04951	0.803908	276	64
0	>sp|Q02566|MYH6_MOUSE Myosin-6	>sp|Q02566|MYH6_MOUSE Myosin-6 OS=Mus musculus GN=Myh6 PE=1 SV=2	NLQEEISDLTEQLGEGGK(NVHELEK(	NLQEEISDLTEQLGEGGK(NVHELEK(	203154	0.71031	0.281087	22.6706	0.126223	1.00029	0.68484	0.197562	36.4556	-1.08549	0.726584	0.863996	0.108765	84.5319	-0.666447	0.939398	13	144
0	>sp|P08249|MDHM_MOUSE Malate d	>sp|P08249|MDHM_MOUSE Malate dehydrogenase, mitochondrial OS=Mus musculus GN=Mdh2 PE=1 SV=3	VNVPVIGGHAGK(	VNVPVIGGHAGK(	898915	1.13159	0.273113	25.195	0.346058	0.992438	1.06291	0.187645	42.3537	-0.959365	0.776234	1.2086	0.11069	81.6173	2.4584	0.152076	130	43
0	>sp|Q02566|MYH6_MOUSE Myosin-6	>sp|Q02566|MYH6_MOUSE Myosin-6 OS=Mus musculus GN=Myh6 PE=1 SV=2	LELQSALEEAEASLEHEEGK(	LELQSALEEAEASLEHEEGK(	377088	0.957142	0.276362	24.1102	-0.0468466	0.999698	0.966359	0.197163	36.6659	0.622	0.88114	0.863996	0.108765	84.5319	-0.666447	0.939398	15	144
0	>sp|Q03265|ATPA_MOUSE ATP synt	>sp|Q03265|ATPA_MOUSE ATP synthase subunit alpha, mitochondrial OS=Mus musculus GN=Atp5a1 PE=1 SV=1	TSIAIDTIINQK(R	TSIAIDTIINQK(R	545379	0.963923	0.27464	24.6749	-0.0150689	0.999673	0.96691	0.19026	40.652	0.0123408	0.99738	0.964988	0.109418	83.5255	0.260521	0.992579	33	75
0	>sp|P05202|AATM_MOUSE Aspartat	>sp|P05202|AATM_MOUSE Aspartate aminotransferase, mitochondrial OS=Mus musculus GN=Got2 PE=1 SV=1	IAATILTSPDLRK(	IAATILTSPDLRK(	593265	1.53525	0.274327	24.7799	0.63098	0.970237	1.40959	0.18875	41.6207	1.74297	0.41966	1.14208	0.110239	82.2871	1.86503	0.373172	58	51
0	>sp|Q9DCX2|ATP5H_MOUSE ATP syn	>sp|Q9DCX2|ATP5H_MOUSE ATP synthase subunit d, mitochondrial OS=Mus musculus GN=Atp5h PE=1 SV=3	IPVPEDK(YTALVDQEEK(EDVK(	IPVPEDK(YTALVDQEEK(EDVK(	1.0852e+06	1.07073	0.272707	25.3364	-0.358097	0.992106	1.14144	0.188168	42.0044	1.05996	0.737848	0.98107	0.112592	78.8834	0.396016	0.976661	82	26
0	>sp|Q8BWT1|THIM_MOUSE 3-ketoac	>sp|Q8BWT1|THIM_MOUSE 3-ketoacyl-CoA thiolase, mitochondrial OS=Mus musculus GN=Acaa2 PE=1 SV=3	VPPETIDSVIVGNVM*QSSSDAAYLAR	VPPETIDSVIVGNVM*QSSSDAAYLAR	138420	0.245503	0.285798	21.3765	-2.43463	0.232524	0.771518	0.187187	42.6641	-1.84397	0.364162	1.05161	0.109697	83.1013	1.04951	0.803908	466	64
0	>sp|Q8BMS1|ECHA_MOUSE Trifunct	>sp|Q8BMS1|ECHA_MOUSE Trifunctional enzyme subunit alpha, mitochondrial OS=Mus musculus GN=Hadha PE=1 SV=1	DSIFSNLIGQLDYK(GFEK(	DSIFSNLIGQLDYK(GFEK(	544376	0.966328	0.274647	24.6725	0.331406	0.993444	0.900196	0.188927	41.5051	-0.740078	0.848776	1.01443	0.109147	83.9421	0.714171	0.926592	57	90
0	>sp|Q9WUM5|SUCA_MOUSE Succinyl	>sp|Q9WUM5|SUCA_MOUSE Succinyl-CoA ligase [ADP/GDP-forming] subunit alpha, mitochondrial OS=Mus musculus GN=Suclg1 PE=1 SV=4	ISALQSAGVVVSMSPAQLGTTIYK(EFEK(	ISALQSAGVVVSMSPAQLGTTIYK(EFEK(	86233.4	1.31252	0.294537	19.2857	0.877564	0.927874	1.11832	0.195953	37.3168	0.916392	0.790797	0.971222	0.11254	78.9563	0.30869	0.982374	18	26
0	>sp|Q9WUM5|SUCA_MOUSE Succinyl	>sp|Q9WUM5|SUCA_MOUSE Succinyl-CoA ligase [ADP/GDP-forming] subunit alpha, mitochondrial OS=Mus musculus GN=Suclg1 PE=1 SV=4	ISALQSAGVVVSMSPAQLGTTIYK(EFEK(	ISALQSAGVVVSMSPAQLGTTIYK(EFEK(	83179.8	1.32947	0.295374	19.1038	0.949632	0.908918	1.11832	0.195953	37.3168	0.916392	0.790797	0.971222	0.11254	78.9563	0.30869	0.982374	18	26
0	>sp|P05064|ALDOA_MOUSE Fructos	>sp|P05064|ALDOA_MOUSE Fructose-bisphosphate aldolase A OS=Mus musculus GN=Aldoa PE=1 SV=2	IGEHTPSALAIMENANVLAR	IGEHTPSALAIMENANVLAR	259005	1.23063	0.278888	23.3216	1.35359	0.765819	0.971133	0.203748	33.4302	1.43535	0.560383	0.728867	0.11544	75.0384	-1.79846	0.406182	7	21
0	>sp|O08749|DLDH_MOUSE Dihydrol	>sp|O08749|DLDH_MOUSE Dihydrolipoyl dehydrogenase, mitochondrial OS=Mus musculus GN=Dld PE=1 SV=2	IPNIYAIGDVVAGPMLAHK(	IPNIYAIGDVVAGPMLAHK(	293424	1.00982	0.277945	23.6109	-0.419927	0.988504	1.09572	0.188249	41.9506	0.341486	0.952194	1.04378	0.111769	80.0498	0.959981	0.84254	84	34
0	>sp|Q99KI0|ACON_MOUSE Aconitat	>sp|Q99KI0|ACON_MOUSE Aconitate hydratase, mitochondrial OS=Mus musculus GN=Aco2 PE=1 SV=1	HPNGTQETILLNHTFNETQIEWFR	HPNGTQETILLNHTFNETQIEWFR	470624	1.20577	0.275254	24.4709	0.175722	0.999263	1.17056	0.188952	41.4887	1.08165	0.726984	1.00363	0.109173	83.9015	0.61502	0.956157	56	85
0	>sp|P35486|ODPA_MOUSE Pyruvate	>sp|P35486|ODPA_MOUSE Pyruvate dehydrogenase E1 component subunit alpha, somatic form, mitochondrial OS=Mus musculus GN=Pdha1 PE=1 SV=1	MVNSNLASVEELK(EIDVEVRK(	MVNSNLASVEELK(EIDVEVRK(	156510	0.97755	0.284098	21.8285	-0.866021	0.929941	1.15969	0.190823	40.3005	-0.138864	0.980446	1.18134	0.110394	82.0556	2.218	0.228068	29	49
0	>sp|Q6P8J7|KCRS_MOUSE Creatine	>sp|Q6P8J7|KCRS_MOUSE Creatine kinase S-type, mitochondrial OS=Mus musculus GN=Ckmt2 PE=1 SV=1	MTPSGYTLDQC#IQTGVDNPGHPFIK(	MTPSGYTLDQC#IQTGVDNPGHPFIK(	221464	2.0571	0.280246	22.9159	1.45128	0.718442	1.75516	0.187748	42.2843	3.96127	0.00220023	1.15223	0.11024	82.2853	1.95706	0.337568	124	49
0	>sp|Q99KI0|ACON_MOUSE Aconitat	>sp|Q99KI0|ACON_MOUSE Aconitate hydratase, mitochondrial OS=Mus musculus GN=Aco2 PE=1 SV=1	LQLLEPFDK(WDGK(DLEDLQILIK(	LQLLEPFDK(WDGK(DLEDLQILIK(	2.99737e+06	1.25413	0.271454	25.7818	0.0808723	0.999345	1.23838	0.189272	41.2817	1.51729	0.525106	1.00363	0.109173	83.9015	0.61502	0.956157	45	85
0	>sp|P45952|ACADM_MOUSE Medium-	>sp|P45952|ACADM_MOUSE Medium-chain specific acyl-CoA dehydrogenase, mitochondrial OS=Mus musculus GN=Acadm PE=1 SV=1	AFTGFIVEADTPGIHIGK(K(	AFTGFIVEADTPGIHIGK(K(	1.74245e+06	0.894478	0.271966	25.5979	-0.64886	0.968185	1.02175	0.188534	41.762	0.0908971	0.990926	1.00785	0.110812	81.4384	0.644039	0.947527	66	43
0	>sp|Q5SX40|MYH1_MOUSE Myosin-1	>sp|Q5SX40|MYH1_MOUSE Myosin-1 OS=Mus musculus GN=Myh1 PE=1 SV=1	AITDAAMMAEELK(K(	AITDAAMMAEELK(K(	360601	0.856828	0.276617	24.0287	0.218569	0.997652	0.813014	0.190863	40.2757	-0.296961	0.959014	0.859114	0.11214	79.5199	-0.68992	0.933633	29	34
0	>sp|Q6P8J7|KCRS_MOUSE Creatine	>sp|Q6P8J7|KCRS_MOUSE Creatine kinase S-type, mitochondrial OS=Mus musculus GN=Ckmt2 PE=1 SV=1	LFPPSADYPDLRK(	LFPPSADYPDLRK(	649452	1.07518	0.274018	24.8842	-0.504246	0.982926	1.17611	0.187152	42.6875	0.157666	0.977058	1.15223	0.11024	82.2853	1.95706	0.337568	325	49
0	>sp|P63038|CH60_MOUSE 60 kDa h	>sp|P63038|CH60_MOUSE 60 kDa heat shock protein, mitochondrial OS=Mus musculus GN=Hspd1 PE=1 SV=1	GVM*LAVDAVIAELK(K(	GVM*LAVDAVIAELK(K(	201121	0.331537	0.28119	22.641	-0.394747	0.990586	0.412946	0.191775	39.7176	-2.99949	0.0413351	0.885708	0.109537	83.3446	-0.463534	0.971437	27	75
0	>sp|P56480|ATPB_MOUSE ATP synt	>sp|P56480|ATPB_MOUSE ATP synthase subunit beta, mitochondrial OS=Mus musculus GN=Atp5b PE=1 SV=2	GFQQILAGEYDHLPEQAFYM*VGPIEEAVAK(	GFQQILAGEYDHLPEQAFYM*VGPIEEAVAK(	67828.9	0.758641	0.300669	18.0174	1.38938	0.747731	0.432057	0.187522	42.4368	-3.16074	0.0270991	0.912377	0.109992	82.6572	-0.219151	0.989059	222	50
0	>sp|P42125|ECI1_MOUSE Enoyl-Co	>sp|P42125|ECI1_MOUSE Enoyl-CoA delta isomerase 1, mitochondrial OS=Mus musculus GN=Eci1 PE=2 SV=1	EADIQNFTSFISK(	EADIQNFTSFISK(	470556	0.620971	0.275255	24.4707	-1.34215	0.771088	0.890809	0.188086	42.0583	0.40912	0.935555	0.829321	0.114306	76.536	-0.937493	0.85041	92	20
0	>sp|P00405|COX2_MOUSE Cytochro	>sp|P00405|COX2_MOUSE Cytochrome c oxidase subunit 2 OS=Mus musculus GN=Mtco2 PE=1 SV=1	M*LISSEDVLHSWAVPSLGLK(	M*LISSEDVLHSWAVPSLGLK(	42730.5	0.433036	0.316934	15.2563	-1.57333	0.656623	0.834056	0.187894	42.187	-0.565268	0.897075	0.91792	0.116443	73.7519	-0.159409	0.993917	113	14
0	>sp|Q9DCW4|ETFB_MOUSE Electron	>sp|Q9DCW4|ETFB_MOUSE Electron transfer flavoprotein subunit beta OS=Mus musculus GN=Etfb PE=1 SV=3	GIHVEIPGAQAESLGPLQVAR	GIHVEIPGAQAESLGPLQVAR	318186	0.889298	0.277391	23.7837	-0.247629	0.996382	0.939864	0.187845	42.2196	-0.624603	0.880486	1.03443	0.112071	79.6184	0.873966	0.881872	121	31
0	>sp|P97807|FUMH_MOUSE Fumarate	>sp|P97807|FUMH_MOUSE Fumarate hydratase, mitochondrial OS=Mus musculus GN=Fh PE=1 SV=3	SQSSNDTFPTAMHIAAAVEVHK(	SQSSNDTFPTAMHIAAAVEVHK(	479039	0.854986	0.275175	24.4969	0.215996	0.997591	0.811856	0.189479	41.1481	-0.688513	0.866401	0.918133	0.110255	82.2632	-0.166425	0.994772	43	51
0	>sp|Q99LC5|ETFA_MOUSE Electron	>sp|Q99LC5|ETFA_MOUSE Electron transfer flavoprotein subunit alpha, mitochondrial OS=Mus musculus GN=Etfa PE=1 SV=2	LGGEVSC#LVAGTK(	LGGEVSC#LVAGTK(	1.75733e+06	2.76614	0.271956	25.6016	3.70655	0.00997799	2.04053	0.188973	41.4751	6.59932	4.2136e-09	1.03014	0.111474	80.4742	0.840202	0.893017	53	36
0	>sp|P63038|CH60_MOUSE 60 kDa h	>sp|P63038|CH60_MOUSE 60 kDa heat shock protein, mitochondrial OS=Mus musculus GN=Hspd1 PE=1 SV=1	VGLQVVAVK(	VGLQVVAVK(	2.64523e+06	1.2293	0.271548	25.7476	2.27836	0.300808	0.784992	0.18912	41.38	-0.652237	0.87622	0.885708	0.109537	83.3446	-0.463534	0.971437	48	75
0	>sp|Q9DB20|ATPO_MOUSE ATP synt	>sp|Q9DB20|ATPO_MOUSE ATP synthase subunit O, mitochondrial OS=Mus musculus GN=Atp5o PE=1 SV=1	EK(FSPLTANLM*NLLAENGR	EK(FSPLTANLM*NLLAENGR	281404	0.621439	0.278248	23.5171	-1.94319	0.464918	1.01939	0.188555	41.7487	0.0968315	0.989494	1.00466	0.1119	79.8622	0.609303	0.957995	73	29
0	>sp|Q921G7|ETFD_MOUSE Electron	>sp|Q921G7|ETFD_MOUSE Electron transfer flavoprotein-ubiquinone oxidoreductase, mitochondrial OS=Mus musculus GN=Etfdh PE=1 SV=1	VTVFAEGC#HGHLAK(	VTVFAEGC#HGHLAK(	572680	2.40328	0.274455	24.7368	3.33987	0.03024	1.7391	0.189324	41.2479	4.06921	0.00145152	1.11129	0.110321	82.1649	1.58459	0.512666	46	55
0	>sp|Q8K4F5|ABHDB_MOUSE Abhydro	>sp|Q8K4F5|ABHDB_MOUSE Abhydrolase domain-containing protein 11 OS=Mus musculus GN=Abhd11 PE=2 SV=1	QFLLTNLVEVGGR	QFLLTNLVEVGGR	278793	0.76744	0.278318	23.4958	-0.0545629	0.999879	0.777862	0.203312	33.6295	-1.33449	0.612577	0.994821	0.124594	64.4178	0.468237	0.970978	7	9
0	>sp|Q9D051|ODPB_MOUSE Pyruvate	>sp|Q9D051|ODPB_MOUSE Pyruvate dehydrogenase E1 component subunit beta, mitochondrial OS=Mus musculus GN=Pdhb PE=1 SV=1	IM*EGPAFNFLDAPAVR	IM*EGPAFNFLDAPAVR	176262	1.3598	0.282632	22.2315	1.59285	0.648215	1.02343	0.187887	42.1917	-0.233343	0.969401	1.05871	0.112084	79.5993	1.09048	0.791323	116	28
0	>sp|P70404|IDHG1_MOUSE Isocitr	>sp|P70404|IDHG1_MOUSE Isocitrate dehydrogenase [NAD] subunit gamma 1, mitochondrial OS=Mus musculus GN=Idh3g PE=1 SV=1	HTVTM*IPGDGIGPELMLHVK(	HTVTM*IPGDGIGPELMLHVK(	136748	0.866301	0.285977	21.3298	0.0232284	0.999762	0.861431	0.19427	38.2543	-1.2374	0.657984	1.05761	0.112922	78.423	1.07267	0.791888	16	26
0	>sp|P97807|FUMH_MOUSE Fumarate	>sp|P97807|FUMH_MOUSE Fumarate hydratase, mitochondrial OS=Mus musculus GN=Fh PE=1 SV=3	AIEMLGGELGSK(	AIEMLGGELGSK(	293900	0.525406	0.277933	23.6145	-2.20208	0.334497	0.972859	0.189635	41.0484	0.354114	0.948935	0.918133	0.110255	82.2632	-0.166425	0.994772	40	51
0	>sp|P56480|ATPB_MOUSE ATP synt	>sp|P56480|ATPB_MOUSE ATP synthase subunit beta, mitochondrial OS=Mus musculus GN=Atp5b PE=1 SV=2	FLSQPFQVAEVFTGHM*GK(	FLSQPFQVAEVFTGHM*GK(	133356	0.931896	0.286354	21.2321	-0.986711	0.899158	1.14548	0.187426	42.5019	1.53508	0.517644	0.912377	0.109992	82.6572	-0.219151	0.989059	192	50
0	>sp|P08249|MDHM_MOUSE Malate d	>sp|P08249|MDHM_MOUSE Malate dehydrogenase, mitochondrial OS=Mus musculus GN=Mdh2 PE=1 SV=3	VNVPVIGGHAGK(	VNVPVIGGHAGK(	1.59595e+06	0.826734	0.272079	25.5579	-1.19861	0.830072	1.06291	0.187645	42.3537	-0.959365	0.776234	1.2086	0.11069	81.6173	2.4584	0.152076	130	43
0	>sp|Q8BGH2|SAM50_MOUSE Sorting	>sp|Q8BGH2|SAM50_MOUSE Sorting and assembly machinery component 50 homolog OS=Mus musculus GN=Samm50 PE=1 SV=1	QEILENK(DVVVQHVHFDGLGR	QEILENK(DVVVQHVHFDGLGR	108410	0.67696	0.289828	20.3666	-0.692203	0.963142	0.823205	0.198218	36.1134	-1.55417	0.509285	1.0768	0.113413	77.7453	1.23726	0.701921	11	26
0	>sp|P56480|ATPB_MOUSE ATP synt	>sp|P56480|ATPB_MOUSE ATP synthase subunit beta, mitochondrial OS=Mus musculus GN=Atp5b PE=1 SV=2	FLSQPFQVAEVFTGHM*GK(	FLSQPFQVAEVFTGHM*GK(	311836	1.3928	0.277525	23.7417	1.20823	0.825792	1.14548	0.187426	42.5019	1.53508	0.517644	0.912377	0.109992	82.6572	-0.219151	0.989059	192	50
0	>sp|P56480|ATPB_MOUSE ATP synt	>sp|P56480|ATPB_MOUSE ATP synthase subunit beta, mitochondrial OS=Mus musculus GN=Atp5b PE=1 SV=2	FLSQPFQVAEVFTGHMGK(	FLSQPFQVAEVFTGHMGK(	346388	1.98756	0.276855	23.9528	2.4373	0.231351	1.49149	0.187718	42.305	3.80492	0.00378203	0.912377	0.109992	82.6572	-0.219151	0.989059	129	50
0	>sp|Q03265|ATPA_MOUSE ATP synt	>sp|Q03265|ATPA_MOUSE ATP synthase subunit alpha, mitochondrial OS=Mus musculus GN=Atp5a1 PE=1 SV=1	QGQYSPM*AIEEQVAVIYAGVR	QGQYSPM*AIEEQVAVIYAGVR	141196	0.767256	0.285509	21.4521	0.46054	0.985584	0.668053	0.187635	42.3608	-1.94562	0.323042	0.964988	0.109418	83.5255	0.260521	0.992579	216	75
0	>sp|Q60936-2|ADCK3_MOUSE Isofo	>sp|Q60936-2|ADCK3_MOUSE Isoform 2 of Chaperone activity of bc1 complex-like, mitochondrial OS=Mus musculus GN=Adck3	SLNNQFASFIDK(	SLNNQFASFIDK(	338331	0.48726	0.276999	23.9071	NaN	1	0.48726	0.276999	15.3542	NaN	1	0.48726	0.276999	13.033	-1.62174	0.488171	1	1
0	>sp|Q8BFR5|EFTU_MOUSE Elongati	>sp|Q8BFR5|EFTU_MOUSE Elongation factor Tu, mitochondrial OS=Mus musculus GN=Tufm PE=1 SV=1	LLDAVDTYIPVPTR	LLDAVDTYIPVPTR	947573	1.00014	0.272991	25.2371	-0.0304463	0.999996	1.00615	0.188691	41.6593	0.283561	0.961204	0.962759	0.111124	80.9806	0.23647	0.994446	63	41
0	>sp|Q02566|MYH6_MOUSE Myosin-6	>sp|Q02566|MYH6_MOUSE Myosin-6 OS=Mus musculus GN=Myh6 PE=1 SV=2	LELQSALEEAEASLEHEEGK(	LELQSALEEAEASLEHEEGK(	110945	0.892647	0.289406	20.4685	-0.345194	0.992549	0.966359	0.197163	36.6659	0.622	0.88114	0.863996	0.108765	84.5319	-0.666447	0.939398	15	144
0	>sp|Q9CR21|ACPM_MOUSE Acyl car	>sp|Q9CR21|ACPM_MOUSE Acyl carrier protein, mitochondrial OS=Mus musculus GN=Ndufab1 PE=1 SV=1	LM*C#PQEIVDYIADK(K(	LM*C#PQEIVDYIADK(K(	302637	1.41304	0.277728	23.6782	-0.234844	0.996898	1.45967	0.194452	38.1508	1.65975	0.460762	1.20073	0.117923	71.9118	2.24082	0.222723	15	14
0	>sp|P45952|ACADM_MOUSE Medium-	>sp|P45952|ACADM_MOUSE Medium-chain specific acyl-CoA dehydrogenase, mitochondrial OS=Mus musculus GN=Acadm PE=1 SV=1	AAHK(QEPGLGFSFELTEQQK(	AAHK(QEPGLGFSFELTEQQK(	223327	1.09104	0.280168	22.9388	0.246736	0.996512	1.04031	0.190329	40.6087	0.209319	0.972058	1.00785	0.110812	81.4384	0.644039	0.947527	33	43
0	>sp|Q61425|HCDH_MOUSE Hydroxya	>sp|Q61425|HCDH_MOUSE Hydroxyacyl-coenzyme A dehydrogenase, mitochondrial OS=Mus musculus GN=Hadh PE=1 SV=2	HVTVIGGGLMGAGIAQVAAATGHTVVLVDQTEDILAK(	HVTVIGGGLMGAGIAQVAAATGHTVVLVDQTEDILAK(	38020.5	0.432321	0.322195	14.5117	-1.30495	0.786391	0.749467	0.20894	31.1956	-1.91467	0.335389	1.08785	0.111181	80.8983	1.36144	0.63238	7	39
0	>sp|Q9CR61|NDUB7_MOUSE NADH de	>sp|Q9CR61|NDUB7_MOUSE NADH dehydrogenase [ubiquinone] 1 beta subcomplex subunit 7 OS=Mus musculus GN=Ndufb7 PE=1 SV=3	IPSFPPDLGFPERK(	IPSFPPDLGFPERK(	283112	1.04033	0.278204	23.5309	0.816249	0.940037	0.873382	0.188607	41.7141	-0.500009	0.915458	0.948174	0.118186	71.5928	0.0989346	0.989584	64	15
0	>sp|Q8BFR5|EFTU_MOUSE Elongati	>sp|Q8BFR5|EFTU_MOUSE Elongation factor Tu, mitochondrial OS=Mus musculus GN=Tufm PE=1 SV=1	DK(PHVNVGTIGHVDHGK(	DK(PHVNVGTIGHVDHGK(	148979	1.08938	0.284757	21.6514	1.31831	0.78117	0.815057	0.194735	37.9915	-0.921705	0.790242	0.962759	0.111124	80.9806	0.23647	0.994446	16	41
0	>sp|Q60597|ODO1_MOUSE 2-oxoglu	>sp|Q60597|ODO1_MOUSE 2-oxoglutarate dehydrogenase, mitochondrial OS=Mus musculus GN=Ogdh PE=1 SV=3	SM*TC#PSTGLEEDVLFHIGK(	SM*TC#PSTGLEEDVLFHIGK(	514738	1.50804	0.27487	24.5981	0.539616	0.980413	1.40064	0.189796	40.9456	1.85363	0.35936	1.11255	0.109219	83.8301	1.6121	0.493256	39	91
0	>sp|Q03265|ATPA_MOUSE ATP synt	>sp|Q03265|ATPA_MOUSE ATP synthase subunit alpha, mitochondrial OS=Mus musculus GN=Atp5a1 PE=1 SV=1	QGQYSPM*AIEEQVAVIYAGVR	QGQYSPM*AIEEQVAVIYAGVR	75209.1	0.165719	0.297865	18.5792	-2.17027	0.349394	0.668053	0.187635	42.3608	-1.94562	0.323042	0.964988	0.109418	83.5255	0.260521	0.992579	216	75
0	>sp|Q8BMS1|ECHA_MOUSE Trifunct	>sp|Q8BMS1|ECHA_MOUSE Trifunctional enzyme subunit alpha, mitochondrial OS=Mus musculus GN=Hadha PE=1 SV=1	K(YESAYGTQFTPC#QLLLDHANNSSK(	K(YESAYGTQFTPC#QLLLDHANNSSK(	397517	1.67559	0.276076	24.2025	0.508371	0.982792	1.57352	0.189933	40.8589	3.59379	0.00758948	1.01443	0.109147	83.9421	0.714171	0.926592	41	90
0	>sp|P47738|ALDH2_MOUSE Aldehyd	>sp|P47738|ALDH2_MOUSE Aldehyde dehydrogenase, mitochondrial OS=Mus musculus GN=Aldh2 PE=1 SV=1	EAGFPPGVVNIVPGFGPTAGAAIASHEGVDK(	EAGFPPGVVNIVPGFGPTAGAAIASHEGVDK(	154476	0.571627	0.28427	21.7821	-0.703182	0.961128	0.720445	0.190716	40.3673	-1.46821	0.54457	0.947773	0.112251	79.3637	0.100587	0.990923	41	31
0	>sp|Q9JHI5|IVD_MOUSE Isovalery	>sp|Q9JHI5|IVD_MOUSE Isovaleryl-CoA dehydrogenase, mitochondrial OS=Mus musculus GN=Ivd PE=1 SV=1	IGQFQLMQGK(	IGQFQLMQGK(	433788	0.928075	0.275634	24.3462	-1.18426	0.835839	1.15787	0.196046	37.2663	0.91687	0.790617	1.01048	0.112477	79.0451	0.657924	0.942019	12	27
0	>sp|P05202|AATM_MOUSE Aspartat	>sp|P05202|AATM_MOUSE Aspartate aminotransferase, mitochondrial OS=Mus musculus GN=Got2 PE=1 SV=1	ISVAGVTSGNVGYLAHAIHQVTK(	ISVAGVTSGNVGYLAHAIHQVTK(	489302	0.54568	0.275083	24.5274	-0.708242	0.959876	0.687907	0.188084	42.06	-2.97479	0.0440256	1.14208	0.110239	82.2871	1.86503	0.373172	92	51
0	>sp|P97807|FUMH_MOUSE Fumarate	>sp|P97807|FUMH_MOUSE Fumarate hydratase, mitochondrial OS=Mus musculus GN=Fh PE=1 SV=3	SQSSNDTFPTAMHIAAAVEVHK(	SQSSNDTFPTAMHIAAAVEVHK(	334697	0.826882	0.277066	23.8858	0.0743026	0.999414	0.811856	0.189479	41.1481	-0.688513	0.866401	0.918133	0.110255	82.2632	-0.166425	0.994772	43	51
0	>sp|P05202|AATM_MOUSE Aspartat	>sp|P05202|AATM_MOUSE Aspartate aminotransferase, mitochondrial OS=Mus musculus GN=Got2 PE=1 SV=1	IAATILTSPDLRK(	IAATILTSPDLRK(	280705	1.04427	0.278267	23.5115	-1.78685	0.545505	1.40959	0.18875	41.6207	1.74297	0.41966	1.14208	0.110239	82.2871	1.86503	0.373172	58	51
0	>sp|P16858|G3P_MOUSE Glycerald	>sp|P16858|G3P_MOUSE Glyceraldehyde-3-phosphate dehydrogenase OS=Mus musculus GN=Gapdh PE=1 SV=2	VIHDNFGIVEGLM*TTVHAITATQK(	VIHDNFGIVEGLM*TTVHAITATQK(	164585	0.443487	0.283457	22.0032	-1.22616	0.818721	0.695377	0.195732	37.4379	0.73733	0.849685	0.577306	0.114619	76.1186	-3.13366	0.036265	14	25
0	>sp|Q9CRB8|MTFP1_MOUSE Mitocho	>sp|Q9CRB8|MTFP1_MOUSE Mitochondrial fission process protein 1 OS=Mus musculus GN=Mtfp1 PE=1 SV=1	YLGYANEVGEAFR	YLGYANEVGEAFR	407518	1.06557	0.275947	24.2445	0.367558	0.992019	0.9944	0.196818	36.8496	0.66244	0.873448	0.890874	0.122383	66.7662	-0.372667	0.979282	11	10
0	>sp|Q99NB1|ACS2L_MOUSE Acetyl-	>sp|Q99NB1|ACS2L_MOUSE Acetyl-coenzyme A synthetase 2-like, mitochondrial OS=Mus musculus GN=Acss1 PE=1 SV=1	TLGSVGEPINHEAWEWLHK(	TLGSVGEPINHEAWEWLHK(	704181	1.30666	0.273765	24.9705	0.481146	0.984603	1.21415	0.19557	37.5267	2.09745	0.259558	0.876831	0.112066	79.6254	-0.532284	0.973297	13	34
0	>sp|P56480|ATPB_MOUSE ATP synt	>sp|P56480|ATPB_MOUSE ATP synthase subunit beta, mitochondrial OS=Mus musculus GN=Atp5b PE=1 SV=2	VALTGLTVAEYFR	VALTGLTVAEYFR	1.10786e+07	1.10354	0.270933	25.9709	0.690516	0.963239	0.968587	0.187752	42.2816	0.369213	0.946703	0.912377	0.109992	82.6572	-0.219151	0.989059	125	50
0	>sp|O35459|ECH1_MOUSE Delta(3,	>sp|O35459|ECH1_MOUSE Delta(3,5)-Delta(2,4)-dienoyl-CoA isomerase, mitochondrial OS=Mus musculus GN=Ech1 PE=2 SV=1	MMADEALDSGLVSR	MMADEALDSGLVSR	263819	0.995717	0.278742	23.3661	0.530407	0.981196	0.893076	0.201287	34.5822	0.192758	0.974683	0.860831	0.112667	78.7781	-0.671455	0.938462	8	31
0	>sp|Q5SX40|MYH1_MOUSE Myosin-1	>sp|Q5SX40|MYH1_MOUSE Myosin-1 OS=Mus musculus GN=Myh1 PE=1 SV=1	LASADIETYLLEK(	LASADIETYLLEK(	235525	0.785834	0.279688	23.0813	-0.327389	0.993485	0.851815	0.194347	38.2106	-0.0457982	0.993973	0.859114	0.11214	79.5199	-0.68992	0.933633	16	34
0	>sp|Q9Z0X1|AIFM1_MOUSE Apoptos	>sp|Q9Z0X1|AIFM1_MOUSE Apoptosis-inducing factor 1, mitochondrial OS=Mus musculus GN=Aifm1 PE=1 SV=1	TGGLEIDSDFGGFR	TGGLEIDSDFGGFR	231739	1.17793	0.279831	23.0385	-0.451066	0.986334	1.27033	0.190738	40.3536	2.04874	0.279188	0.952897	0.111951	79.7899	0.146627	0.992112	30	32
0	>sp|Q91WD5|NDUS2_MOUSE NADH de	>sp|Q91WD5|NDUS2_MOUSE NADH dehydrogenase [ubiquinone] iron-sulfur protein 2, mitochondrial OS=Mus musculus GN=Ndufs2 PE=1 SV=1	AVTNMTLNFGPQHPAAHGVLR	AVTNMTLNFGPQHPAAHGVLR	184400	1.00482	0.282118	22.376	-0.429808	0.988023	1.09398	0.191325	39.9914	0.320862	0.955632	1.04394	0.111285	80.7477	0.965586	0.840934	27	37
0	>sp|P54071|IDHP_MOUSE Isocitra	>sp|P54071|IDHP_MOUSE Isocitrate dehydrogenase [NADP], mitochondrial OS=Mus musculus GN=Idh2 PE=1 SV=3	LIDDMVAQVLK(	LIDDMVAQVLK(	7.41185e+06	1.22849	0.271029	25.936	0.599092	0.974537	1.11144	0.187976	42.1322	0.0814579	0.99071	1.09901	0.109989	82.6607	1.47765	0.566947	99	56
0	>sp|P08249|MDHM_MOUSE Malate d	>sp|P08249|MDHM_MOUSE Malate dehydrogenase, mitochondrial OS=Mus musculus GN=Mdh2 PE=1 SV=3	VNVPVIGGHAGK(	VNVPVIGGHAGK(	720013	1.00669	0.273699	24.9931	-0.28217	0.995114	1.06291	0.187645	42.3537	-0.959365	0.776234	1.2086	0.11069	81.6173	2.4584	0.152076	130	43
0	>sp|Q8BFR5|EFTU_MOUSE Elongati	>sp|Q8BFR5|EFTU_MOUSE Elongation factor Tu, mitochondrial OS=Mus musculus GN=Tufm PE=1 SV=1	LLDAVDTYIPVPTR	LLDAVDTYIPVPTR	1.59963e+06	0.98119	0.272076	25.559	-0.12722	1.00039	1.00615	0.188691	41.6593	0.283561	0.961204	0.962759	0.111124	80.9806	0.23647	0.994446	63	41
0	>sp|P52503|NDUS6_MOUSE NADH de	>sp|P52503|NDUS6_MOUSE NADH dehydrogenase [ubiquinone] iron-sulfur protein 6, mitochondrial OS=Mus musculus GN=Ndufs6 PE=1 SV=2	IIAC#DGGGGALGHPK(	IIAC#DGGGGALGHPK(	1.10093e+06	1.61636	0.272679	25.3462	0.641987	0.969144	1.49132	0.191126	40.1136	2.45015	0.140624	1.12432	0.120198	69.2158	1.56272	0.519396	26	10
0	>sp|O08749|DLDH_MOUSE Dihydrol	>sp|O08749|DLDH_MOUSE Dihydrolipoyl dehydrogenase, mitochondrial OS=Mus musculus GN=Dld PE=1 SV=2	IPNIYAIGDVVAGPM*LAHK(	IPNIYAIGDVVAGPM*LAHK(	1.57758e+06	0.720474	0.272094	25.5524	0.440554	0.987601	0.633786	0.188073	42.0674	-2.69917	0.0841768	1.04378	0.111769	80.0498	0.959981	0.84254	94	34
0	>sp|Q9CRB9|CHCH3_MOUSE Coiled-	>sp|Q9CRB9|CHCH3_MOUSE Coiled-coil-helix-coiled-coil-helix domain-containing protein 3, mitochondrial OS=Mus musculus GN=Chchd3 PE=1 SV=1	VAEELALEQAK(K(	VAEELALEQAK(K(	477736	0.550491	0.275187	24.4929	-1.9853	0.442761	0.943851	0.191033	40.1707	0.502817	0.914406	0.866633	0.115186	75.3702	-0.606397	0.958971	26	19
0	>sp|Q9D172|ES1_MOUSE ES1 prote	>sp|Q9D172|ES1_MOUSE ES1 protein homolog, mitochondrial OS=Mus musculus GN=D10Jhu81e PE=1 SV=1	GVEVTVGHEQEEGGK(WPYAGTAEAIK(	GVEVTVGHEQEEGGK(WPYAGTAEAIK(	359203	0.834457	0.276639	24.0215	-0.637586	0.96907	0.962496	0.19082	40.3029	-1.79551	0.390089	1.23911	0.113364	77.8129	2.66949	0.108119	32	23
0	>sp|P56480|ATPB_MOUSE ATP synt	>sp|P56480|ATPB_MOUSE ATP synthase subunit beta, mitochondrial OS=Mus musculus GN=Atp5b PE=1 SV=2	GFQQILAGEYDHLPEQAFYM*VGPIEEAVAK(	GFQQILAGEYDHLPEQAFYM*VGPIEEAVAK(	141599	0.348742	0.285468	21.4628	-0.386855	0.991307	0.432057	0.187522	42.4368	-3.16074	0.0270991	0.912377	0.109992	82.6572	-0.219151	0.989059	222	50
0	>sp|Q8BWT1|THIM_MOUSE 3-ketoac	>sp|Q8BWT1|THIM_MOUSE 3-ketoacyl-CoA thiolase, mitochondrial OS=Mus musculus GN=Acaa2 PE=1 SV=3	AGLSLK(DM*DLIDVNEAFAPQFLSVQK(	AGLSLK(DM*DLIDVNEAFAPQFLSVQK(	194745	0.120603	0.281525	22.5446	-2.65571	0.155256	0.676804	0.188273	41.9344	-2.44631	0.141835	1.05161	0.109697	83.1013	1.04951	0.803908	90	64
0	>sp|Q03265|ATPA_MOUSE ATP synt	>sp|Q03265|ATPA_MOUSE ATP synthase subunit alpha, mitochondrial OS=Mus musculus GN=Atp5a1 PE=1 SV=1	ILGADTSVDLEETGR	ILGADTSVDLEETGR	198879	1.06386	0.281305	22.6077	0.299543	0.994588	1.00095	0.187196	42.6577	0.236495	0.968947	0.964988	0.109418	83.5255	0.260521	0.992579	325	75
0	>sp|O35129|PHB2_MOUSE Prohibit	>sp|O35129|PHB2_MOUSE Prohibitin-2 OS=Mus musculus GN=Phb2 PE=1 SV=1	VLPSIVNEVLK(	VLPSIVNEVLK(	302942	1.11709	0.277721	23.6803	0.433241	0.987961	1.02946	0.190528	40.4844	0.104339	0.987844	1.01337	0.112606	78.864	0.682777	0.93506	32	27
0	>sp|Q8BFR5|EFTU_MOUSE Elongati	>sp|Q8BFR5|EFTU_MOUSE Elongation factor Tu, mitochondrial OS=Mus musculus GN=Tufm PE=1 SV=1	LLDAVDTYIPVPTR	LLDAVDTYIPVPTR	708450	0.95904	0.273747	24.9767	-0.237349	0.996937	1.00615	0.188691	41.6593	0.283561	0.961204	0.962759	0.111124	80.9806	0.23647	0.994446	63	41
0	>sp|P42125|ECI1_MOUSE Enoyl-Co	>sp|P42125|ECI1_MOUSE Enoyl-CoA delta isomerase 1, mitochondrial OS=Mus musculus GN=Eci1 PE=2 SV=1	VLVETEGPAGVAVMK(	VLVETEGPAGVAVMK(	662604	0.662159	0.273954	24.9062	-1.1055	0.863232	0.881616	0.188959	41.4844	0.345571	0.951495	0.829321	0.114306	76.536	-0.937493	0.85041	54	20
0	>sp|Q8BWT1|THIM_MOUSE 3-ketoac	>sp|Q8BWT1|THIM_MOUSE 3-ketoacyl-CoA thiolase, mitochondrial OS=Mus musculus GN=Acaa2 PE=1 SV=3	VPPETIDSVIVGNVMQSSSDAAYLAR	VPPETIDSVIVGNVMQSSSDAAYLAR	158101	1.01883	0.283967	21.8641	0.782229	0.946791	0.851848	0.187524	42.4353	-1.31158	0.622363	1.05161	0.109697	83.1013	1.04951	0.803908	276	64
0	>sp|O08749|DLDH_MOUSE Dihydrol	>sp|O08749|DLDH_MOUSE Dihydrolipoyl dehydrogenase, mitochondrial OS=Mus musculus GN=Dld PE=1 SV=2	IPNIYAIGDVVAGPM*LAHK(	IPNIYAIGDVVAGPM*LAHK(	910206	0.631504	0.273083	25.2051	-0.011518	0.999868	0.633786	0.188073	42.0674	-2.69917	0.0841768	1.04378	0.111769	80.0498	0.959981	0.84254	94	34
0	>sp|P08249|MDHM_MOUSE Malate d	>sp|P08249|MDHM_MOUSE Malate dehydrogenase, mitochondrial OS=Mus musculus GN=Mdh2 PE=1 SV=3	VNVPVIGGHAGK(	VNVPVIGGHAGK(	586823	1.15904	0.274366	24.7667	0.480224	0.984566	1.06291	0.187645	42.3537	-0.959365	0.776234	1.2086	0.11069	81.6173	2.4584	0.152076	130	43
0	>sp|Q60597|ODO1_MOUSE 2-oxoglu	>sp|Q60597|ODO1_MOUSE 2-oxoglutarate dehydrogenase, mitochondrial OS=Mus musculus GN=Ogdh PE=1 SV=3	SM*TC#PSTGLEEDVLFHIGK(	SM*TC#PSTGLEEDVLFHIGK(	182689	1.16331	0.282223	22.3466	-1.13656	0.851978	1.40064	0.189796	40.9456	1.85363	0.35936	1.11255	0.109219	83.8301	1.6121	0.493256	39	91
0	>sp|P62897|CYC_MOUSE Cytochrom	>sp|P62897|CYC_MOUSE Cytochrome c, somatic OS=Mus musculus GN=Cycs PE=1 SV=2	GITWGEDTLM*EYLENPK(K(	GITWGEDTLM*EYLENPK(K(	224901	0.455671	0.280103	22.958	-0.807079	0.941219	0.622142	0.189666	41.0288	-1.59194	0.488988	0.861634	0.117359	72.605	-0.637764	0.949994	43	14
0	>sp|O08600|NUCG_MOUSE Endonucl	>sp|O08600|NUCG_MOUSE Endonuclease G, mitochondrial OS=Mus musculus GN=Endog PE=2 SV=1	ASGLLFVPNILAR	ASGLLFVPNILAR	237870	0.794367	0.279601	23.1072	-0.40721	0.989495	0.875756	0.196273	37.1429	0.151284	0.978718	0.855488	0.155563	41.3225	-0.520649	0.967452	13	3
0	>sp|Q9DB20|ATPO_MOUSE ATP synt	>sp|Q9DB20|ATPO_MOUSE ATP synthase subunit O, mitochondrial OS=Mus musculus GN=Atp5o PE=1 SV=1	FSPLTANLMNLLAENGR	FSPLTANLMNLLAENGR	305917	0.904542	0.277654	23.7012	-0.592797	0.975906	1.02564	0.1882	41.983	0.138344	0.980669	1.00466	0.1119	79.8622	0.609303	0.957995	92	29
0	>sp|P53395|ODB2_MOUSE Lipoamid	>sp|P53395|ODB2_MOUSE Lipoamide acyltransferase component of branched-chain alpha-keto acid dehydrogenase complex, mitochondrial OS=Mus musculus GN=Dbt PE=2 SV=2	DRTFPTPIAK(PPVFTGK(	DRTFPTPIAK(PPVFTGK(	315118	0.844294	0.277455	23.7636	-0.392214	0.990673	0.92015	0.199125	35.6498	-0.0161695	0.99655	0.922809	0.113141	78.1202	-0.120844	0.993883	9	28
0	>sp|P08249|MDHM_MOUSE Malate d	>sp|P08249|MDHM_MOUSE Malate dehydrogenase, mitochondrial OS=Mus musculus GN=Mdh2 PE=1 SV=3	LTLYDIAHTPGVAADLSHIETR	LTLYDIAHTPGVAADLSHIETR	165568	0.804245	0.283383	22.0234	-0.0834038	0.99916	0.821928	0.188005	42.1128	-2.53899	0.119241	1.2086	0.11069	81.6173	2.4584	0.152076	100	43
0	>sp|Q8BFR5-2|EFTU_MOUSE Isofor	>sp|Q8BFR5-2|EFTU_MOUSE Isoform 2 of Elongation factor Tu, mitochondrial OS=Mus musculus GN=Tufm	ADLEM*QIESLTEELAYLK(K(	ADLEM*QIESLTEELAYLK(K(	718246	0.314325	0.273706	24.9906	NaN	1	0.314325	0.273706	15.794	-0.512607	0.912582	0.426029	0.17028	34.4885	-2.99773	0.0504495	1	4
0	>sp|P05202|AATM_MOUSE Aspartat	>sp|P05202|AATM_MOUSE Aspartate aminotransferase, mitochondrial OS=Mus musculus GN=Got2 PE=1 SV=1	ISVAGVTSGNVGYLAHAIHQVTK(	ISVAGVTSGNVGYLAHAIHQVTK(	696184	0.572743	0.2738	24.9587	-0.578499	0.977602	0.687907	0.188084	42.06	-2.97479	0.0440256	1.14208	0.110239	82.2871	1.86503	0.373172	92	51
0	>sp|Q06185|ATP5I_MOUSE ATP syn	>sp|Q06185|ATP5I_MOUSE ATP synthase subunit e, mitochondrial OS=Mus musculus GN=Atp5i PE=1 SV=2	ELAEAQDDSILK(	ELAEAQDDSILK(	371494	0.335185	0.276446	24.0833	-2.79006	0.118227	0.899864	0.188424	41.8349	0.0434508	0.993392	0.89358	0.123476	65.5894	-0.347452	0.977073	74	8
0	>sp|P08249|MDHM_MOUSE Malate d	>sp|P08249|MDHM_MOUSE Malate dehydrogenase, mitochondrial OS=Mus musculus GN=Mdh2 PE=1 SV=3	LTLYDIAHTPGVAADLSHIETR	LTLYDIAHTPGVAADLSHIETR	118208	0.885022	0.288294	20.7412	0.288791	0.99491	0.821928	0.188005	42.1128	-2.53899	0.119241	1.2086	0.11069	81.6173	2.4584	0.152076	100	43
0	>sp|Q9CR61|NDUB7_MOUSE NADH de	>sp|Q9CR61|NDUB7_MOUSE NADH dehydrogenase [ubiquinone] 1 beta subcomplex subunit 7 OS=Mus musculus GN=Ndufb7 PE=1 SV=3	IPSFPPDLGFPERK(	IPSFPPDLGFPERK(	272312	0.951139	0.278496	23.4413	0.379442	0.991663	0.873382	0.188607	41.7141	-0.500009	0.915458	0.948174	0.118186	71.5928	0.0989346	0.989584	64	15
0	>sp|Q06185|ATP5I_MOUSE ATP syn	>sp|Q06185|ATP5I_MOUSE ATP synthase subunit e, mitochondrial OS=Mus musculus GN=Atp5i PE=1 SV=2	ELAEAQDDSILK(	ELAEAQDDSILK(	264252	0.576556	0.278729	23.3701	-1.57362	0.656683	0.899864	0.188424	41.8349	0.0434508	0.993392	0.89358	0.123476	65.5894	-0.347452	0.977073	74	8
0	>sp|Q8BWT1|THIM_MOUSE 3-ketoac	>sp|Q8BWT1|THIM_MOUSE 3-ketoacyl-CoA thiolase, mitochondrial OS=Mus musculus GN=Acaa2 PE=1 SV=3	DGTVTAGNASGVSDGAGAVIIASEDAVK(K(	DGTVTAGNASGVSDGAGAVIIASEDAVK(K(	234045	0.898331	0.279743	23.0647	0.245378	0.996711	0.847417	0.18782	42.2361	-1.33753	0.611867	1.05161	0.109697	83.1013	1.04951	0.803908	143	64
0	>sp|Q8CGK3|LONM_MOUSE Lon prot	>sp|Q8CGK3|LONM_MOUSE Lon protease homolog, mitochondrial OS=Mus musculus GN=Lonp1 PE=1 SV=2	TK(TENPLVLIDEVDK(IGR	TK(TENPLVLIDEVDK(IGR	268084	1.18399	0.278616	23.4044	1.25243	0.808544	0.93166	0.192528	39.2664	-0.0456544	0.993764	0.938865	0.111291	80.7385	0.0214106	0.997798	20	45
0	>sp|Q9QYR9|ACOT2_MOUSE Acyl-co	>sp|Q9QYR9|ACOT2_MOUSE Acyl-coenzyme A thioesterase 2, mitochondrial OS=Mus musculus GN=Acot2 PE=1 SV=2	TNATLSVEPEGR	TNATLSVEPEGR	71164.9	0.719384	0.299333	18.2815	-0.0372998	0.999678	0.725552	0.245714	20.5021	0.246015	0.967898	0.673748	0.120056	69.3792	-2.18842	0.241802	2	11
0	>sp|Q9EQ20|MMSA_MOUSE Methylma	>sp|Q9EQ20|MMSA_MOUSE Methylmalonate-semialdehyde dehydrogenase [acylating], mitochondrial OS=Mus musculus GN=Aldh6a1 PE=1 SV=1	LLQDSGAPDGTLNIIHGQHDAVNFIC#DHPDIK(	LLQDSGAPDGTLNIIHGQHDAVNFIC#DHPDIK(	1.08713e+06	1.8425	0.272703	25.3376	0.639263	0.969201	1.71788	0.190969	40.2102	4.26644	0.000708765	1.05132	0.110477	81.932	1.03946	0.803383	27	54
0	>sp|O08749|DLDH_MOUSE Dihydrol	>sp|O08749|DLDH_MOUSE Dihydrolipoyl dehydrogenase, mitochondrial OS=Mus musculus GN=Dld PE=1 SV=2	IPNIYAIGDVVAGPMLAHK(	IPNIYAIGDVVAGPMLAHK(	703654	1.20389	0.273767	24.9697	0.543748	0.980239	1.09572	0.188249	41.9506	0.341486	0.952194	1.04378	0.111769	80.0498	0.959981	0.84254	84	34
0	>sp|P51174|ACADL_MOUSE Long-ch	>sp|P51174|ACADL_MOUSE Long-chain specific acyl-CoA dehydrogenase, mitochondrial OS=Mus musculus GN=Acadl PE=2 SV=2	LPANALLGEENK(GFYYLMQELPQER	LPANALLGEENK(GFYYLMQELPQER	392757	0.927277	0.27614	24.1818	-0.0323439	0.99989	0.933716	0.192097	39.5237	0.159491	0.976847	0.908666	0.110926	81.27	-0.250759	0.993455	24	40
0	>sp|P08249|MDHM_MOUSE Malate d	>sp|P08249|MDHM_MOUSE Malate dehydrogenase, mitochondrial OS=Mus musculus GN=Mdh2 PE=1 SV=3	ETEC#TYFSTPLLLGK(K(	ETEC#TYFSTPLLLGK(K(	348950	1.6912	0.276811	23.9669	0.133207	1.00048	1.66441	0.190315	40.6177	2.93933	0.0478599	1.2086	0.11069	81.6173	2.4584	0.152076	33	43
0	>sp|P62897|CYC_MOUSE Cytochrom	>sp|P62897|CYC_MOUSE Cytochrome c, somatic OS=Mus musculus GN=Cycs PE=1 SV=2	GITWGEDTLM*EYLENPK(K(	GITWGEDTLM*EYLENPK(K(	77445.3	0.460778	0.297117	18.7342	-0.706698	0.960426	0.622142	0.189666	41.0288	-1.59194	0.488988	0.861634	0.117359	72.605	-0.637764	0.949994	43	14
0	>sp|Q9DB20|ATPO_MOUSE ATP synt	>sp|Q9DB20|ATPO_MOUSE ATP synthase subunit O, mitochondrial OS=Mus musculus GN=Atp5o PE=1 SV=1	FSPLTANLMNLLAENGR	FSPLTANLMNLLAENGR	589429	1.48053	0.27435	24.7721	2.27647	0.301461	1.02564	0.1882	41.983	0.138344	0.980669	1.00466	0.1119	79.8622	0.609303	0.957995	92	29
0	>sp|P05202|AATM_MOUSE Aspartat	>sp|P05202|AATM_MOUSE Aspartate aminotransferase, mitochondrial OS=Mus musculus GN=Got2 PE=1 SV=1	IAATILTSPDLR	IAATILTSPDLR	268839	0.959375	0.278594	23.4111	-1.31138	0.783925	1.22762	0.189151	41.3599	0.555623	0.898532	1.14208	0.110239	82.2871	1.86503	0.373172	49	51
0	>sp|Q91VD9|NDUS1_MOUSE NADH-ub	>sp|Q91VD9|NDUS1_MOUSE NADH-ubiquinone oxidoreductase 75 kDa subunit, mitochondrial OS=Mus musculus GN=Ndufs1 PE=1 SV=2	IASQVAALDLGYK(PGVEAIRK(	IASQVAALDLGYK(PGVEAIRK(	323557	1.50042	0.277282	23.8179	0.225947	0.997058	1.45524	0.192159	39.4868	1.80507	0.384398	1.16988	0.109468	83.4498	2.13208	0.266372	21	76
0	>sp|Q6P8J7|KCRS_MOUSE Creatine	>sp|Q6P8J7|KCRS_MOUSE Creatine kinase S-type, mitochondrial OS=Mus musculus GN=Ckmt2 PE=1 SV=1	MTPSGYTLDQC#IQTGVDNPGHPFIK(	MTPSGYTLDQC#IQTGVDNPGHPFIK(	3.26466e+06	2.93611	0.271395	25.8029	6.02317	2.88323e-07	1.75516	0.187748	42.2843	3.96127	0.00220023	1.15223	0.11024	82.2853	1.95706	0.337568	124	49
0	>sp|P16332|MUTA_MOUSE Methylma	>sp|P16332|MUTA_MOUSE Methylmalonyl-CoA mutase, mitochondrial OS=Mus musculus GN=Mut PE=2 SV=2	EVAQQAVDADVHAVGVSTLAAGHK(	EVAQQAVDADVHAVGVSTLAAGHK(	245456	1.01175	0.279331	23.1879	0.473333	0.98563	0.922019	0.20593	32.4602	-0.161978	0.976752	0.94985	0.114445	76.3502	0.116811	0.994573	6	24
0	>sp|P67778|PHB_MOUSE Prohibiti	>sp|P67778|PHB_MOUSE Prohibitin OS=Mus musculus GN=Phb PE=1 SV=1	AAELIANSLATAGDGLIELRK(	AAELIANSLATAGDGLIELRK(	167508	0.918349	0.28324	22.0629	-0.624175	0.971311	1.04363	0.201037	34.7033	-0.39438	0.940264	1.10904	0.113658	77.4111	1.51824	0.544384	9	22
0	>sp|P56480|ATPB_MOUSE ATP synt	>sp|P56480|ATPB_MOUSE ATP synthase subunit beta, mitochondrial OS=Mus musculus GN=Atp5b PE=1 SV=2	QFAPIHAEAPEFIEM*SVEQEILVTGIK(	QFAPIHAEAPEFIEM*SVEQEILVTGIK(	480170	0.577484	0.275165	24.5003	-0.418618	0.988713	0.661903	0.187314	42.5778	-1.65098	0.465444	0.912377	0.109992	82.6572	-0.219151	0.989059	274	50
0	>sp|P54071|IDHP_MOUSE Isocitra	>sp|P54071|IDHP_MOUSE Isocitrate dehydrogenase [NADP], mitochondrial OS=Mus musculus GN=Idh2 PE=1 SV=3	LIDDMVAQVLK(	LIDDMVAQVLK(	357855	1.40464	0.276661	24.0145	1.4441	0.721671	1.11144	0.187976	42.1322	0.0814579	0.99071	1.09901	0.109989	82.6607	1.47765	0.566947	99	56
0	>sp|P05202|AATM_MOUSE Aspartat	>sp|P05202|AATM_MOUSE Aspartate aminotransferase, mitochondrial OS=Mus musculus GN=Got2 PE=1 SV=1	IAATILTSPDLR	IAATILTSPDLR	9.21601e+06	1.73032	0.270972	25.9566	2.58763	0.177109	1.22762	0.189151	41.3599	0.555623	0.898532	1.14208	0.110239	82.2871	1.86503	0.373172	49	51
0	>sp|P63038|CH60_MOUSE 60 kDa h	>sp|P63038|CH60_MOUSE 60 kDa heat shock protein, mitochondrial OS=Mus musculus GN=Hspd1 PE=1 SV=1	IQEITEQLDITTSEYEK(EK(	IQEITEQLDITTSEYEK(EK(	159115	0.742177	0.283884	21.8865	0.0111437	0.999877	0.739841	0.191372	39.9627	-0.928318	0.789704	0.885708	0.109537	83.3446	-0.463534	0.971437	26	75
0	>sp|P41216|ACSL1_MOUSE Long-ch	>sp|P41216|ACSL1_MOUSE Long-chain-fatty-acid--CoA ligase 1 OS=Mus musculus GN=Acsl1 PE=1 SV=2	TAEALDK(DGWLHTGDIGK(	TAEALDK(DGWLHTGDIGK(	352795	0.865257	0.276745	23.9877	0.181399	0.999068	0.828842	0.190494	40.5054	-1.47479	0.542184	1.05856	0.109976	82.6805	1.11006	0.781647	30	58
0	>sp|P56480|ATPB_MOUSE ATP synt	>sp|P56480|ATPB_MOUSE ATP synthase subunit beta, mitochondrial OS=Mus musculus GN=Atp5b PE=1 SV=2	IMNVIGEPIDERGPIK(	IMNVIGEPIDERGPIK(	3.99214e+06	1.62676	0.271276	25.8461	2.89726	0.0927709	1.05937	0.187809	42.2438	0.965091	0.77532	0.912377	0.109992	82.6572	-0.219151	0.989059	114	50
0	>sp|Q9CR68|UCRI_MOUSE Cytochro	>sp|Q9CR68|UCRI_MOUSE Cytochrome b-c1 complex subunit Rieske, mitochondrial OS=Mus musculus GN=Uqcrfs1 PE=1 SV=1	EIDQEAAVEVSQLRDPQHDLDR	EIDQEAAVEVSQLRDPQHDLDR	228860	1.1571	0.279944	23.0051	1.50462	0.692606	0.845272	0.188248	41.9514	-0.219585	0.969956	0.878357	0.113687	77.3714	-0.511272	0.965959	84	21
0	>sp|Q07417|ACADS_MOUSE Short-c	>sp|Q07417|ACADS_MOUSE Short-chain specific acyl-CoA dehydrogenase, mitochondrial OS=Mus musculus GN=Acads PE=2 SV=2	ASSTANLIFEDC#R	ASSTANLIFEDC#R	222640	1.42981	0.280197	22.9304	0.368625	0.991972	1.35563	0.19518	37.7429	1.92532	0.331102	1.04702	0.111434	80.5309	0.991979	0.827216	14	33
0	>sp|O08749|DLDH_MOUSE Dihydrol	>sp|O08749|DLDH_MOUSE Dihydrolipoyl dehydrogenase, mitochondrial OS=Mus musculus GN=Dld PE=1 SV=2	IPNIYAIGDVVAGPMLAHK(	IPNIYAIGDVVAGPMLAHK(	1.36349e+06	1.4327	0.272306	25.4772	1.71112	0.58601	1.09572	0.188249	41.9506	0.341486	0.952194	1.04378	0.111769	80.0498	0.959981	0.84254	84	34
0	>sp|P05202|AATM_MOUSE Aspartat	>sp|P05202|AATM_MOUSE Aspartate aminotransferase, mitochondrial OS=Mus musculus GN=Got2 PE=1 SV=1	IAATILTSPDLRK(	IAATILTSPDLRK(	548805	1.68324	0.274616	24.683	1.37144	0.756806	1.40959	0.18875	41.6207	1.74297	0.41966	1.14208	0.110239	82.2871	1.86503	0.373172	58	51
0	>sp|Q8BWT1|THIM_MOUSE 3-ketoac	>sp|Q8BWT1|THIM_MOUSE 3-ketoacyl-CoA thiolase, mitochondrial OS=Mus musculus GN=Acaa2 PE=1 SV=3	DGTVTAGNASGVSDGAGAVIIASEDAVK(K(	DGTVTAGNASGVSDGAGAVIIASEDAVK(K(	250383	0.96774	0.279165	23.238	0.582066	0.976948	0.847417	0.18782	42.2361	-1.33753	0.611867	1.05161	0.109697	83.1013	1.04951	0.803908	143	64
0	>sp|O70468|MYPC3_MOUSE Myosin-	>sp|O70468|MYPC3_MOUSE Myosin-binding protein C, cardiac-type OS=Mus musculus GN=Mybpc3 PE=1 SV=1	DSK(LEAPAEEDVWEILR	DSK(LEAPAEEDVWEILR	166708	0.770589	0.283299	22.0467	0.00615571	0.999923	0.769416	0.210492	30.5747	-0.633533	0.879652	0.881356	0.115428	75.0541	-0.477572	0.967608	5	22
0	>sp|P02088|HBB1_MOUSE Hemoglob	>sp|P02088|HBB1_MOUSE Hemoglobin subunit beta-1 OS=Mus musculus GN=Hbb-b1 PE=1 SV=2	GTFASLSELHC#DK(LHVDPENFR	GTFASLSELHC#DK(LHVDPENFR	340265	0.783099	0.276964	23.9182	-0.0697574	0.999595	0.797001	0.192664	39.1859	3.79174	0.00396594	0.255226	0.129969	59.1995	-5.24167	1.49972e-05	20	5
0	>sp|Q8BH59|CMC1_MOUSE Calcium-	>sp|Q8BH59|CMC1_MOUSE Calcium-binding mitochondrial carrier protein Aralar1 OS=Mus musculus GN=Slc25a12 PE=1 SV=1	FTLGSVAGAVGATAVYPIDLVK(	FTLGSVAGAVGATAVYPIDLVK(	155640	1.08374	0.284171	21.8088	1.48321	0.703235	0.769764	0.190555	40.4677	-2.19409	0.223005	1.11082	0.11077	81.4993	1.57383	0.517122	44	45
0	>sp|Q8BWT1|THIM_MOUSE 3-ketoac	>sp|Q8BWT1|THIM_MOUSE 3-ketoacyl-CoA thiolase, mitochondrial OS=Mus musculus GN=Acaa2 PE=1 SV=3	DGTVTAGNASGVSDGAGAVIIASEDAVK(K(	DGTVTAGNASGVSDGAGAVIIASEDAVK(K(	22164.6	0.0276324	0.354451	11.021	-2.73108	0.132822	0.847417	0.18782	42.2361	-1.33753	0.611867	1.05161	0.109697	83.1013	1.04951	0.803908	143	64
0	>sp|Q8BWT1|THIM_MOUSE 3-ketoac	>sp|Q8BWT1|THIM_MOUSE 3-ketoacyl-CoA thiolase, mitochondrial OS=Mus musculus GN=Acaa2 PE=1 SV=3	DGTVTAGNASGVSDGAGAVIIASEDAVK(K(	DGTVTAGNASGVSDGAGAVIIASEDAVK(K(	88030.9	0.638536	0.29407	19.3884	-0.922984	0.915747	0.847417	0.18782	42.2361	-1.33753	0.611867	1.05161	0.109697	83.1013	1.04951	0.803908	143	64
0	>sp|P56480|ATPB_MOUSE ATP synt	>sp|P56480|ATPB_MOUSE ATP synthase subunit beta, mitochondrial OS=Mus musculus GN=Atp5b PE=1 SV=2	GFQQILAGEYDHLPEQAFYM*VGPIEEAVAK(	GFQQILAGEYDHLPEQAFYM*VGPIEEAVAK(	243180	0.15904	0.27941	23.1642	-1.31698	0.781479	0.432057	0.187522	42.4368	-3.16074	0.0270991	0.912377	0.109992	82.6572	-0.219151	0.989059	222	50
0	>sp|Q9DCW4|ETFB_MOUSE Electron	>sp|Q9DCW4|ETFB_MOUSE Electron transfer flavoprotein subunit beta OS=Mus musculus GN=Etfb PE=1 SV=3	GIHVEIPGAQAESLGPLQVAR	GIHVEIPGAQAESLGPLQVAR	259875	0.656309	0.278861	23.3298	-1.37529	0.754612	0.939864	0.187845	42.2196	-0.624603	0.880486	1.03443	0.112071	79.6184	0.873966	0.881872	121	31
0	>sp|Q99LC3|NDUAA_MOUSE NADH de	>sp|Q99LC3|NDUAA_MOUSE NADH dehydrogenase [ubiquinone] 1 alpha subcomplex subunit 10, mitochondrial OS=Mus musculus GN=Ndufa10 PE=1 SV=1	LTLPEYLPPHAVIYIDVPVPEVQSR	LTLPEYLPPHAVIYIDVPVPEVQSR	226766	0.763468	0.280028	22.9804	0.107375	0.999865	0.741198	0.188241	41.9556	-2.74139	0.0769681	1.15867	0.11178	80.034	1.98771	0.32154	87	37
0	>sp|Q8BWT1|THIM_MOUSE 3-ketoac	>sp|Q8BWT1|THIM_MOUSE 3-ketoacyl-CoA thiolase, mitochondrial OS=Mus musculus GN=Acaa2 PE=1 SV=3	VPPETIDSVIVGNVMQSSSDAAYLAR	VPPETIDSVIVGNVMQSSSDAAYLAR	28816.2	0.718931	0.33698	12.7137	-0.474795	0.985272	0.851848	0.187524	42.4353	-1.31158	0.622363	1.05161	0.109697	83.1013	1.04951	0.803908	276	64
0	>sp|Q03265|ATPA_MOUSE ATP synt	>sp|Q03265|ATPA_MOUSE ATP synthase subunit alpha, mitochondrial OS=Mus musculus GN=Atp5a1 PE=1 SV=1	GMSLNLEPDNVGVVVFGNDK(LIK(	GMSLNLEPDNVGVVVFGNDK(LIK(	607312	1.16411	0.274245	24.8077	0.361855	0.992059	1.09186	0.188213	41.9745	0.827509	0.823354	0.964988	0.109418	83.5255	0.260521	0.992579	90	75
0	>sp|Q8BMS1|ECHA_MOUSE Trifunct	>sp|Q8BMS1|ECHA_MOUSE Trifunctional enzyme subunit alpha, mitochondrial OS=Mus musculus GN=Hadha PE=1 SV=1	ALMGLYNGQVLC#K(	ALMGLYNGQVLC#K(	169052	1.38867	0.283129	22.0937	-0.889647	0.923875	1.57664	0.188414	41.841	3.65699	0.00615693	1.01443	0.109147	83.9421	0.714171	0.926592	73	90
0	>sp|P08249|MDHM_MOUSE Malate d	>sp|P08249|MDHM_MOUSE Malate dehydrogenase, mitochondrial OS=Mus musculus GN=Mdh2 PE=1 SV=3	AGAGSATLSMAYAGAR	AGAGSATLSMAYAGAR	252415	0.824105	0.279098	23.2582	-0.369463	0.991947	0.900158	0.188616	41.7086	-2.01558	0.293285	1.2086	0.11069	81.6173	2.4584	0.152076	69	43
0	>sp|P54071|IDHP_MOUSE Isocitra	>sp|P54071|IDHP_MOUSE Isocitrate dehydrogenase [NADP], mitochondrial OS=Mus musculus GN=Idh2 PE=1 SV=3	LIDDMVAQVLK(	LIDDMVAQVLK(	185930	1.10328	0.282026	22.402	-0.0388426	0.999702	1.11144	0.187976	42.1322	0.0814579	0.99071	1.09901	0.109989	82.6607	1.47765	0.566947	99	56
0	>sp|Q8BMS1|ECHA_MOUSE Trifunct	>sp|Q8BMS1|ECHA_MOUSE Trifunctional enzyme subunit alpha, mitochondrial OS=Mus musculus GN=Hadha PE=1 SV=1	K(LDALTTGFGFPVGAATLADEVGVDVAQHVAEDLGK(	K(LDALTTGFGFPVGAATLADEVGVDVAQHVAEDLGK(	70688	0.841652	0.299517	18.2448	-0.608081	0.973322	0.980741	0.193605	38.6356	-0.210586	0.97151	1.01443	0.109147	83.9421	0.714171	0.926592	22	90
0	>sp|P16858|G3P_MOUSE Glycerald	>sp|P16858|G3P_MOUSE Glyceraldehyde-3-phosphate dehydrogenase OS=Mus musculus GN=Gapdh PE=1 SV=2	VIHDNFGIVEGLM*TTVHAITATQK(	VIHDNFGIVEGLM*TTVHAITATQK(	238315	0.368679	0.279585	23.112	-1.62989	0.62839	0.695377	0.195732	37.4379	0.73733	0.849685	0.577306	0.114619	76.1186	-3.13366	0.036265	14	25
0	>sp|P97807|FUMH_MOUSE Fumarate	>sp|P97807|FUMH_MOUSE Fumarate hydratase, mitochondrial OS=Mus musculus GN=Fh PE=1 SV=3	LM*NESLM*LVTALNPHIGYDK(	LM*NESLM*LVTALNPHIGYDK(	112882	0.792257	0.289095	20.5439	-0.100883	0.999946	0.814355	0.188601	41.7182	-0.676968	0.86882	0.918133	0.110255	82.2632	-0.166425	0.994772	70	51
0	>sp|Q8QZT1|THIL_MOUSE Acetyl-C	>sp|Q8QZT1|THIL_MOUSE Acetyl-CoA acetyltransferase, mitochondrial OS=Mus musculus GN=Acat1 PE=1 SV=1	GK(PDVVVK(EDEEYK(R	GK(PDVVVK(EDEEYK(R	1.22914e+06	0.949049	0.272477	25.417	0.886426	0.92463	0.774923	0.189183	41.339	-1.16304	0.689958	0.953538	0.110908	81.2963	0.153788	0.992479	52	40
0	>sp|P35486|ODPA_MOUSE Pyruvate	>sp|P35486|ODPA_MOUSE Pyruvate dehydrogenase E1 component subunit alpha, somatic form, mitochondrial OS=Mus musculus GN=Pdha1 PE=1 SV=1	MVNSNLASVEELK(EIDVEVR	MVNSNLASVEELK(EIDVEVR	1.43145e+06	1.38588	0.272232	25.5035	0.854585	0.932151	1.21855	0.189353	41.2296	0.241416	0.968706	1.18134	0.110394	82.0556	2.218	0.228068	45	49
0	>sp|P16858|G3P_MOUSE Glycerald	>sp|P16858|G3P_MOUSE Glyceraldehyde-3-phosphate dehydrogenase OS=Mus musculus GN=Gapdh PE=1 SV=2	VIHDNFGIVEGLM*TTVHAITATQK(	VIHDNFGIVEGLM*TTVHAITATQK(	104833	0.743061	0.290457	20.2162	0.222492	0.997324	0.695377	0.195732	37.4379	0.73733	0.849685	0.577306	0.114619	76.1186	-3.13366	0.036265	14	25
0	>sp|Q8BWT1|THIM_MOUSE 3-ketoac	>sp|Q8BWT1|THIM_MOUSE 3-ketoacyl-CoA thiolase, mitochondrial OS=Mus musculus GN=Acaa2 PE=1 SV=3	VPPETIDSVIVGNVMQSSSDAAYLAR	VPPETIDSVIVGNVMQSSSDAAYLAR	81668.2	0.809341	0.29581	19.01	-0.185668	0.999061	0.851848	0.187524	42.4353	-1.31158	0.622363	1.05161	0.109697	83.1013	1.04951	0.803908	276	64
0	>sp|P56480|ATPB_MOUSE ATP synt	>sp|P56480|ATPB_MOUSE ATP synthase subunit beta, mitochondrial OS=Mus musculus GN=Atp5b PE=1 SV=2	FLSQPFQVAEVFTGHMGK(	FLSQPFQVAEVFTGHMGK(	3.16035e+06	1.30322	0.271417	25.7951	-0.959933	0.906437	1.49149	0.187718	42.305	3.80492	0.00378203	0.912377	0.109992	82.6572	-0.219151	0.989059	129	50
0	>sp|P63038|CH60_MOUSE 60 kDa h	>sp|P63038|CH60_MOUSE 60 kDa heat shock protein, mitochondrial OS=Mus musculus GN=Hspd1 PE=1 SV=1	ALM*LQGVDLLADAVAVTM*GPK(	ALM*LQGVDLLADAVAVTM*GPK(	39721.4	-0.0156373	0.320162	14.7922	-1.96343	0.454312	0.491958	0.188989	41.4646	-2.55255	0.116564	0.885708	0.109537	83.3446	-0.463534	0.971437	88	75
0	>sp|Q62425|NDUA4_MOUSE NADH de	>sp|Q62425|NDUA4_MOUSE NADH dehydrogenase [ubiquinone] 1 alpha subcomplex subunit 4 OS=Mus musculus GN=Ndufa4 PE=1 SV=2	LALFNPDVSWDRK(	LALFNPDVSWDRK(	1.66498e+06	0.593793	0.272023	25.5776	-0.628727	0.970486	0.715871	0.190857	40.2796	-1.17018	0.685739	0.888341	0.12205	67.1316	-0.394433	0.977123	28	8
0	>sp|Q6P8J7|KCRS_MOUSE Creatine	>sp|Q6P8J7|KCRS_MOUSE Creatine kinase S-type, mitochondrial OS=Mus musculus GN=Ckmt2 PE=1 SV=1	LFPPSADYPDLRK(	LFPPSADYPDLRK(	945644	1.08786	0.272996	25.2355	-0.444041	0.987823	1.17611	0.187152	42.6875	0.157666	0.977058	1.15223	0.11024	82.2853	1.95706	0.337568	325	49
0	>sp|P05202|AATM_MOUSE Aspartat	>sp|P05202|AATM_MOUSE Aspartate aminotransferase, mitochondrial OS=Mus musculus GN=Got2 PE=1 SV=1	IAATILTSPDLRK(	IAATILTSPDLRK(	2.66128e+06	1.83375	0.271544	25.7494	2.17115	0.349064	1.40959	0.18875	41.6207	1.74297	0.41966	1.14208	0.110239	82.2871	1.86503	0.373172	58	51
0	>sp|Q921G7|ETFD_MOUSE Electron	>sp|Q921G7|ETFD_MOUSE Electron transfer flavoprotein-ubiquinone oxidoreductase, mitochondrial OS=Mus musculus GN=Etfdh PE=1 SV=1	AAQIGAHTLSGAC#LDPAAFK(	AAQIGAHTLSGAC#LDPAAFK(	70881.1	2.10029	0.299442	18.2597	2.98649	0.0752592	1.41019	0.189705	41.004	1.93158	0.328918	1.11129	0.110321	82.1649	1.58459	0.512666	40	55
0	>sp|Q8CGK3|LONM_MOUSE Lon prot	>sp|Q8CGK3|LONM_MOUSE Lon protease homolog, mitochondrial OS=Mus musculus GN=Lonp1 PE=1 SV=2	TK(TENPLVLIDEVDK(IGR	TK(TENPLVLIDEVDK(IGR	272431	0.854217	0.278492	23.4423	-0.384701	0.991289	0.93166	0.192528	39.2664	-0.0456544	0.993764	0.938865	0.111291	80.7385	0.0214106	0.997798	20	45
0	>sp|P50544|ACADV_MOUSE Very lo	>sp|P50544|ACADV_MOUSE Very long-chain specific acyl-CoA dehydrogenase, mitochondrial OS=Mus musculus GN=Acadvl PE=1 SV=3	NPFGNVGLLM*GEAGK(	NPFGNVGLLM*GEAGK(	237217	0.978724	0.279625	23.1	0.202216	0.998316	0.936917	0.188264	41.9402	-0.511184	0.912763	1.01524	0.109777	82.9804	0.717446	0.925235	79	65
0	>sp|Q8C3X4|GUF1_MOUSE Translat	>sp|Q8C3X4|GUF1_MOUSE Translation factor Guf1, mitochondrial OS=Mus musculus GN=Guf1 PE=2 SV=1	LGTNVDSVLQAVIER	LGTNVDSVLQAVIER	156659	1.02276	0.284086	21.8319	-0.231995	0.997062	1.06576	0.216049	28.5087	0.323361	0.956206	1.01331	0.152461	43.0214	0.503954	0.968373	4	4
0	>sp|P05202|AATM_MOUSE Aspartat	>sp|P05202|AATM_MOUSE Aspartate aminotransferase, mitochondrial OS=Mus musculus GN=Got2 PE=1 SV=1	NLDK(EYLPIGGLAEFC#K(	NLDK(EYLPIGGLAEFC#K(	373610	1.72462	0.276414	24.0936	-2.66756	0.151489	2.26495	0.188143	42.021	7.35125	2.87837e-11	1.14208	0.110239	82.2871	1.86503	0.373172	87	51
0	>sp|Q8BWT1|THIM_MOUSE 3-ketoac	>sp|Q8BWT1|THIM_MOUSE 3-ketoacyl-CoA thiolase, mitochondrial OS=Mus musculus GN=Acaa2 PE=1 SV=3	VPPETIDSVIVGNVM*QSSSDAAYLAR	VPPETIDSVIVGNVM*QSSSDAAYLAR	128608	0.630138	0.286914	21.0883	-0.649943	0.968111	0.771518	0.187187	42.6641	-1.84397	0.364162	1.05161	0.109697	83.1013	1.04951	0.803908	466	64
0	>sp|P05202|AATM_MOUSE Aspartat	>sp|P05202|AATM_MOUSE Aspartate aminotransferase, mitochondrial OS=Mus musculus GN=Got2 PE=1 SV=1	ISVAGVTSGNVGYLAHAIHQVTK(	ISVAGVTSGNVGYLAHAIHQVTK(	1.70729e+06	0.461366	0.271992	25.5889	-1.15225	0.847599	0.687907	0.188084	42.06	-2.97479	0.0440256	1.14208	0.110239	82.2871	1.86503	0.373172	92	51
0	>sp|Q8CAQ8|IMMT_MOUSE Mitochon	>sp|Q8CAQ8|IMMT_MOUSE Mitochondrial inner membrane protein OS=Mus musculus GN=Immt PE=1 SV=1	AVDEAADALLK(	AVDEAADALLK(	286522	0.677104	0.278116	23.5579	-0.570496	0.978006	0.792902	0.1903	40.627	-0.896148	0.798089	0.93257	0.109537	83.345	-0.0357138	0.996956	34	76
0	>sp|P08249|MDHM_MOUSE Malate d	>sp|P08249|MDHM_MOUSE Malate dehydrogenase, mitochondrial OS=Mus musculus GN=Mdh2 PE=1 SV=3	LTLYDIAHTPGVAADLSHIETR	LTLYDIAHTPGVAADLSHIETR	212755	0.669579	0.280628	22.8038	-0.731185	0.955124	0.821928	0.188005	42.1128	-2.53899	0.119241	1.2086	0.11069	81.6173	2.4584	0.152076	100	43
0	>sp|Q8BWT1|THIM_MOUSE 3-ketoac	>sp|Q8BWT1|THIM_MOUSE 3-ketoacyl-CoA thiolase, mitochondrial OS=Mus musculus GN=Acaa2 PE=1 SV=3	VPPETIDSVIVGNVMQSSSDAAYLAR	VPPETIDSVIVGNVMQSSSDAAYLAR	108596	1.21082	0.289796	20.3741	1.62327	0.631806	0.851848	0.187524	42.4353	-1.31158	0.622363	1.05161	0.109697	83.1013	1.04951	0.803908	276	64
0	>sp|P08249|MDHM_MOUSE Malate d	>sp|P08249|MDHM_MOUSE Malate dehydrogenase, mitochondrial OS=Mus musculus GN=Mdh2 PE=1 SV=3	GC#DVVVIPAGVPR	GC#DVVVIPAGVPR	284104	1.3794	0.278178	23.5388	-5.91529	5.31101e-07	2.59117	0.188224	41.9667	9.06249	0	1.2086	0.11069	81.6173	2.4584	0.152076	82	43
0	>sp|Q60597|ODO1_MOUSE 2-oxoglu	>sp|Q60597|ODO1_MOUSE 2-oxoglutarate dehydrogenase, mitochondrial OS=Mus musculus GN=Ogdh PE=1 SV=3	FLDTAFDLDAFK(K(	FLDTAFDLDAFK(K(	1.2244e+07	0.86964	0.270915	25.9776	-0.255716	0.995762	0.919385	0.188683	41.6647	-1.25378	0.649346	1.11255	0.109219	83.8301	1.6121	0.493256	59	91
0	>sp|P52503|NDUS6_MOUSE NADH de	>sp|P52503|NDUS6_MOUSE NADH dehydrogenase [ubiquinone] iron-sulfur protein 6, mitochondrial OS=Mus musculus GN=Ndufs6 PE=1 SV=2	QK(EVNENFAIDLIAQQPVNEVEHR	QK(EVNENFAIDLIAQQPVNEVEHR	144968	1.05988	0.285135	21.5509	0.268487	0.995183	1.00313	0.191757	39.7285	-0.805198	0.82826	1.12432	0.120198	69.2158	1.56272	0.519396	27	10
0	>sp|P50136|ODBA_MOUSE 2-oxoiso	>sp|P50136|ODBA_MOUSE 2-oxoisovalerate dehydrogenase subunit alpha, mitochondrial OS=Mus musculus GN=Bckdha PE=1 SV=1	AVAENQPFLIEAMTYR	AVAENQPFLIEAMTYR	110035	1.0339	0.289555	20.4323	1.08262	0.869586	0.803787	0.197629	36.4205	-0.605125	0.887068	0.900873	0.117118	72.9043	-0.304039	0.98258	13	16
0	>sp|Q8BWT1|THIM_MOUSE 3-ketoac	>sp|Q8BWT1|THIM_MOUSE 3-ketoacyl-CoA thiolase, mitochondrial OS=Mus musculus GN=Acaa2 PE=1 SV=3	VPPETIDSVIVGNVMQSSSDAAYLAR	VPPETIDSVIVGNVMQSSSDAAYLAR	15212.5	0.973841	0.386721	8.72195	0.360937	0.992051	0.851848	0.187524	42.4353	-1.31158	0.622363	1.05161	0.109697	83.1013	1.04951	0.803908	276	64
0	>sp|P42125|ECI1_MOUSE Enoyl-Co	>sp|P42125|ECI1_MOUSE Enoyl-CoA delta isomerase 1, mitochondrial OS=Mus musculus GN=Eci1 PE=2 SV=1	VLVETEGPAGVAVMK(	VLVETEGPAGVAVMK(	240235	0.754406	0.279515	23.1328	-0.61758	0.972415	0.881616	0.188959	41.4844	0.345571	0.951495	0.829321	0.114306	76.536	-0.937493	0.85041	54	20
0	>sp|P97807|FUMH_MOUSE Fumarate	>sp|P97807|FUMH_MOUSE Fumarate hydratase, mitochondrial OS=Mus musculus GN=Fh PE=1 SV=3	AIEMLGGELGSK(	AIEMLGGELGSK(	1.65709e+06	1.29317	0.272029	25.5754	1.6405	0.622273	0.972859	0.189635	41.0484	0.354114	0.948935	0.918133	0.110255	82.2632	-0.166425	0.994772	40	51
0	>sp|Q8BWT1|THIM_MOUSE 3-ketoac	>sp|Q8BWT1|THIM_MOUSE 3-ketoacyl-CoA thiolase, mitochondrial OS=Mus musculus GN=Acaa2 PE=1 SV=3	VPPETIDSVIVGNVM*QSSSDAAYLAR	VPPETIDSVIVGNVM*QSSSDAAYLAR	61551.9	0.510425	0.303555	17.4685	-1.09242	0.866817	0.771518	0.187187	42.6641	-1.84397	0.364162	1.05161	0.109697	83.1013	1.04951	0.803908	466	64
0	>sp|Q9CR68|UCRI_MOUSE Cytochro	>sp|Q9CR68|UCRI_MOUSE Cytochrome b-c1 complex subunit Rieske, mitochondrial OS=Mus musculus GN=Uqcrfs1 PE=1 SV=1	EIDQEAAVEVSQLRDPQHDLDR	EIDQEAAVEVSQLRDPQHDLDR	157722	0.356724	0.283998	21.8557	-2.29768	0.291841	0.845272	0.188248	41.9514	-0.219585	0.969956	0.878357	0.113687	77.3714	-0.511272	0.965959	84	21
0	>sp|Q9D0S9|HINT2_MOUSE Histidi	>sp|Q9D0S9|HINT2_MOUSE Histidine triad nucleotide-binding protein 2, mitochondrial OS=Mus musculus GN=Hint2 PE=2 SV=1	ISQAEEDDQQLLGHLLLVAK(	ISQAEEDDQQLLGHLLLVAK(	590655	0.781144	0.274343	24.7746	-0.116211	0.999795	0.804262	0.189639	41.0462	-1.29649	0.629127	0.991615	0.123883	65.1593	0.44504	0.969697	51	7
0	>sp|P56480|ATPB_MOUSE ATP synt	>sp|P56480|ATPB_MOUSE ATP synthase subunit beta, mitochondrial OS=Mus musculus GN=Atp5b PE=1 SV=2	GFQQILAGEYDHLPEQAFYM*VGPIEEAVAK(	GFQQILAGEYDHLPEQAFYM*VGPIEEAVAK(	340393	0.110648	0.276962	23.919	-1.57547	0.655926	0.432057	0.187522	42.4368	-3.16074	0.0270991	0.912377	0.109992	82.6572	-0.219151	0.989059	222	50
0	>sp|Q9CRB9|CHCH3_MOUSE Coiled-	>sp|Q9CRB9|CHCH3_MOUSE Coiled-coil-helix-coiled-coil-helix domain-containing protein 3, mitochondrial OS=Mus musculus GN=Chchd3 PE=1 SV=1	YSSVYGASVSDEDLK(R	YSSVYGASVSDEDLK(R	193010	0.770846	0.28162	22.5174	-0.665511	0.966302	0.90069	0.203181	33.69	0.203095	0.973012	0.866633	0.115186	75.3702	-0.606397	0.958971	7	19
0	>sp|Q03265|ATPA_MOUSE ATP synt	>sp|Q03265|ATPA_MOUSE ATP synthase subunit alpha, mitochondrial OS=Mus musculus GN=Atp5a1 PE=1 SV=1	FENAFLSHVISQHQSLLGNIR	FENAFLSHVISQHQSLLGNIR	646107	0.987069	0.274035	24.8785	0.701453	0.961459	0.848205	0.189747	40.9767	-0.752597	0.84428	0.964988	0.109418	83.5255	0.260521	0.992579	40	75
0	>sp|P50544|ACADV_MOUSE Very lo	>sp|P50544|ACADV_MOUSE Very long-chain specific acyl-CoA dehydrogenase, mitochondrial OS=Mus musculus GN=Acadvl PE=1 SV=3	NPFGNVGLLM*GEAGK(	NPFGNVGLLM*GEAGK(	232971	0.742395	0.279784	23.0525	-0.93993	0.911396	0.936917	0.188264	41.9402	-0.511184	0.912763	1.01524	0.109777	82.9804	0.717446	0.925235	79	65
0	>sp|Q9DCW4|ETFB_MOUSE Electron	>sp|Q9DCW4|ETFB_MOUSE Electron transfer flavoprotein subunit beta OS=Mus musculus GN=Etfb PE=1 SV=3	GIHVEIPGAQAESLGPLQVAR	GIHVEIPGAQAESLGPLQVAR	394646	0.845282	0.276115	24.19	-0.46712	0.985758	0.939864	0.187845	42.2196	-0.624603	0.880486	1.03443	0.112071	79.6184	0.873966	0.881872	121	31
0	>sp|Q03265|ATPA_MOUSE ATP synt	>sp|Q03265|ATPA_MOUSE ATP synthase subunit alpha, mitochondrial OS=Mus musculus GN=Atp5a1 PE=1 SV=1	GMSLNLEPDNVGVVVFGNDK(LIK(	GMSLNLEPDNVGVVVFGNDK(LIK(	100083	1.10399	0.29136	20.0038	0.054571	0.999889	1.09186	0.188213	41.9745	0.827509	0.823354	0.964988	0.109418	83.5255	0.260521	0.992579	90	75
0	>sp|Q8BH59|CMC1_MOUSE Calcium-	>sp|Q8BH59|CMC1_MOUSE Calcium-binding mitochondrial carrier protein Aralar1 OS=Mus musculus GN=Slc25a12 PE=1 SV=1	VGGINLLTAGALAGVPAASLVTPADVIK(	VGGINLLTAGALAGVPAASLVTPADVIK(	268247	1.45121	0.278612	23.4058	0.715957	0.958825	1.30444	0.189406	41.1951	1.25677	0.648987	1.11082	0.11077	81.4993	1.57383	0.517122	61	45
0	>sp|Q91VD9|NDUS1_MOUSE NADH-ub	>sp|Q91VD9|NDUS1_MOUSE NADH-ubiquinone oxidoreductase 75 kDa subunit, mitochondrial OS=Mus musculus GN=Ndufs1 PE=1 SV=2	IASQVAALDLGYK(PGVEAIRK(	IASQVAALDLGYK(PGVEAIRK(	363801	1.17898	0.276566	24.0451	-1.38811	0.748362	1.45524	0.192159	39.4868	1.80507	0.384398	1.16988	0.109468	83.4498	2.13208	0.266372	21	76
0	>sp|Q8BFR5|EFTU_MOUSE Elongati	>sp|Q8BFR5|EFTU_MOUSE Elongation factor Tu, mitochondrial OS=Mus musculus GN=Tufm PE=1 SV=1	DK(PHVNVGTIGHVDHGK(	DK(PHVNVGTIGHVDHGK(	55186	0.766046	0.307115	16.8294	-0.207655	0.997781	0.815057	0.194735	37.9915	-0.921705	0.790242	0.962759	0.111124	80.9806	0.23647	0.994446	16	41
0	>sp|P54071|IDHP_MOUSE Isocitra	>sp|P54071|IDHP_MOUSE Isocitrate dehydrogenase [NADP], mitochondrial OS=Mus musculus GN=Idh2 PE=1 SV=3	LIDDMVAQVLK(	LIDDMVAQVLK(	161030	1.1362	0.283732	21.9281	0.116517	0.999795	1.11144	0.187976	42.1322	0.0814579	0.99071	1.09901	0.109989	82.6607	1.47765	0.566947	99	56
0	>sp|Q03265|ATPA_MOUSE ATP synt	>sp|Q03265|ATPA_MOUSE ATP synthase subunit alpha, mitochondrial OS=Mus musculus GN=Atp5a1 PE=1 SV=1	TGTAEMSSILEER	TGTAEMSSILEER	370144	0.961742	0.276467	24.0767	-1.47746	0.706227	1.26086	0.188379	41.8642	1.92726	0.330051	0.964988	0.109418	83.5255	0.260521	0.992579	76	75
0	>sp|Q8BFR5|EFTU_MOUSE Elongati	>sp|Q8BFR5|EFTU_MOUSE Elongation factor Tu, mitochondrial OS=Mus musculus GN=Tufm PE=1 SV=1	DLDK(PFLLPVESVYSIPGR	DLDK(PFLLPVESVYSIPGR	1.47757e+06	0.966927	0.272186	25.5199	0.1735	0.999299	0.932865	0.18888	41.5356	-0.195058	0.973685	0.962759	0.111124	80.9806	0.23647	0.994446	61	41
0	>sp|Q03265|ATPA_MOUSE ATP synt	>sp|Q03265|ATPA_MOUSE ATP synthase subunit alpha, mitochondrial OS=Mus musculus GN=Atp5a1 PE=1 SV=1	QGQYSPM*AIEEQVAVIYAGVR	QGQYSPM*AIEEQVAVIYAGVR	66252.4	1.06699	0.301345	17.8863	1.6911	0.595846	0.668053	0.187635	42.3608	-1.94562	0.323042	0.964988	0.109418	83.5255	0.260521	0.992579	216	75
0	>sp|O08749|DLDH_MOUSE Dihydrol	>sp|O08749|DLDH_MOUSE Dihydrolipoyl dehydrogenase, mitochondrial OS=Mus musculus GN=Dld PE=1 SV=2	IPNIYAIGDVVAGPMLAHK(	IPNIYAIGDVVAGPMLAHK(	845964	1.36769	0.27326	25.1438	1.37197	0.756574	1.09572	0.188249	41.9506	0.341486	0.952194	1.04378	0.111769	80.0498	0.959981	0.84254	84	34
0	>sp|P56480|ATPB_MOUSE ATP synt	>sp|P56480|ATPB_MOUSE ATP synthase subunit beta, mitochondrial OS=Mus musculus GN=Atp5b PE=1 SV=2	FLSQPFQVAEVFTGHMGK(	FLSQPFQVAEVFTGHMGK(	72899.6	1.32846	0.298684	18.412	-0.702268	0.961347	1.49149	0.187718	42.305	3.80492	0.00378203	0.912377	0.109992	82.6572	-0.219151	0.989059	129	50
0	>sp|Q99KI0|ACON_MOUSE Aconitat	>sp|Q99KI0|ACON_MOUSE Aconitate hydratase, mitochondrial OS=Mus musculus GN=Aco2 PE=1 SV=1	LQLLEPFDK(WDGK(DLEDLQILIK(	LQLLEPFDK(WDGK(DLEDLQILIK(	764688	1.30811	0.273527	25.052	0.352946	0.992237	1.23838	0.189272	41.2817	1.51729	0.525106	1.00363	0.109173	83.9015	0.61502	0.956157	45	85
0	>sp|Q61941|NNTM_MOUSE NAD(P) t	>sp|Q61941|NNTM_MOUSE NAD(P) transhydrogenase, mitochondrial OS=Mus musculus GN=Nnt PE=1 SV=2	QGFNVVVESGAGEASK(FPDDLYR	QGFNVVVESGAGEASK(FPDDLYR	99044.4	0.214247	0.291568	19.9553	0.171294	0.999466	0.176982	0.194402	38.1792	1.27023	0.641828	-0.027118	0.109827	82.9046	-8.77377	0	18	70
0	>sp|Q02566|MYH6_MOUSE Myosin-6	>sp|Q02566|MYH6_MOUSE Myosin-6 OS=Mus musculus GN=Myh6 PE=1 SV=2	NLTEEM*AGLDEIIAK(	NLTEEM*AGLDEIIAK(	51010.4	0.464479	0.309904	16.3558	-1.93273	0.470332	0.935693	0.190741	40.3514	0.457033	0.92655	0.863996	0.108765	84.5319	-0.666447	0.939398	36	144
0	>sp|P47738|ALDH2_MOUSE Aldehyd	>sp|P47738|ALDH2_MOUSE Aldehyde dehydrogenase, mitochondrial OS=Mus musculus GN=Aldh2 PE=1 SV=1	EAGFPPGVVNIVPGFGPTAGAAIASHEGVDK(	EAGFPPGVVNIVPGFGPTAGAAIASHEGVDK(	128185	0.71002	0.286966	21.0751	-0.0484538	0.999743	0.720445	0.190716	40.3673	-1.46821	0.54457	0.947773	0.112251	79.3637	0.100587	0.990923	41	31
0	>sp|Q91VR2|ATPG_MOUSE ATP synt	>sp|Q91VR2|ATPG_MOUSE ATP synthase subunit gamma, mitochondrial OS=Mus musculus GN=Atp5c1 PE=1 SV=1	NEVAALTAAGK(	NEVAALTAAGK(	168069	0.930337	0.283199	22.0741	-1.55616	0.66593	1.25728	0.18971	41.0004	1.64612	0.467554	1.00501	0.112584	78.8938	0.608644	0.957311	39	27
0	>sp|Q6PB66|LPPRC_MOUSE Leucine	>sp|Q6PB66|LPPRC_MOUSE Leucine-rich PPR motif-containing protein, mitochondrial OS=Mus musculus GN=Lrpprc PE=1 SV=2	DLPITEAVFSALVTGHAR	DLPITEAVFSALVTGHAR	76932.8	0.688676	0.297285	18.6992	-0.704978	0.960563	0.803954	0.251661	19.3299	-1.18783	0.67853	1.07257	0.109514	83.3796	1.24264	0.698707	2	87
0	>sp|Q91VD9|NDUS1_MOUSE NADH-ub	>sp|Q91VD9|NDUS1_MOUSE NADH-ubiquinone oxidoreductase 75 kDa subunit, mitochondrial OS=Mus musculus GN=Ndufs1 PE=1 SV=2	IASQVAALDLGYK(PGVEAIR	IASQVAALDLGYK(PGVEAIR	331290	1.61465	0.277131	23.8655	0.433107	0.987944	1.52688	0.189095	41.3959	2.31222	0.181967	1.16988	0.109468	83.4498	2.13208	0.266372	50	76
0	>sp|Q99LC5|ETFA_MOUSE Electron	>sp|Q99LC5|ETFA_MOUSE Electron transfer flavoprotein subunit alpha, mitochondrial OS=Mus musculus GN=Etfa PE=1 SV=2	GTSFEAAATSGGSASSEK(	GTSFEAAATSGGSASSEK(	150943	0.749509	0.284579	21.699	-0.893862	0.922561	0.939961	0.188909	41.517	-0.589314	0.892483	1.03014	0.111474	80.4742	0.840202	0.893017	67	36
0	>sp|Q8CGK3|LONM_MOUSE Lon prot	>sp|Q8CGK3|LONM_MOUSE Lon protease homolog, mitochondrial OS=Mus musculus GN=Lonp1 PE=1 SV=2	IVSGEAQTVQVTPENLQDFVGK(PVFTVER	IVSGEAQTVQVTPENLQDFVGK(PVFTVER	155867	0.991648	0.284152	21.8139	0.391109	0.990775	0.910142	0.193957	38.4332	-0.180076	0.974889	0.938865	0.111291	80.7385	0.0214106	0.997798	19	45
0	>sp|Q8CGK3|LONM_MOUSE Lon prot	>sp|Q8CGK3|LONM_MOUSE Lon protease homolog, mitochondrial OS=Mus musculus GN=Lonp1 PE=1 SV=2	TK(TENPLVLIDEVDK(IGR	TK(TENPLVLIDEVDK(IGR	295618	1.15787	0.277892	23.6273	1.12813	0.854966	0.93166	0.192528	39.2664	-0.0456544	0.993764	0.938865	0.111291	80.7385	0.0214106	0.997798	20	45
0	>sp|Q91VT4|CBR4_MOUSE Carbonyl	>sp|Q91VT4|CBR4_MOUSE Carbonyl reductase family member 4 OS=Mus musculus GN=Cbr4 PE=2 SV=2	VTAGELGGNHLAFR	VTAGELGGNHLAFR	193738	1.02659	0.28158	22.5289	-0.418444	0.988558	1.10821	0.204092	33.2738	0.706898	0.860181	0.990877	0.120905	68.4084	0.449897	0.97193	7	12
0	>sp|Q03265|ATPA_MOUSE ATP synt	>sp|Q03265|ATPA_MOUSE ATP synthase subunit alpha, mitochondrial OS=Mus musculus GN=Atp5a1 PE=1 SV=1	QGQYSPM*AIEEQVAVIYAGVR	QGQYSPM*AIEEQVAVIYAGVR	60971	0.474851	0.303851	17.4139	-0.808103	0.941169	0.668053	0.187635	42.3608	-1.94562	0.323042	0.964988	0.109418	83.5255	0.260521	0.992579	216	75
0	>sp|P05202|AATM_MOUSE Aspartat	>sp|P05202|AATM_MOUSE Aspartate aminotransferase, mitochondrial OS=Mus musculus GN=Got2 PE=1 SV=1	ISVAGVTSGNVGYLAHAIHQVTK(	ISVAGVTSGNVGYLAHAIHQVTK(	467405	0.608337	0.275285	24.4608	-0.395694	0.990541	0.687907	0.188084	42.06	-2.97479	0.0440256	1.14208	0.110239	82.2871	1.86503	0.373172	92	51
0	>sp|Q6P8J7|KCRS_MOUSE Creatine	>sp|Q6P8J7|KCRS_MOUSE Creatine kinase S-type, mitochondrial OS=Mus musculus GN=Ckmt2 PE=1 SV=1	LFPPSADYPDLRK(	LFPPSADYPDLRK(	1.40342e+06	1.09494	0.272262	25.4929	-0.410458	0.989164	1.17611	0.187152	42.6875	0.157666	0.977058	1.15223	0.11024	82.2853	1.95706	0.337568	325	49
0	>sp|P63038|CH60_MOUSE 60 kDa h	>sp|P63038|CH60_MOUSE 60 kDa heat shock protein, mitochondrial OS=Mus musculus GN=Hspd1 PE=1 SV=1	DMAIATGGAVFGEEGLNLNLEDVQAHDLGK(	DMAIATGGAVFGEEGLNLNLEDVQAHDLGK(	70917	0.93504	0.299428	18.2625	-0.804759	0.941736	1.11697	0.196923	36.7936	1.41223	0.572754	0.885708	0.109537	83.3446	-0.463534	0.971437	15	75
0	>sp|P08249|MDHM_MOUSE Malate d	>sp|P08249|MDHM_MOUSE Malate dehydrogenase, mitochondrial OS=Mus musculus GN=Mdh2 PE=1 SV=3	LTLYDIAHTPGVAADLSHIETR	LTLYDIAHTPGVAADLSHIETR	78387.6	0.86667	0.296814	18.7976	0.194962	0.998837	0.821928	0.188005	42.1128	-2.53899	0.119241	1.2086	0.11069	81.6173	2.4584	0.152076	100	43
0	>sp|Q61425|HCDH_MOUSE Hydroxya	>sp|Q61425|HCDH_MOUSE Hydroxyacyl-coenzyme A dehydrogenase, mitochondrial OS=Mus musculus GN=Hadh PE=1 SV=2	HVTVIGGGLM*GAGIAQVAAATGHTVVLVDQTEDILAK(	HVTVIGGGLM*GAGIAQVAAATGHTVVLVDQTEDILAK(	72420.7	0.268719	0.29886	18.3764	-1.40188	0.741929	0.583848	0.197724	36.3707	-3.07926	0.0336359	1.08785	0.111181	80.8983	1.36144	0.63238	14	39
0	>sp|Q99KI0|ACON_MOUSE Aconitat	>sp|Q99KI0|ACON_MOUSE Aconitate hydratase, mitochondrial OS=Mus musculus GN=Aco2 PE=1 SV=1	LTIQGLK(DFAPGK(PLK(	LTIQGLK(DFAPGK(PLK(	5.81017e+06	1.84402	0.271108	25.907	1.3526	0.766334	1.58008	0.18829	41.923	3.75459	0.00447668	1.00363	0.109173	83.9015	0.61502	0.956157	74	85
0	>sp|Q6P8J7|KCRS_MOUSE Creatine	>sp|Q6P8J7|KCRS_MOUSE Creatine kinase S-type, mitochondrial OS=Mus musculus GN=Ckmt2 PE=1 SV=1	MTPSGYTLDQC#IQTGVDNPGHPFIK(	MTPSGYTLDQC#IQTGVDNPGHPFIK(	1.33072e+06	2.5881	0.272345	25.4636	4.22017	0.00162842	1.75516	0.187748	42.2843	3.96127	0.00220023	1.15223	0.11024	82.2853	1.95706	0.337568	124	49
0	>sp|P51174|ACADL_MOUSE Long-ch	>sp|P51174|ACADL_MOUSE Long-chain specific acyl-CoA dehydrogenase, mitochondrial OS=Mus musculus GN=Acadl PE=2 SV=2	C#IGAIAM*TEPGAGSDLQGVR	C#IGAIAM*TEPGAGSDLQGVR	196165	1.34261	0.281449	22.5665	0.0485058	0.999765	1.3325	0.189472	41.153	2.75358	0.0752685	0.908666	0.110926	81.27	-0.250759	0.993455	50	40
0	>sp|P16858|G3P_MOUSE Glycerald	>sp|P16858|G3P_MOUSE Glyceraldehyde-3-phosphate dehydrogenase OS=Mus musculus GN=Gapdh PE=1 SV=2	VIHDNFGIVEGLM*TTVHAITATQK(	VIHDNFGIVEGLM*TTVHAITATQK(	224777	0.973845	0.280108	22.9565	1.38459	0.749937	0.695377	0.195732	37.4379	0.73733	0.849685	0.577306	0.114619	76.1186	-3.13366	0.036265	14	25
0	>sp|P62897|CYC_MOUSE Cytochrom	>sp|P62897|CYC_MOUSE Cytochrome c, somatic OS=Mus musculus GN=Cycs PE=1 SV=2	GITWGEDTLM*EYLENPK(K(	GITWGEDTLM*EYLENPK(K(	169289	0.486871	0.283112	22.0984	-0.64342	0.96901	0.622142	0.189666	41.0288	-1.59194	0.488988	0.861634	0.117359	72.605	-0.637764	0.949994	43	14
0	>sp|Q8R1I1|QCR9_MOUSE Cytochro	>sp|Q8R1I1|QCR9_MOUSE Cytochrome b-c1 complex subunit 9 OS=Mus musculus GN=Uqcr10 PE=1 SV=1	AFDQGADAIYEHINEGK(	AFDQGADAIYEHINEGK(	790061	0.422713	0.273438	25.0826	-1.16383	0.844267	0.653327	0.188553	41.7497	-7.70644	1.9814e-12	1.49669	0.156773	40.6871	3.57334	0.00952741	66	2
0	>sp|P54071|IDHP_MOUSE Isocitra	>sp|P54071|IDHP_MOUSE Isocitrate dehydrogenase [NADP], mitochondrial OS=Mus musculus GN=Idh2 PE=1 SV=3	LIDDMVAQVLK(	LIDDMVAQVLK(	1.28084e+06	0.855003	0.272407	25.4416	-1.30006	0.787784	1.11144	0.187976	42.1322	0.0814579	0.99071	1.09901	0.109989	82.6607	1.47765	0.566947	99	56
0	>sp|Q99KI0|ACON_MOUSE Aconitat	>sp|Q99KI0|ACON_MOUSE Aconitate hydratase, mitochondrial OS=Mus musculus GN=Aco2 PE=1 SV=1	IHPVDK(LTIQGLK(DFAPGK(PLK(	IHPVDK(LTIQGLK(DFAPGK(PLK(	1.98962e+06	1.53477	0.271814	25.6522	0.650749	0.967959	1.40878	0.190929	40.2349	2.58517	0.108358	1.00363	0.109173	83.9015	0.61502	0.956157	26	85
0	>sp|Q9DB20|ATPO_MOUSE ATP synt	>sp|Q9DB20|ATPO_MOUSE ATP synthase subunit O, mitochondrial OS=Mus musculus GN=Atp5o PE=1 SV=1	EK(FSPLTANLM*NLLAENGR	EK(FSPLTANLM*NLLAENGR	120857	0.824956	0.28792	20.8342	-0.893615	0.922547	1.01939	0.188555	41.7487	0.0968315	0.989494	1.00466	0.1119	79.8622	0.609303	0.957995	73	29
0	>sp|P68368|TBA4A_MOUSE Tubulin	>sp|P68368|TBA4A_MOUSE Tubulin alpha-4A chain OS=Mus musculus GN=Tuba4a PE=1 SV=1	AVFVDLEPTVIDEIR	AVFVDLEPTVIDEIR	160472	0.689246	0.283776	21.916	-0.558012	0.979703	0.801625	0.201487	34.4861	0.399824	0.938754	0.753482	0.179074	31.1841	-1.02192	0.810513	9	2
0	>sp|P08249|MDHM_MOUSE Malate d	>sp|P08249|MDHM_MOUSE Malate dehydrogenase, mitochondrial OS=Mus musculus GN=Mdh2 PE=1 SV=3	AGAGSATLSMAYAGAR	AGAGSATLSMAYAGAR	1.60647e+06	1.21962	0.27207	25.561	1.62696	0.629829	0.900158	0.188616	41.7086	-2.01558	0.293285	1.2086	0.11069	81.6173	2.4584	0.152076	69	43
0	>sp|Q60597|ODO1_MOUSE 2-oxoglu	>sp|Q60597|ODO1_MOUSE 2-oxoglutarate dehydrogenase, mitochondrial OS=Mus musculus GN=Ogdh PE=1 SV=3	FLDTAFDLDAFK(K(	FLDTAFDLDAFK(K(	1.62316e+07	0.856723	0.270872	25.9933	-0.322215	0.993412	0.919385	0.188683	41.6647	-1.25378	0.649346	1.11255	0.109219	83.8301	1.6121	0.493256	59	91
0	>sp|Q60597|ODO1_MOUSE 2-oxoglu	>sp|Q60597|ODO1_MOUSE 2-oxoglutarate dehydrogenase, mitochondrial OS=Mus musculus GN=Ogdh PE=1 SV=3	SSLATMAHAQSLVEAQPNVDK(LVEDHLAVQSLIR	SSLATMAHAQSLVEAQPNVDK(LVEDHLAVQSLIR	752216	0.79398	0.273573	25.0362	-0.00932151	0.999968	0.795756	0.197875	36.2918	-1.91905	0.333313	1.11255	0.109219	83.8301	1.6121	0.493256	11	91
0	>sp|O08600|NUCG_MOUSE Endonucl	>sp|O08600|NUCG_MOUSE Endonuclease G, mitochondrial OS=Mus musculus GN=Endog PE=2 SV=1	ASGLLFVPNILAR	ASGLLFVPNILAR	276031	0.714756	0.278393	23.4728	-0.811878	0.940734	0.875756	0.196273	37.1429	0.151284	0.978718	0.855488	0.155563	41.3225	-0.520649	0.967452	13	3
0	>sp|Q921G7|ETFD_MOUSE Electron	>sp|Q921G7|ETFD_MOUSE Electron transfer flavoprotein-ubiquinone oxidoreductase, mitochondrial OS=Mus musculus GN=Etfdh PE=1 SV=1	VDHTVGWPLDR	VDHTVGWPLDR	527372	1.06278	0.274772	24.6308	-0.25541	0.995793	1.11377	0.188954	41.4874	0.016064	0.99642	1.11129	0.110321	82.1649	1.58459	0.512666	54	55
0	>sp|Q02566|MYH6_MOUSE Myosin-6	>sp|Q02566|MYH6_MOUSE Myosin-6 OS=Mus musculus GN=Myh6 PE=1 SV=2	AQLEFNQIK(	AQLEFNQIK(	1.02663e+06	0.657645	0.272818	25.2973	-1.29724	0.788932	0.910744	0.190894	40.2566	0.297644	0.958874	0.863996	0.108765	84.5319	-0.666447	0.939398	27	144
0	>sp|Q5SX40|MYH1_MOUSE Myosin-1	>sp|Q5SX40|MYH1_MOUSE Myosin-1 OS=Mus musculus GN=Myh1 PE=1 SV=1	AITDAAMMAEELK(K(	AITDAAMMAEELK(K(	153821	0.798531	0.284326	21.7669	-0.0687705	0.999614	0.813014	0.190863	40.2757	-0.296961	0.959014	0.859114	0.11214	79.5199	-0.68992	0.933633	29	34
0	>sp|Q9DCX2|ATP5H_MOUSE ATP syn	>sp|Q9DCX2|ATP5H_MOUSE ATP synthase subunit d, mitochondrial OS=Mus musculus GN=Atp5h PE=1 SV=3	IPVPEDK(YTALVDQEEK(EDVK(	IPVPEDK(YTALVDQEEK(EDVK(	1.67151e+06	1.24315	0.272018	25.5794	0.517558	0.982311	1.14144	0.188168	42.0044	1.05996	0.737848	0.98107	0.112592	78.8834	0.396016	0.976661	82	26
0	>sp|Q9CR68|UCRI_MOUSE Cytochro	>sp|Q9CR68|UCRI_MOUSE Cytochrome b-c1 complex subunit Rieske, mitochondrial OS=Mus musculus GN=Uqcrfs1 PE=1 SV=1	EIDQEAAVEVSQLRDPQHDLDR	EIDQEAAVEVSQLRDPQHDLDR	397993	0.782029	0.27607	24.2045	-0.313009	0.994471	0.845272	0.188248	41.9514	-0.219585	0.969956	0.878357	0.113687	77.3714	-0.511272	0.965959	84	21
0	>sp|P56480|ATPB_MOUSE ATP synt	>sp|P56480|ATPB_MOUSE ATP synthase subunit beta, mitochondrial OS=Mus musculus GN=Atp5b PE=1 SV=2	VALTGLTVAEYFR	VALTGLTVAEYFR	1.9312e+07	1.138	0.270851	26.001	0.86732	0.929788	0.968587	0.187752	42.2816	0.369213	0.946703	0.912377	0.109992	82.6572	-0.219151	0.989059	125	50
0	>sp|P56480|ATPB_MOUSE ATP synt	>sp|P56480|ATPB_MOUSE ATP synthase subunit beta, mitochondrial OS=Mus musculus GN=Atp5b PE=1 SV=2	SLQDIIAILGM*DELSEEDK(LTVSR	SLQDIIAILGM*DELSEEDK(LTVSR	181697	0.749745	0.282284	22.3293	0.447038	0.987253	0.655766	0.188805	41.5844	-1.67158	0.453928	0.912377	0.109992	82.6572	-0.219151	0.989059	76	50
0	>sp|Q9DB77|QCR2_MOUSE Cytochro	>sp|Q9DB77|QCR2_MOUSE Cytochrome b-c1 complex subunit 2, mitochondrial OS=Mus musculus GN=Uqcrc2 PE=1 SV=1	IIENLHDVAYK(	IIENLHDVAYK(	144115	0.43166	0.285218	21.5289	-2.00797	0.430021	0.860971	0.188581	41.7316	-0.558441	0.898217	0.946136	0.111247	80.8027	0.0867829	0.992009	63	34
0	>sp|Q60597|ODO1_MOUSE 2-oxoglu	>sp|Q60597|ODO1_MOUSE 2-oxoglutarate dehydrogenase, mitochondrial OS=Mus musculus GN=Ogdh PE=1 SV=3	AK(PVWYAGRDPAAAPATGNK(	AK(PVWYAGRDPAAAPATGNK(	164442	0.956592	0.283468	22.0002	0.851041	0.932067	0.779522	0.192825	39.0906	-2.09373	0.260141	1.11255	0.109219	83.8301	1.6121	0.493256	21	91
0	>sp|Q8BWT1|THIM_MOUSE 3-ketoac	>sp|Q8BWT1|THIM_MOUSE 3-ketoacyl-CoA thiolase, mitochondrial OS=Mus musculus GN=Acaa2 PE=1 SV=3	ALDLDPSK(TNVSGGAIALGHPLGGSGSR	ALDLDPSK(TNVSGGAIALGHPLGGSGSR	497396	0.00925204	0.275013	24.5506	-1.33155	0.77563	0.274918	0.189604	41.0685	-5.01676	2.66589e-05	1.05161	0.109697	83.1013	1.04951	0.803908	44	64
0	>sp|Q91VD9|NDUS1_MOUSE NADH-ub	>sp|Q91VD9|NDUS1_MOUSE NADH-ubiquinone oxidoreductase 75 kDa subunit, mitochondrial OS=Mus musculus GN=Ndufs1 PE=1 SV=2	IASQVAALDLGYK(PGVEAIR	IASQVAALDLGYK(PGVEAIR	726778	1.7679	0.273671	25.0024	1.21739	0.822401	1.52688	0.189095	41.3959	2.31222	0.181967	1.16988	0.109468	83.4498	2.13208	0.266372	50	76
0	>sp|P56480|ATPB_MOUSE ATP synt	>sp|P56480|ATPB_MOUSE ATP synthase subunit beta, mitochondrial OS=Mus musculus GN=Atp5b PE=1 SV=2	FLSQPFQVAEVFTGHM*GK(	FLSQPFQVAEVFTGHM*GK(	1.15521e+07	1.46227	0.270925	25.9737	1.61874	0.634729	1.14548	0.187426	42.5019	1.53508	0.517644	0.912377	0.109992	82.6572	-0.219151	0.989059	192	50
0	>sp|Q9CPP6|NDUA5_MOUSE NADH de	>sp|Q9CPP6|NDUA5_MOUSE NADH dehydrogenase [ubiquinone] 1 alpha subcomplex subunit 5 OS=Mus musculus GN=Ndufa5 PE=1 SV=3	WK(PWEPLVEEPPANQWK(	WK(PWEPLVEEPPANQWK(	187004	1.01994	0.281963	22.42	0.120149	0.999888	0.995002	0.190818	40.3036	0.005504	0.998908	0.994167	0.116848	73.2417	0.493675	0.967974	29	14
0	>sp|P56480|ATPB_MOUSE ATP synt	>sp|P56480|ATPB_MOUSE ATP synthase subunit beta, mitochondrial OS=Mus musculus GN=Atp5b PE=1 SV=2	FLSQPFQVAEVFTGHM*GK(	FLSQPFQVAEVFTGHM*GK(	206203	1.06856	0.280937	22.7141	-0.367536	0.99202	1.14548	0.187426	42.5019	1.53508	0.517644	0.912377	0.109992	82.6572	-0.219151	0.989059	192	50
0	>sp|P97807|FUMH_MOUSE Fumarate	>sp|P97807|FUMH_MOUSE Fumarate hydratase, mitochondrial OS=Mus musculus GN=Fh PE=1 SV=3	SQSSNDTFPTAMHIAAAVEVHK(	SQSSNDTFPTAMHIAAAVEVHK(	335997	0.726753	0.277042	23.8935	-0.420915	0.988535	0.811856	0.189479	41.1481	-0.688513	0.866401	0.918133	0.110255	82.2632	-0.166425	0.994772	43	51
0	>sp|Q9CQZ6|NDUB3_MOUSE NADH de	>sp|Q9CQZ6|NDUB3_MOUSE NADH dehydrogenase [ubiquinone] 1 beta subcomplex subunit 3 OS=Mus musculus GN=Ndufb3 PE=1 SV=1	IEGTPLETVQK(K(	IEGTPLETVQK(K(	2.15781e+06	1.08466	0.271731	25.6821	0.190699	0.998768	1.04809	0.192825	39.091	-0.125702	0.98303	1.0669	0.123069	66.0245	1.05972	0.801821	18	8
0	>sp|P08249|MDHM_MOUSE Malate d	>sp|P08249|MDHM_MOUSE Malate dehydrogenase, mitochondrial OS=Mus musculus GN=Mdh2 PE=1 SV=3	VNVPVIGGHAGK(	VNVPVIGGHAGK(	6.85084e+06	1.03338	0.271052	25.9273	-0.15096	1.00047	1.06291	0.187645	42.3537	-0.959365	0.776234	1.2086	0.11069	81.6173	2.4584	0.152076	130	43
0	>sp|Q61941|NNTM_MOUSE NAD(P) t	>sp|Q61941|NNTM_MOUSE NAD(P) transhydrogenase, mitochondrial OS=Mus musculus GN=Nnt PE=1 SV=2	SLGVGYAAVDNPIFYK(PNTAMLLGDAK(	SLGVGYAAVDNPIFYK(PNTAMLLGDAK(	165518	-0.099292	0.283387	22.0224	0.19374	0.999024	-0.139177	0.195952	37.3173	-0.689485	0.865647	-0.027118	0.109827	82.9046	-8.77377	0	15	70
0	>sp|Q8R0N6|HOT_MOUSE Hydroxyac	>sp|Q8R0N6|HOT_MOUSE Hydroxyacid-oxoacid transhydrogenase, mitochondrial OS=Mus musculus GN=Adhfe1 PE=2 SV=2	IQDAGLVLADALRK(	IQDAGLVLADALRK(	168665	0.78605	0.283156	22.086	-0.12835	1.00037	0.810478	0.209293	31.0523	-0.210682	0.971664	0.841348	0.154088	42.1176	-0.617401	0.956778	5	3
0	>sp|Q99KI0|ACON_MOUSE Aconitat	>sp|Q99KI0|ACON_MOUSE Aconitate hydratase, mitochondrial OS=Mus musculus GN=Aco2 PE=1 SV=1	LTIQGLK(DFAPGK(PLK(	LTIQGLK(DFAPGK(PLK(	7.73149e+06	1.96095	0.271017	25.9403	1.95306	0.459184	1.58008	0.18829	41.923	3.75459	0.00447668	1.00363	0.109173	83.9015	0.61502	0.956157	74	85
0	>sp|Q06185|ATP5I_MOUSE ATP syn	>sp|Q06185|ATP5I_MOUSE ATP synthase subunit e, mitochondrial OS=Mus musculus GN=Atp5i PE=1 SV=2	ELAEAQDDSILK(	ELAEAQDDSILK(	345276	0.886471	0.276875	23.9466	-0.0659842	0.999533	0.899864	0.188424	41.8349	0.0434508	0.993392	0.89358	0.123476	65.5894	-0.347452	0.977073	74	8
0	>sp|Q03265|ATPA_MOUSE ATP synt	>sp|Q03265|ATPA_MOUSE ATP synthase subunit alpha, mitochondrial OS=Mus musculus GN=Atp5a1 PE=1 SV=1	TSIAIDTIINQK(R	TSIAIDTIINQK(R	427487	1.13862	0.275706	24.3229	0.859997	0.931064	0.96691	0.19026	40.652	0.0123408	0.99738	0.964988	0.109418	83.5255	0.260521	0.992579	33	75
0	>sp|Q99JY0|ECHB_MOUSE Trifunct	>sp|Q99JY0|ECHB_MOUSE Trifunctional enzyme subunit beta, mitochondrial OS=Mus musculus GN=Hadhb PE=1 SV=1	IPFLLSGTSYK(	IPFLLSGTSYK(	390798	1.12036	0.276167	24.1731	1.54777	0.670322	0.807016	0.187828	42.2308	-0.478135	0.921391	0.880005	0.109771	82.9904	-0.514495	0.965456	108	63
0	>sp|P56480|ATPB_MOUSE ATP synt	>sp|P56480|ATPB_MOUSE ATP synthase subunit beta, mitochondrial OS=Mus musculus GN=Atp5b PE=1 SV=2	FLSQPFQVAEVFTGHM*GK(	FLSQPFQVAEVFTGHM*GK(	868016	1.30807	0.273197	25.1659	0.817775	0.939612	1.14548	0.187426	42.5019	1.53508	0.517644	0.912377	0.109992	82.6572	-0.219151	0.989059	192	50
0	>sp|P38647|GRP75_MOUSE Stress-	>sp|P38647|GRP75_MOUSE Stress-70 protein, mitochondrial OS=Mus musculus GN=Hspa9 PE=1 SV=2	VQQTVQDLFGR	VQQTVQDLFGR	5.84628e+06	1.02723	0.271106	25.9078	0.947107	0.909925	0.843689	0.189779	40.9567	-0.242517	0.968301	0.881316	0.109706	83.0889	-0.502852	0.968281	37	71
0	>sp|P26443|DHE3_MOUSE Glutamat	>sp|P26443|DHE3_MOUSE Glutamate dehydrogenase 1, mitochondrial OS=Mus musculus GN=Glud1 PE=1 SV=1	IIAEGANGPTTPEADK(IFLER	IIAEGANGPTTPEADK(IFLER	198157	0.954887	0.281343	22.5969	0.245753	0.996671	0.903978	0.190317	40.6166	-0.853285	0.814334	1.03536	0.113524	77.5937	0.871018	0.881499	33	27
0	>sp|P56480|ATPB_MOUSE ATP synt	>sp|P56480|ATPB_MOUSE ATP synthase subunit beta, mitochondrial OS=Mus musculus GN=Atp5b PE=1 SV=2	GFQQILAGEYDHLPEQAFYM*VGPIEEAVAK(	GFQQILAGEYDHLPEQAFYM*VGPIEEAVAK(	905281	0.00592798	0.273096	25.2007	-2.14402	0.362308	0.432057	0.187522	42.4368	-3.16074	0.0270991	0.912377	0.109992	82.6572	-0.219151	0.989059	222	50
0	>sp|Q8BMS1|ECHA_MOUSE Trifunct	>sp|Q8BMS1|ECHA_MOUSE Trifunctional enzyme subunit alpha, mitochondrial OS=Mus musculus GN=Hadha PE=1 SV=1	K(LDALTTGFGFPVGAATLADEVGVDVAQHVAEDLGK(	K(LDALTTGFGFPVGAATLADEVGVDVAQHVAEDLGK(	60539.4	1.3	0.304074	17.3728	1.36199	0.761744	0.980741	0.193605	38.6356	-0.210586	0.97151	1.01443	0.109147	83.9421	0.714171	0.926592	22	90
0	>sp|P50544|ACADV_MOUSE Very lo	>sp|P50544|ACADV_MOUSE Very long-chain specific acyl-CoA dehydrogenase, mitochondrial OS=Mus musculus GN=Acadvl PE=1 SV=3	ELGAFGLQVPSELGGLGLSNTQYAR	ELGAFGLQVPSELGGLGLSNTQYAR	33185.5	0.665829	0.329021	13.6323	-0.634587	0.96944	0.836239	0.189889	40.8869	-1.1535	0.693844	1.01524	0.109777	82.9804	0.717446	0.925235	59	65
0	>sp|P97807|FUMH_MOUSE Fumarate	>sp|P97807|FUMH_MOUSE Fumarate hydratase, mitochondrial OS=Mus musculus GN=Fh PE=1 SV=3	IYELAAGGTAVGTGLNTR	IYELAAGGTAVGTGLNTR	232117	1.28498	0.279817	23.0428	-0.288755	0.994885	1.34477	0.188185	41.9931	2.79223	0.0690959	0.918133	0.110255	82.2632	-0.166425	0.994772	84	51
0	>sp|P48962|ADT1_MOUSE ADP/ATP	>sp|P48962|ADT1_MOUSE ADP/ATP translocase 1 OS=Mus musculus GN=Slc25a4 PE=1 SV=4	GM*GGAFVLVLYDEIK(K(	GM*GGAFVLVLYDEIK(K(	1.21719e+06	0.990506	0.272494	25.411	0.915071	0.917698	0.809565	0.187597	42.386	-2.57489	0.110843	1.20084	0.110381	82.0744	2.39491	0.1705	155	47
0	>sp|Q9D2G2|ODO2_MOUSE Dihydrol	>sp|Q9D2G2|ODO2_MOUSE Dihydrolipoyllysine-residue succinyltransferase component of 2-oxoglutarate dehydrogenase complex, mitochondrial OS=Mus musculus GN=Dlst PE=1 SV=1	ASAFALQEQPVVNAVIDDATK(	ASAFALQEQPVVNAVIDDATK(	281458	0.552522	0.278247	23.5176	-1.63993	0.622519	0.889884	0.187477	42.4671	-1.4709	0.544221	1.11235	0.112157	79.4957	1.56804	0.518482	211	35
0	>sp|Q6P8J7|KCRS_MOUSE Creatine	>sp|Q6P8J7|KCRS_MOUSE Creatine kinase S-type, mitochondrial OS=Mus musculus GN=Ckmt2 PE=1 SV=1	LFPPSADYPDLRK(	LFPPSADYPDLRK(	2.06217e+06	1.18528	0.271777	25.6657	0.0465106	0.99974	1.17611	0.187152	42.6875	0.157666	0.977058	1.15223	0.11024	82.2853	1.95706	0.337568	325	49
0	>sp|P56480|ATPB_MOUSE ATP synt	>sp|P56480|ATPB_MOUSE ATP synthase subunit beta, mitochondrial OS=Mus musculus GN=Atp5b PE=1 SV=2	TIAMDGTEGLVR	TIAMDGTEGLVR	490062	1.1263	0.275076	24.5296	0.504933	0.982832	1.02478	0.187815	42.2395	0.737928	0.849349	0.912377	0.109992	82.6572	-0.219151	0.989059	119	50
0	>sp|Q91VD9|NDUS1_MOUSE NADH-ub	>sp|Q91VD9|NDUS1_MOUSE NADH-ubiquinone oxidoreductase 75 kDa subunit, mitochondrial OS=Mus musculus GN=Ndufs1 PE=1 SV=2	M*LFLLGADGGC#ITR	M*LFLLGADGGC#ITR	1.34622e+06	2.68967	0.272326	25.4701	4.22266	0.00161225	1.86467	0.190109	40.7472	4.4646	0.00030855	1.16988	0.109468	83.4498	2.13208	0.266372	36	76
0	>sp|Q91VD9|NDUS1_MOUSE NADH-ub	>sp|Q91VD9|NDUS1_MOUSE NADH-ubiquinone oxidoreductase 75 kDa subunit, mitochondrial OS=Mus musculus GN=Ndufs1 PE=1 SV=2	FASEIAGVDDLGTTGR	FASEIAGVDDLGTTGR	869773	1.57458	0.273192	25.1676	2.25923	0.308233	1.12789	0.188689	41.6606	-0.27279	0.961295	1.16988	0.109468	83.4498	2.13208	0.266372	62	76
0	>sp|P50544|ACADV_MOUSE Very lo	>sp|P50544|ACADV_MOUSE Very long-chain specific acyl-CoA dehydrogenase, mitochondrial OS=Mus musculus GN=Acadvl PE=1 SV=3	TGIGSGLSLSGIVHPELSR	TGIGSGLSLSGIVHPELSR	161911	0.835518	0.283663	21.9469	0.315989	0.994189	0.76955	0.192318	39.3915	-1.55402	0.508742	1.01524	0.109777	82.9804	0.717446	0.925235	23	65
0	>sp|Q99LC5|ETFA_MOUSE Electron	>sp|Q99LC5|ETFA_MOUSE Electron transfer flavoprotein subunit alpha, mitochondrial OS=Mus musculus GN=Etfa PE=1 SV=2	TIVAINK(DPEAPIFQVADYGIVADLFK(	TIVAINK(DPEAPIFQVADYGIVADLFK(	225771	0.780275	0.280068	22.9685	0.968119	0.904339	0.579621	0.188889	41.5299	-2.94451	0.0472124	1.03014	0.111474	80.4742	0.840202	0.893017	75	36
0	>sp|P54071|IDHP_MOUSE Isocitra	>sp|P54071|IDHP_MOUSE Isocitrate dehydrogenase [NADP], mitochondrial OS=Mus musculus GN=Idh2 PE=1 SV=3	LIDDMVAQVLK(	LIDDMVAQVLK(	229993	1.02369	0.279899	23.0183	-0.423149	0.98829	1.11144	0.187976	42.1322	0.0814579	0.99071	1.09901	0.109989	82.6607	1.47765	0.566947	99	56
0	>sp|P42125|ECI1_MOUSE Enoyl-Co	>sp|P42125|ECI1_MOUSE Enoyl-CoA delta isomerase 1, mitochondrial OS=Mus musculus GN=Eci1 PE=2 SV=1	VLVETEGPAGVAVMK(	VLVETEGPAGVAVMK(	1.44244e+06	0.788256	0.272221	25.5075	-0.475939	0.985132	0.881616	0.188959	41.4844	0.345571	0.951495	0.829321	0.114306	76.536	-0.937493	0.85041	54	20
0	>sp|P38647|GRP75_MOUSE Stress-	>sp|P38647|GRP75_MOUSE Stress-70 protein, mitochondrial OS=Mus musculus GN=Hspa9 PE=1 SV=2	AQFEGIVTDLIK(	AQFEGIVTDLIK(	320044	0.659899	0.277353	23.7956	-0.411991	0.989017	0.743743	0.188524	41.769	-0.895449	0.797976	0.881316	0.109706	83.0889	-0.502852	0.968281	69	71
0	>sp|Q6P8J7|KCRS_MOUSE Creatine	>sp|Q6P8J7|KCRS_MOUSE Creatine kinase S-type, mitochondrial OS=Mus musculus GN=Ckmt2 PE=1 SV=1	LFPPSADYPDLRK(	LFPPSADYPDLRK(	1.93485e+06	1.24334	0.271845	25.6413	0.340926	0.992367	1.17611	0.187152	42.6875	0.157666	0.977058	1.15223	0.11024	82.2853	1.95706	0.337568	325	49
0	>sp|Q9CZU6|CISY_MOUSE Citrate	>sp|Q9CZU6|CISY_MOUSE Citrate synthase, mitochondrial OS=Mus musculus GN=Cs PE=1 SV=1	AALPSHVVTM*LDNFPTNLHPM*SQLSAAITALNSESNFAR	AALPSHVVTM*LDNFPTNLHPM*SQLSAAITALNSESNFAR	51247.7	0.174263	0.309734	16.384	-1.5627	0.662173	0.556806	0.190048	40.7859	-2.65069	0.0947076	0.967421	0.110611	81.7335	0.279708	0.988302	55	47
0	>sp|Q9D855|QCR7_MOUSE Cytochro	>sp|Q9D855|QCR7_MOUSE Cytochrome b-c1 complex subunit 7 OS=Mus musculus GN=Uqcrb PE=1 SV=3	LGLM*RDDTLHETEDVK(EAIR	LGLM*RDDTLHETEDVK(EAIR	312995	0.587766	0.2775	23.7495	-0.651331	0.967795	0.719438	0.190198	40.6915	-1.44337	0.555915	0.940734	0.113313	77.8827	0.0375261	0.996647	34	23
0	>sp|Q07417|ACADS_MOUSE Short-c	>sp|Q07417|ACADS_MOUSE Short-chain specific acyl-CoA dehydrogenase, mitochondrial OS=Mus musculus GN=Acads PE=2 SV=2	ITEIYEGTSEIQR	ITEIYEGTSEIQR	288264	1.07051	0.278072	23.5715	-0.460977	0.985601	1.16369	0.190979	40.2044	0.751206	0.84517	1.04702	0.111434	80.5309	0.991979	0.827216	27	33
0	>sp|P42125|ECI1_MOUSE Enoyl-Co	>sp|P42125|ECI1_MOUSE Enoyl-CoA delta isomerase 1, mitochondrial OS=Mus musculus GN=Eci1 PE=2 SV=1	EADIQNFTSFISK(	EADIQNFTSFISK(	661094	0.839557	0.273961	24.9037	-0.257167	0.995649	0.890809	0.188086	42.0583	0.40912	0.935555	0.829321	0.114306	76.536	-0.937493	0.85041	92	20
0	>sp|P56480|ATPB_MOUSE ATP synt	>sp|P56480|ATPB_MOUSE ATP synthase subunit beta, mitochondrial OS=Mus musculus GN=Atp5b PE=1 SV=2	FLSQPFQVAEVFTGHM*GK(	FLSQPFQVAEVFTGHM*GK(	146991	0.957667	0.284941	21.6022	-0.87518	0.92846	1.14548	0.187426	42.5019	1.53508	0.517644	0.912377	0.109992	82.6572	-0.219151	0.989059	192	50
0	>sp|P05202|AATM_MOUSE Aspartat	>sp|P05202|AATM_MOUSE Aspartate aminotransferase, mitochondrial OS=Mus musculus GN=Got2 PE=1 SV=1	ISVAGVTSGNVGYLAHAIHQVTK(	ISVAGVTSGNVGYLAHAIHQVTK(	356083	0.606611	0.276691	24.0052	-0.400493	0.99012	0.687907	0.188084	42.06	-2.97479	0.0440256	1.14208	0.110239	82.2871	1.86503	0.373172	92	51
0	>sp|P35486|ODPA_MOUSE Pyruvate	>sp|P35486|ODPA_MOUSE Pyruvate dehydrogenase E1 component subunit alpha, somatic form, mitochondrial OS=Mus musculus GN=Pdha1 PE=1 SV=1	MVNSNLASVEELK(EIDVEVR	MVNSNLASVEELK(EIDVEVR	103896	1.12042	0.290629	20.1755	-0.445725	0.987563	1.21855	0.189353	41.2296	0.241416	0.968706	1.18134	0.110394	82.0556	2.218	0.228068	45	49
0	>sp|Q91WD5|NDUS2_MOUSE NADH de	>sp|Q91WD5|NDUS2_MOUSE NADH dehydrogenase [ubiquinone] iron-sulfur protein 2, mitochondrial OS=Mus musculus GN=Ndufs2 PE=1 SV=1	AVTNMTLNFGPQHPAAHGVLR	AVTNMTLNFGPQHPAAHGVLR	368638	1.18951	0.27649	24.0693	0.477558	0.984875	1.09398	0.191325	39.9914	0.320862	0.955632	1.04394	0.111285	80.7477	0.965586	0.840934	27	37
0	>sp|P52503|NDUS6_MOUSE NADH de	>sp|P52503|NDUS6_MOUSE NADH dehydrogenase [ubiquinone] iron-sulfur protein 6, mitochondrial OS=Mus musculus GN=Ndufs6 PE=1 SV=2	IIAC#DGGGGALGHPK(	IIAC#DGGGGALGHPK(	1.18005e+06	1.61989	0.272549	25.3917	0.660717	0.967156	1.49132	0.191126	40.1136	2.45015	0.140624	1.12432	0.120198	69.2158	1.56272	0.519396	26	10
0	>sp|Q8K2B3|DHSA_MOUSE Succinat	>sp|Q8K2B3|DHSA_MOUSE Succinate dehydrogenase [ubiquinone] flavoprotein subunit, mitochondrial OS=Mus musculus GN=Sdha PE=1 SV=1	VTLEYRPVIDK(TLNEADC#ATVPPAIR	VTLEYRPVIDK(TLNEADC#ATVPPAIR	123331	1.0515	0.287586	20.9181	-0.0776356	0.999259	1.06699	0.207222	31.907	-0.012009	0.997326	1.0691	0.110159	82.4055	1.20389	0.720185	6	54
0	>sp|Q9CQ62|DECR_MOUSE 2,4-dien	>sp|Q9CQ62|DECR_MOUSE 2,4-dienoyl-CoA reductase, mitochondrial OS=Mus musculus GN=Decr1 PE=1 SV=1	VAGHPDVVINNAAGNFISPSER	VAGHPDVVINNAAGNFISPSER	288202	0.899323	0.278074	23.571	-0.645534	0.968676	1.03162	0.188029	42.0965	0.0391107	0.993792	1.02569	0.112027	79.6809	0.796328	0.902679	100	30
0	>sp|P05202|AATM_MOUSE Aspartat	>sp|P05202|AATM_MOUSE Aspartate aminotransferase, mitochondrial OS=Mus musculus GN=Got2 PE=1 SV=1	ISVAGVTSGNVGYLAHAIHQVTK(	ISVAGVTSGNVGYLAHAIHQVTK(	191680	0.704102	0.281694	22.4963	0.0772326	0.999292	0.687907	0.188084	42.06	-2.97479	0.0440256	1.14208	0.110239	82.2871	1.86503	0.373172	92	51
0	>sp|Q03265|ATPA_MOUSE ATP synt	>sp|Q03265|ATPA_MOUSE ATP synthase subunit alpha, mitochondrial OS=Mus musculus GN=Atp5a1 PE=1 SV=1	TSIAIDTIINQK(	TSIAIDTIINQK(	237198	0.534251	0.279626	23.0998	-2.25254	0.311403	1.00158	0.187466	42.4749	0.240103	0.968811	0.964988	0.109418	83.5255	0.260521	0.992579	175	75
0	>sp|Q9QYR9|ACOT2_MOUSE Acyl-co	>sp|Q9QYR9|ACOT2_MOUSE Acyl-coenzyme A thioesterase 2, mitochondrial OS=Mus musculus GN=Acot2 PE=1 SV=2	AHAVAQVDAWQQLQTFFHK(	AHAVAQVDAWQQLQTFFHK(	144042	0.715382	0.285225	21.527	0.142631	1.00064	0.685419	0.192679	39.1771	0.0766194	0.991095	0.673748	0.120056	69.3792	-2.18842	0.241802	20	11
0	>sp|Q9CQZ5|NDUA6_MOUSE NADH de	>sp|Q9CQZ5|NDUA6_MOUSE NADH dehydrogenase [ubiquinone] 1 alpha subcomplex subunit 6 OS=Mus musculus GN=Ndufa6 PE=1 SV=1	QAAAAAASTSVK(PIFSR	QAAAAAASTSVK(PIFSR	467875	1.36671	0.27528	24.4623	-0.155573	1.00033	1.39788	0.188897	41.5244	3.35602	0.0156891	0.90131	0.119724	69.7652	-0.293774	0.985757	55	11
0	>sp|P26443|DHE3_MOUSE Glutamat	>sp|P26443|DHE3_MOUSE Glutamate dehydrogenase 1, mitochondrial OS=Mus musculus GN=Glud1 PE=1 SV=1	IIAEGANGPTTPEADK(IFLER	IIAEGANGPTTPEADK(IFLER	172062	0.801049	0.282917	22.1524	-0.491957	0.983699	0.903978	0.190317	40.6166	-0.853285	0.814334	1.03536	0.113524	77.5937	0.871018	0.881499	33	27
0	>sp|Q8BWT1|THIM_MOUSE 3-ketoac	>sp|Q8BWT1|THIM_MOUSE 3-ketoacyl-CoA thiolase, mitochondrial OS=Mus musculus GN=Acaa2 PE=1 SV=3	DGTVTAGNASGVSDGAGAVIIASEDAVK(K(	DGTVTAGNASGVSDGAGAVIIASEDAVK(K(	387681	0.743933	0.27621	24.1592	-0.510433	0.982498	0.847417	0.18782	42.2361	-1.33753	0.611867	1.05161	0.109697	83.1013	1.04951	0.803908	143	64
0	>sp|Q9WUM5|SUCA_MOUSE Succinyl	>sp|Q9WUM5|SUCA_MOUSE Succinyl-CoA ligase [ADP/GDP-forming] subunit alpha, mitochondrial OS=Mus musculus GN=Suclg1 PE=1 SV=4	ISALQSAGVVVSM*SPAQLGTTIYK(EFEK(	ISALQSAGVVVSM*SPAQLGTTIYK(EFEK(	234819	0.79722	0.279714	23.0734	1.00727	0.893414	0.589977	0.190164	40.7126	-2.48076	0.132158	0.971222	0.11254	78.9563	0.30869	0.982374	43	26
0	>sp|Q9D0K2|SCOT1_MOUSE Succiny	>sp|Q9D0K2|SCOT1_MOUSE Succinyl-CoA:3-ketoacid coenzyme A transferase 1, mitochondrial OS=Mus musculus GN=Oxct1 PE=1 SV=1	NGLTLIELWEGLTVDDIK(K(	NGLTLIELWEGLTVDDIK(K(	70184	1.47687	0.299713	18.2057	-0.506404	0.982831	1.59123	0.196157	37.206	2.41481	0.150459	1.19986	0.110724	81.5675	2.37873	0.176609	14	44
0	>sp|Q8K370|ACD10_MOUSE Acyl-Co	>sp|Q8K370|ACD10_MOUSE Acyl-CoA dehydrogenase family member 10 OS=Mus musculus GN=Acad10 PE=2 SV=1	WSPSPLIEDLK(EK(	WSPSPLIEDLK(EK(	145890	0.691343	0.285046	21.5744	-0.245748	0.996656	0.741998	0.196032	37.2736	-1.13929	0.702512	0.92335	0.115312	75.2056	-0.113877	0.994933	12	18
0	>sp|Q03265|ATPA_MOUSE ATP synt	>sp|Q03265|ATPA_MOUSE ATP synthase subunit alpha, mitochondrial OS=Mus musculus GN=Atp5a1 PE=1 SV=1	TSIAIDTIINQK(R	TSIAIDTIINQK(R	806736	1.17309	0.273382	25.1017	1.04899	0.88051	0.96691	0.19026	40.652	0.0123408	0.99738	0.964988	0.109418	83.5255	0.260521	0.992579	33	75
0	>sp|Q99LC5|ETFA_MOUSE Electron	>sp|Q99LC5|ETFA_MOUSE Electron transfer flavoprotein subunit alpha, mitochondrial OS=Mus musculus GN=Etfa PE=1 SV=2	GTSFEAAATSGGSASSEK(	GTSFEAAATSGGSASSEK(	326087	0.674722	0.277232	23.8337	-1.30466	0.786582	0.939961	0.188909	41.517	-0.589314	0.892483	1.03014	0.111474	80.4742	0.840202	0.893017	67	36
0	>sp|Q03265|ATPA_MOUSE ATP synt	>sp|Q03265|ATPA_MOUSE ATP synthase subunit alpha, mitochondrial OS=Mus musculus GN=Atp5a1 PE=1 SV=1	QGQYSPM*AIEEQVAVIYAGVR	QGQYSPM*AIEEQVAVIYAGVR	129662	0.0998524	0.286786	21.121	-2.61738	0.167566	0.668053	0.187635	42.3608	-1.94562	0.323042	0.964988	0.109418	83.5255	0.260521	0.992579	216	75
0	>sp|Q6P8J7|KCRS_MOUSE Creatine	>sp|Q6P8J7|KCRS_MOUSE Creatine kinase S-type, mitochondrial OS=Mus musculus GN=Ckmt2 PE=1 SV=1	LIDDHFLFDK(PVSPLLTC#AGMAR	LIDDHFLFDK(PVSPLLTC#AGMAR	131315	1.85934	0.28659	21.1713	-0.666198	0.966041	2.00243	0.189458	41.1622	5.51124	2.24434e-06	1.15223	0.11024	82.2853	1.95706	0.337568	43	49
0	>sp|Q9CR21|ACPM_MOUSE Acyl car	>sp|Q9CR21|ACPM_MOUSE Acyl carrier protein, mitochondrial OS=Mus musculus GN=Ndufab1 PE=1 SV=1	LM*C#PQEIVDYIADK(K(	LM*C#PQEIVDYIADK(K(	186676	1.6067	0.281982	22.4145	0.720543	0.95766	1.45967	0.194452	38.1508	1.65975	0.460762	1.20073	0.117923	71.9118	2.24082	0.222723	15	14
0	>sp|Q03265|ATPA_MOUSE ATP synt	>sp|Q03265|ATPA_MOUSE ATP synthase subunit alpha, mitochondrial OS=Mus musculus GN=Atp5a1 PE=1 SV=1	QGQYSPM*AIEEQVAVIYAGVR	QGQYSPM*AIEEQVAVIYAGVR	150379	0.966795	0.284629	21.6855	1.3944	0.745546	0.668053	0.187635	42.3608	-1.94562	0.323042	0.964988	0.109418	83.5255	0.260521	0.992579	216	75
0	>sp|P56480|ATPB_MOUSE ATP synt	>sp|P56480|ATPB_MOUSE ATP synthase subunit beta, mitochondrial OS=Mus musculus GN=Atp5b PE=1 SV=2	TVLIMELINNVAK(	TVLIMELINNVAK(	270805	1.59444	0.278538	23.4282	1.84711	0.51332	1.21349	0.187213	42.6463	1.98633	0.305445	0.912377	0.109992	82.6572	-0.219151	0.989059	288	50
0	>sp|P63038|CH60_MOUSE 60 kDa h	>sp|P63038|CH60_MOUSE 60 kDa heat shock protein, mitochondrial OS=Mus musculus GN=Hspd1 PE=1 SV=1	TLNDELEIIEGMK(	TLNDELEIIEGMK(	121581	0.552454	0.287821	20.859	-2.00884	0.429612	0.986314	0.190205	40.6872	0.646056	0.877134	0.885708	0.109537	83.3446	-0.463534	0.971437	37	75
0	>sp|P05202|AATM_MOUSE Aspartat	>sp|P05202|AATM_MOUSE Aspartate aminotransferase, mitochondrial OS=Mus musculus GN=Got2 PE=1 SV=1	ISVAGVTSGNVGYLAHAIHQVTK(	ISVAGVTSGNVGYLAHAIHQVTK(	718486	0.521358	0.273705	24.9909	-0.83716	0.935733	0.687907	0.188084	42.06	-2.97479	0.0440256	1.14208	0.110239	82.2871	1.86503	0.373172	92	51
0	>sp|Q8R1I1|QCR9_MOUSE Cytochro	>sp|Q8R1I1|QCR9_MOUSE Cytochrome b-c1 complex subunit 9 OS=Mus musculus GN=Uqcr10 PE=1 SV=1	AFDQGADAIYEHINEGK(	AFDQGADAIYEHINEGK(	1.04819e+06	0.506428	0.272776	25.3122	-0.744731	0.952908	0.653327	0.188553	41.7497	-7.70644	1.9814e-12	1.49669	0.156773	40.6871	3.57334	0.00952741	66	2
0	>sp|Q8K370|ACD10_MOUSE Acyl-Co	>sp|Q8K370|ACD10_MOUSE Acyl-CoA dehydrogenase family member 10 OS=Mus musculus GN=Acad10 PE=2 SV=1	TAFGK(PLVEQGTILADIAR	TAFGK(PLVEQGTILADIAR	440143	1.35549	0.275564	24.3691	1.29577	0.789565	1.09965	0.192688	39.1714	1.1354	0.705131	0.92335	0.115312	75.2056	-0.113877	0.994933	20	18
0	>sp|Q99LC3|NDUAA_MOUSE NADH de	>sp|Q99LC3|NDUAA_MOUSE NADH dehydrogenase [ubiquinone] 1 alpha subcomplex subunit 10, mitochondrial OS=Mus musculus GN=Ndufa10 PE=1 SV=1	M*LVQDK(TEVLNYTTIPVYLPEITIGAHQGSR	M*LVQDK(TEVLNYTTIPVYLPEITIGAHQGSR	45934.1	0.78887	0.313932	15.71	-0.0545947	0.999886	0.801937	0.201247	34.6015	-2.12734	0.247535	1.15867	0.11178	80.034	1.98771	0.32154	10	37
0	>sp|P56480|ATPB_MOUSE ATP synt	>sp|P56480|ATPB_MOUSE ATP synthase subunit beta, mitochondrial OS=Mus musculus GN=Atp5b PE=1 SV=2	GFQQILAGEYDHLPEQAFYM*VGPIEEAVAK(	GFQQILAGEYDHLPEQAFYM*VGPIEEAVAK(	47778.7	0.0291459	0.312376	15.9544	-1.61298	0.6375	0.432057	0.187522	42.4368	-3.16074	0.0270991	0.912377	0.109992	82.6572	-0.219151	0.989059	222	50
0	>sp|Q8BWT1|THIM_MOUSE 3-ketoac	>sp|Q8BWT1|THIM_MOUSE 3-ketoacyl-CoA thiolase, mitochondrial OS=Mus musculus GN=Acaa2 PE=1 SV=3	DGTVTAGNASGVSDGAGAVIIASEDAVK(K(	DGTVTAGNASGVSDGAGAVIIASEDAVK(K(	41684.2	1.25706	0.318007	15.0993	1.59739	0.645753	0.847417	0.18782	42.2361	-1.33753	0.611867	1.05161	0.109697	83.1013	1.04951	0.803908	143	64
0	>sp|Q91VD9|NDUS1_MOUSE NADH-ub	>sp|Q91VD9|NDUS1_MOUSE NADH-ubiquinone oxidoreductase 75 kDa subunit, mitochondrial OS=Mus musculus GN=Ndufs1 PE=1 SV=2	IASQVAALDLGYK(PGVEAIRK(	IASQVAALDLGYK(PGVEAIRK(	182491	1.65152	0.282235	22.3431	0.950741	0.908594	1.45524	0.192159	39.4868	1.80507	0.384398	1.16988	0.109468	83.4498	2.13208	0.266372	21	76
0	>sp|Q8QZT1|THIL_MOUSE Acetyl-C	>sp|Q8QZT1|THIL_MOUSE Acetyl-CoA acetyltransferase, mitochondrial OS=Mus musculus GN=Acat1 PE=1 SV=1	EEVK(EVYM*GNVIQGGEGQAPTR	EEVK(EVYM*GNVIQGGEGQAPTR	90078.2	1.01603	0.29356	19.5017	-0.189155	0.999004	1.05778	0.193065	38.9498	0.658827	0.873433	0.953538	0.110908	81.2963	0.153788	0.992479	20	40
0	>sp|Q03265|ATPA_MOUSE ATP synt	>sp|Q03265|ATPA_MOUSE ATP synthase subunit alpha, mitochondrial OS=Mus musculus GN=Atp5a1 PE=1 SV=1	QGQYSPM*AIEEQVAVIYAGVR	QGQYSPM*AIEEQVAVIYAGVR	40145.7	0.452152	0.319679	14.86	-0.834203	0.93648	0.668053	0.187635	42.3608	-1.94562	0.323042	0.964988	0.109418	83.5255	0.260521	0.992579	216	75
0	>sp|Q9CQ62|DECR_MOUSE 2,4-dien	>sp|Q9CQ62|DECR_MOUSE 2,4-dienoyl-CoA reductase, mitochondrial OS=Mus musculus GN=Decr1 PE=1 SV=1	VAGHPDVVINNAAGNFISPSER	VAGHPDVVINNAAGNFISPSER	137994	1.36913	0.285843	21.3647	1.56789	0.659752	1.03162	0.188029	42.0965	0.0391107	0.993792	1.02569	0.112027	79.6809	0.796328	0.902679	100	30
0	>sp|Q9Z2I9|SUCB1_MOUSE Succiny	>sp|Q9Z2I9|SUCB1_MOUSE Succinyl-CoA ligase [ADP-forming] subunit beta, mitochondrial OS=Mus musculus GN=Sucla2 PE=1 SV=2	EPIDIVEGIK(K(	EPIDIVEGIK(K(	1.13864e+06	0.858652	0.272615	25.3686	-0.727677	0.956053	1.00008	0.191424	39.9309	-0.715065	0.85799	1.11215	0.110337	82.1399	1.5921	0.50694	24	52
0	>sp|P08249|MDHM_MOUSE Malate d	>sp|P08249|MDHM_MOUSE Malate dehydrogenase, mitochondrial OS=Mus musculus GN=Mdh2 PE=1 SV=3	LTLYDIAHTPGVAADLSHIETR	LTLYDIAHTPGVAADLSHIETR	187570	0.698717	0.28193	22.4294	-0.586463	0.976835	0.821928	0.188005	42.1128	-2.53899	0.119241	1.2086	0.11069	81.6173	2.4584	0.152076	100	43
0	>sp|Q9Z2I9|SUCB1_MOUSE Succiny	>sp|Q9Z2I9|SUCB1_MOUSE Succinyl-CoA ligase [ADP-forming] subunit beta, mitochondrial OS=Mus musculus GN=Sucla2 PE=1 SV=2	LHGGTPANFLDVGGGATVQQVTEAFK(	LHGGTPANFLDVGGGATVQQVTEAFK(	1.1477e+06	1.6803	0.2726	25.3738	0.564058	0.979246	1.5694	0.189117	41.3819	2.97015	0.0445531	1.11215	0.110337	82.1399	1.5921	0.50694	52	52
0	>sp|Q99NB1|ACS2L_MOUSE Acetyl-	>sp|Q99NB1|ACS2L_MOUSE Acetyl-coenzyme A synthetase 2-like, mitochondrial OS=Mus musculus GN=Acss1 PE=1 SV=1	INQFYGAPTAVR	INQFYGAPTAVR	325740	0.94806	0.277238	23.8316	-0.130152	1.00027	0.973196	0.199361	35.5305	0.583047	0.894196	0.876831	0.112066	79.6254	-0.532284	0.973297	9	34
0	>sp|Q8BMS1|ECHA_MOUSE Trifunct	>sp|Q8BMS1|ECHA_MOUSE Trifunctional enzyme subunit alpha, mitochondrial OS=Mus musculus GN=Hadha PE=1 SV=1	SLNSEMDNILANLR	SLNSEMDNILANLR	5.2171e+06	1.12471	0.27115	25.8917	0.387526	0.991186	1.04885	0.187803	42.2477	0.224967	0.969282	1.01443	0.109147	83.9421	0.714171	0.926592	130	90
0	>sp|Q8CGK3|LONM_MOUSE Lon prot	>sp|Q8CGK3|LONM_MOUSE Lon protease homolog, mitochondrial OS=Mus musculus GN=Lonp1 PE=1 SV=2	TK(TENPLVLIDEVDK(IGR	TK(TENPLVLIDEVDK(IGR	307379	1.24863	0.277622	23.7114	1.58357	0.652247	0.93166	0.192528	39.2664	-0.0456544	0.993764	0.938865	0.111291	80.7385	0.0214106	0.997798	20	45
0	>sp|Q06185|ATP5I_MOUSE ATP syn	>sp|Q06185|ATP5I_MOUSE ATP synthase subunit e, mitochondrial OS=Mus musculus GN=Atp5i PE=1 SV=2	ELAEAQDDSILK(	ELAEAQDDSILK(	435395	1.18882	0.275616	24.3521	1.43565	0.72612	0.899864	0.188424	41.8349	0.0434508	0.993392	0.89358	0.123476	65.5894	-0.347452	0.977073	74	8
0	>sp|P08249|MDHM_MOUSE Malate d	>sp|P08249|MDHM_MOUSE Malate dehydrogenase, mitochondrial OS=Mus musculus GN=Mdh2 PE=1 SV=3	GC#DVVVIPAGVPR	GC#DVVVIPAGVPR	475279	1.27785	0.27521	24.4854	-6.53865	1.29652e-08	2.59117	0.188224	41.9667	9.06249	0	1.2086	0.11069	81.6173	2.4584	0.152076	82	43
0	>sp|P08249|MDHM_MOUSE Malate d	>sp|P08249|MDHM_MOUSE Malate dehydrogenase, mitochondrial OS=Mus musculus GN=Mdh2 PE=1 SV=3	VNVPVIGGHAGK(	VNVPVIGGHAGK(	1.59561e+06	0.892543	0.272079	25.5578	-0.86463	0.929989	1.06291	0.187645	42.3537	-0.959365	0.776234	1.2086	0.11069	81.6173	2.4584	0.152076	130	43
0	>sp|P97807|FUMH_MOUSE Fumarate	>sp|P97807|FUMH_MOUSE Fumarate hydratase, mitochondrial OS=Mus musculus GN=Fh PE=1 SV=3	AIEMLGGELGSK(	AIEMLGGELGSK(	231531	0.595527	0.279839	23.0361	-1.83411	0.520637	0.972859	0.189635	41.0484	0.354114	0.948935	0.918133	0.110255	82.2632	-0.166425	0.994772	40	51
0	>sp|P42125|ECI1_MOUSE Enoyl-Co	>sp|P42125|ECI1_MOUSE Enoyl-CoA delta isomerase 1, mitochondrial OS=Mus musculus GN=Eci1 PE=2 SV=1	VLVETEGPAGVAVM*K(	VLVETEGPAGVAVM*K(	86861.8	0.713211	0.294371	19.322	-0.174846	0.999371	0.752579	0.189319	41.2514	-0.505696	0.913135	0.829321	0.114306	76.536	-0.937493	0.85041	49	20
0	>sp|Q921G7|ETFD_MOUSE Electron	>sp|Q921G7|ETFD_MOUSE Electron transfer flavoprotein-ubiquinone oxidoreductase, mitochondrial OS=Mus musculus GN=Etfdh PE=1 SV=1	VTVFAEGC#HGHLAK(	VTVFAEGC#HGHLAK(	82808	2.56023	0.29548	19.0809	3.62648	0.0128106	1.7391	0.189324	41.2479	4.06921	0.00145152	1.11129	0.110321	82.1649	1.58459	0.512666	46	55
0	>sp|Q99KI0|ACON_MOUSE Aconitat	>sp|Q99KI0|ACON_MOUSE Aconitate hydratase, mitochondrial OS=Mus musculus GN=Aco2 PE=1 SV=1	LTIQGLK(DFAPGK(PLK(	LTIQGLK(DFAPGK(PLK(	624593	1.2183	0.274148	24.8403	-1.81543	0.530589	1.58008	0.18829	41.923	3.75459	0.00447668	1.00363	0.109173	83.9015	0.61502	0.956157	74	85
0	>sp|Q99LC3|NDUAA_MOUSE NADH de	>sp|Q99LC3|NDUAA_MOUSE NADH dehydrogenase [ubiquinone] 1 alpha subcomplex subunit 10, mitochondrial OS=Mus musculus GN=Ndufa10 PE=1 SV=1	LTLPEYLPPHAVIYIDVPVPEVQSR	LTLPEYLPPHAVIYIDVPVPEVQSR	273852	0.750283	0.278453	23.4544	0.0442533	0.999721	0.741198	0.188241	41.9556	-2.74139	0.0769681	1.15867	0.11178	80.034	1.98771	0.32154	87	37
0	>sp|Q9D172|ES1_MOUSE ES1 prote	>sp|Q9D172|ES1_MOUSE ES1 protein homolog, mitochondrial OS=Mus musculus GN=D10Jhu81e PE=1 SV=1	GVEVTVGHEQEEGGK(WPYAGTAEAIK(	GVEVTVGHEQEEGGK(WPYAGTAEAIK(	79606	0.847884	0.296432	18.878	-0.505944	0.982682	0.962496	0.19082	40.3029	-1.79551	0.390089	1.23911	0.113364	77.8129	2.66949	0.108119	32	23
0	>sp|Q9DCX2|ATP5H_MOUSE ATP syn	>sp|Q9DCX2|ATP5H_MOUSE ATP synthase subunit d, mitochondrial OS=Mus musculus GN=Atp5h PE=1 SV=3	IPVPEDK(YTALVDQEEK(EDVK(	IPVPEDK(YTALVDQEEK(EDVK(	1.49187e+06	1.13897	0.272172	25.5248	-0.0125486	0.999852	1.14144	0.188168	42.0044	1.05996	0.737848	0.98107	0.112592	78.8834	0.396016	0.976661	82	26
0	>sp|P47934|CACP_MOUSE Carnitin	>sp|P47934|CACP_MOUSE Carnitine O-acetyltransferase OS=Mus musculus GN=Crat PE=1 SV=3	QDSVVNFLK(	QDSVVNFLK(	476171	0.999737	0.275202	24.4881	0.0195359	0.999674	0.995957	0.195957	37.3146	0.719223	0.856321	0.879864	0.111771	80.046	-0.506551	0.968124	12	36
0	>sp|Q9CR68|UCRI_MOUSE Cytochro	>sp|Q9CR68|UCRI_MOUSE Cytochrome b-c1 complex subunit Rieske, mitochondrial OS=Mus musculus GN=Uqcrfs1 PE=1 SV=1	EIDQEAAVEVSQLRDPQHDLDR	EIDQEAAVEVSQLRDPQHDLDR	479386	0.726545	0.275172	24.4979	-0.591171	0.976329	0.845272	0.188248	41.9514	-0.219585	0.969956	0.878357	0.113687	77.3714	-0.511272	0.965959	84	21
0	>sp|Q6P8J7|KCRS_MOUSE Creatine	>sp|Q6P8J7|KCRS_MOUSE Creatine kinase S-type, mitochondrial OS=Mus musculus GN=Ckmt2 PE=1 SV=1	LFPPSADYPDLRK(	LFPPSADYPDLRK(	1.83839e+06	1.10477	0.271903	25.6207	-0.361669	0.992036	1.17611	0.187152	42.6875	0.157666	0.977058	1.15223	0.11024	82.2853	1.95706	0.337568	325	49
0	>sp|Q03265|ATPA_MOUSE ATP synt	>sp|Q03265|ATPA_MOUSE ATP synthase subunit alpha, mitochondrial OS=Mus musculus GN=Atp5a1 PE=1 SV=1	QGQYSPM*AIEEQVAVIYAGVR	QGQYSPM*AIEEQVAVIYAGVR	268752	0.866848	0.278597	23.4103	0.964087	0.905501	0.668053	0.187635	42.3608	-1.94562	0.323042	0.964988	0.109418	83.5255	0.260521	0.992579	216	75
0	>sp|O08749|DLDH_MOUSE Dihydrol	>sp|O08749|DLDH_MOUSE Dihydrolipoyl dehydrogenase, mitochondrial OS=Mus musculus GN=Dld PE=1 SV=2	IPNIYAIGDVVAGPMLAHK(	IPNIYAIGDVVAGPMLAHK(	244014	1.08111	0.279381	23.1729	-0.0707502	0.999538	1.09572	0.188249	41.9506	0.341486	0.952194	1.04378	0.111769	80.0498	0.959981	0.84254	84	34
0	>sp|Q9D0K2|SCOT1_MOUSE Succiny	>sp|Q9D0K2|SCOT1_MOUSE Succinyl-CoA:3-ketoacid coenzyme A transferase 1, mitochondrial OS=Mus musculus GN=Oxct1 PE=1 SV=1	TGVK(DLTAVSNNAGVDNFGLGLLLR	TGVK(DLTAVSNNAGVDNFGLGLLLR	417667	1.47099	0.275821	24.2852	1.24297	0.812463	1.22239	0.190666	40.3983	0.144836	0.979734	1.19986	0.110724	81.5675	2.37873	0.176609	35	44
0	>sp|Q8CAQ8|IMMT_MOUSE Mitochon	>sp|Q8CAQ8|IMMT_MOUSE Mitochondrial inner membrane protein OS=Mus musculus GN=Immt PE=1 SV=1	K(AVDEAADALLK(	K(AVDEAADALLK(	592676	1.00854	0.274331	24.7787	1.65245	0.615859	0.687835	0.194042	38.3844	-1.52633	0.521317	0.93257	0.109537	83.345	-0.0357138	0.996956	15	76
0	>sp|Q6P8J7|KCRS_MOUSE Creatine	>sp|Q6P8J7|KCRS_MOUSE Creatine kinase S-type, mitochondrial OS=Mus musculus GN=Ckmt2 PE=1 SV=1	LFPPSADYPDLRK(	LFPPSADYPDLRK(	536273	1.51044	0.274705	24.653	1.66255	0.610429	1.17611	0.187152	42.6875	0.157666	0.977058	1.15223	0.11024	82.2853	1.95706	0.337568	325	49
0	>sp|Q9DCX2|ATP5H_MOUSE ATP syn	>sp|Q9DCX2|ATP5H_MOUSE ATP synthase subunit d, mitochondrial OS=Mus musculus GN=Atp5h PE=1 SV=3	IPVPEDK(YTALVDQEEK(EDVK(	IPVPEDK(YTALVDQEEK(EDVK(	1.25012e+06	1.11053	0.272448	25.4272	-0.156841	1.00048	1.14144	0.188168	42.0044	1.05996	0.737848	0.98107	0.112592	78.8834	0.396016	0.976661	82	26
0	>sp|P08249|MDHM_MOUSE Malate d	>sp|P08249|MDHM_MOUSE Malate dehydrogenase, mitochondrial OS=Mus musculus GN=Mdh2 PE=1 SV=3	LTLYDIAHTPGVAADLSHIETR	LTLYDIAHTPGVAADLSHIETR	169656	0.768295	0.283085	22.1056	-0.253434	0.995965	0.821928	0.188005	42.1128	-2.53899	0.119241	1.2086	0.11069	81.6173	2.4584	0.152076	100	43
0	>sp|Q91VD9|NDUS1_MOUSE NADH-ub	>sp|Q91VD9|NDUS1_MOUSE NADH-ubiquinone oxidoreductase 75 kDa subunit, mitochondrial OS=Mus musculus GN=Ndufs1 PE=1 SV=2	IASQVAALDLGYK(PGVEAIRK(	IASQVAALDLGYK(PGVEAIRK(	220261	1.11232	0.280297	22.9009	-1.68152	0.600443	1.45524	0.192159	39.4868	1.80507	0.384398	1.16988	0.109468	83.4498	2.13208	0.266372	21	76
0	>sp|P62737|ACTA_MOUSE Actin, a	>sp|P62737|ACTA_MOUSE Actin, aortic smooth muscle OS=Mus musculus GN=Acta2 PE=1 SV=1	TTGIVLDSGDGVTHNVPIYEGYALPHAIMR	TTGIVLDSGDGVTHNVPIYEGYALPHAIMR	151816	0.960081	0.284501	21.7199	0.425616	0.988562	0.872078	0.195926	37.3313	-0.226555	0.969409	0.908625	0.111797	80.0089	-0.249176	0.99356	14	35
0	>sp|Q02566|MYH6_MOUSE Myosin-6	>sp|Q02566|MYH6_MOUSE Myosin-6 OS=Mus musculus GN=Myh6 PE=1 SV=2	NLQEEISDLTEQLGEGGK(NVHELEK(	NLQEEISDLTEQLGEGGK(NVHELEK(	34318.5	0.532699	0.327263	13.8502	-0.589325	0.976648	0.68484	0.197562	36.4556	-1.08549	0.726584	0.863996	0.108765	84.5319	-0.666447	0.939398	13	144
0	>sp|P56480|ATPB_MOUSE ATP synt	>sp|P56480|ATPB_MOUSE ATP synthase subunit beta, mitochondrial OS=Mus musculus GN=Atp5b PE=1 SV=2	SLQDIIAILGM*DELSEEDK(LTVSR	SLQDIIAILGM*DELSEEDK(LTVSR	43794.2	1.15548	0.315892	15.4113	1.97478	0.447838	0.655766	0.188805	41.5844	-1.67158	0.453928	0.912377	0.109992	82.6572	-0.219151	0.989059	76	50
0	>sp|Q9CR68|UCRI_MOUSE Cytochro	>sp|Q9CR68|UCRI_MOUSE Cytochrome b-c1 complex subunit Rieske, mitochondrial OS=Mus musculus GN=Uqcrfs1 PE=1 SV=1	EIDQEAAVEVSQLRDPQHDLDR	EIDQEAAVEVSQLRDPQHDLDR	286310	0.591912	0.278121	23.5563	-1.23706	0.814655	0.845272	0.188248	41.9514	-0.219585	0.969956	0.878357	0.113687	77.3714	-0.511272	0.965959	84	21
0	>sp|Q6P8J7|KCRS_MOUSE Creatine	>sp|Q6P8J7|KCRS_MOUSE Creatine kinase S-type, mitochondrial OS=Mus musculus GN=Ckmt2 PE=1 SV=1	MTPSGYTLDQC#IQTGVDNPGHPFIK(	MTPSGYTLDQC#IQTGVDNPGHPFIK(	2.26759e+06	2.46862	0.271683	25.6993	3.63151	0.0126076	1.75516	0.187748	42.2843	3.96127	0.00220023	1.15223	0.11024	82.2853	1.95706	0.337568	124	49
0	>sp|Q8BH59|CMC1_MOUSE Calcium-	>sp|Q8BH59|CMC1_MOUSE Calcium-binding mitochondrial carrier protein Aralar1 OS=Mus musculus GN=Slc25a12 PE=1 SV=1	IVQLLAGVADQTK(	IVQLLAGVADQTK(	243416	1.29475	0.279402	23.1667	-0.432981	0.987954	1.38394	0.188695	41.6563	1.78274	0.3957	1.11082	0.11077	81.4993	1.57383	0.517122	59	45
0	>sp|P63038|CH60_MOUSE 60 kDa h	>sp|P63038|CH60_MOUSE 60 kDa heat shock protein, mitochondrial OS=Mus musculus GN=Hspd1 PE=1 SV=1	DM*AIATGGAVFGEEGLNLNLEDVQAHDLGK(	DM*AIATGGAVFGEEGLNLNLEDVQAHDLGK(	139082	0.520977	0.285728	21.3948	-0.984157	0.899937	0.72977	0.1933	38.8126	-0.978031	0.770864	0.885708	0.109537	83.3446	-0.463534	0.971437	27	75
0	>sp|P05202|AATM_MOUSE Aspartat	>sp|P05202|AATM_MOUSE Aspartate aminotransferase, mitochondrial OS=Mus musculus GN=Got2 PE=1 SV=1	ISVAGVTSGNVGYLAHAIHQVTK(	ISVAGVTSGNVGYLAHAIHQVTK(	2.64801e+06	0.433068	0.271548	25.7479	-1.3002	0.787793	0.687907	0.188084	42.06	-2.97479	0.0440256	1.14208	0.110239	82.2871	1.86503	0.373172	92	51
0	>sp|P97807|FUMH_MOUSE Fumarate	>sp|P97807|FUMH_MOUSE Fumarate hydratase, mitochondrial OS=Mus musculus GN=Fh PE=1 SV=3	IYELAAGGTAVGTGLNTR	IYELAAGGTAVGTGLNTR	628723	1.66403	0.274126	24.8478	1.601	0.644275	1.34477	0.188185	41.9931	2.79223	0.0690959	0.918133	0.110255	82.2632	-0.166425	0.994772	84	51
0	>sp|Q8BMS1|ECHA_MOUSE Trifunct	>sp|Q8BMS1|ECHA_MOUSE Trifunctional enzyme subunit alpha, mitochondrial OS=Mus musculus GN=Hadha PE=1 SV=1	M*QLLEIITTDK(	M*QLLEIITTDK(	430173	0.755392	0.275675	24.3329	-1.05613	0.878215	0.967538	0.188861	41.5479	-0.303958	0.957315	1.01443	0.109147	83.9421	0.714171	0.926592	55	90
0	>sp|Q8BWT1|THIM_MOUSE 3-ketoac	>sp|Q8BWT1|THIM_MOUSE 3-ketoacyl-CoA thiolase, mitochondrial OS=Mus musculus GN=Acaa2 PE=1 SV=3	DGTVTAGNASGVSDGAGAVIIASEDAVK(K(	DGTVTAGNASGVSDGAGAVIIASEDAVK(K(	63257.1	1.01686	0.302717	17.6249	0.713879	0.959127	0.847417	0.18782	42.2361	-1.33753	0.611867	1.05161	0.109697	83.1013	1.04951	0.803908	143	64
0	>sp|Q9CQZ5|NDUA6_MOUSE NADH de	>sp|Q9CQZ5|NDUA6_MOUSE NADH dehydrogenase [ubiquinone] 1 alpha subcomplex subunit 6 OS=Mus musculus GN=Ndufa6 PE=1 SV=1	EVPNTVHLM*QLDITVK(	EVPNTVHLM*QLDITVK(	333009	0.41201	0.277098	23.8758	-1.48651	0.701888	0.710544	0.191045	40.1635	-1.26798	0.642838	0.90131	0.119724	69.7652	-0.293774	0.985757	27	11
0	>sp|Q6P8J7|KCRS_MOUSE Creatine	>sp|Q6P8J7|KCRS_MOUSE Creatine kinase S-type, mitochondrial OS=Mus musculus GN=Ckmt2 PE=1 SV=1	LIDDHFLFDK(PVSPLLTC#AGM*AR	LIDDHFLFDK(PVSPLLTC#AGM*AR	4.92863e+06	2.76881	0.271174	25.883	4.54082	0.000450306	1.88267	0.188437	41.826	4.77292	8.23203e-05	1.15223	0.11024	82.2853	1.95706	0.337568	70	49
0	>sp|Q91Z83|MYH7_MOUSE Myosin-7	>sp|Q91Z83|MYH7_MOUSE Myosin-7 OS=Mus musculus GN=Myh7 PE=1 SV=1	QISNLQQSISDAEQRGENALK(DAK(	QISNLQQSISDAEQRGENALK(DAK(	236114	0.73164	0.279666	23.0878	#NAME?	1	0.73164	0.279666	15.0121	1.56524	0.502271	0.353752	0.13979	51.1737	-4.1686	0.0014249	1	8
0	>sp|P08249|MDHM_MOUSE Malate d	>sp|P08249|MDHM_MOUSE Malate dehydrogenase, mitochondrial OS=Mus musculus GN=Mdh2 PE=1 SV=3	ETEC#TYFSTPLLLGK(	ETEC#TYFSTPLLLGK(	231513	1.67237	0.27984	23.0359	-0.569507	0.978105	1.79019	0.18845	41.8176	3.80543	0.0037742	1.2086	0.11069	81.6173	2.4584	0.152076	71	43
0	>sp|Q03265|ATPA_MOUSE ATP synt	>sp|Q03265|ATPA_MOUSE ATP synthase subunit alpha, mitochondrial OS=Mus musculus GN=Atp5a1 PE=1 SV=1	VVDALGNAIDGK(	VVDALGNAIDGK(	214664	0.540327	0.280542	22.8291	-1.89597	0.488944	0.936177	0.187369	42.5399	-0.189174	0.973023	0.964988	0.109418	83.5255	0.260521	0.992579	206	75
0	>sp|Q8R1I1|QCR9_MOUSE Cytochro	>sp|Q8R1I1|QCR9_MOUSE Cytochrome b-c1 complex subunit 9 OS=Mus musculus GN=Uqcr10 PE=1 SV=1	AFDQGADAIYEHINEGK(	AFDQGADAIYEHINEGK(	982537	0.629201	0.272911	25.2649	-0.122198	0.99993	0.653327	0.188553	41.7497	-7.70644	1.9814e-12	1.49669	0.156773	40.6871	3.57334	0.00952741	66	2
0	>sp|Q6P8J7|KCRS_MOUSE Creatine	>sp|Q6P8J7|KCRS_MOUSE Creatine kinase S-type, mitochondrial OS=Mus musculus GN=Ckmt2 PE=1 SV=1	MTPSGYTLDQC#IQTGVDNPGHPFIK(	MTPSGYTLDQC#IQTGVDNPGHPFIK(	90799.7	1.44092	0.293386	19.5406	-1.39471	0.745335	1.75516	0.187748	42.2843	3.96127	0.00220023	1.15223	0.11024	82.2853	1.95706	0.337568	124	49
0	>sp|O08749|DLDH_MOUSE Dihydrol	>sp|O08749|DLDH_MOUSE Dihydrolipoyl dehydrogenase, mitochondrial OS=Mus musculus GN=Dld PE=1 SV=2	IPNIYAIGDVVAGPM*LAHK(	IPNIYAIGDVVAGPM*LAHK(	692080	0.796835	0.273818	24.9525	0.818842	0.9395	0.633786	0.188073	42.0674	-2.69917	0.0841768	1.04378	0.111769	80.0498	0.959981	0.84254	94	34
0	>sp|Q91VD9|NDUS1_MOUSE NADH-ub	>sp|Q91VD9|NDUS1_MOUSE NADH-ubiquinone oxidoreductase 75 kDa subunit, mitochondrial OS=Mus musculus GN=Ndufs1 PE=1 SV=2	MLFLLGADGGC#ITR	MLFLLGADGGC#ITR	1.61016e+06	3.21142	0.272067	25.5621	3.64976	0.0119031	2.49818	0.189542	41.1077	8.57306	0	1.16988	0.109468	83.4498	2.13208	0.266372	42	76
0	>sp|Q8K370|ACD10_MOUSE Acyl-Co	>sp|Q8K370|ACD10_MOUSE Acyl-CoA dehydrogenase family member 10 OS=Mus musculus GN=Acad10 PE=2 SV=1	TAFGK(PLVEQGTILADIAR	TAFGK(PLVEQGTILADIAR	972550	1.03137	0.272934	25.2572	-0.352092	0.992337	1.09965	0.192688	39.1714	1.1354	0.705131	0.92335	0.115312	75.2056	-0.113877	0.994933	20	18
0	>sp|Q8BMS1|ECHA_MOUSE Trifunct	>sp|Q8BMS1|ECHA_MOUSE Trifunctional enzyme subunit alpha, mitochondrial OS=Mus musculus GN=Hadha PE=1 SV=1	K(YESAYGTQFTPC#QLLLDHANNSSK(	K(YESAYGTQFTPC#QLLLDHANNSSK(	99041.6	1.4646	0.291569	19.9552	-0.492629	0.983606	1.57352	0.189933	40.8589	3.59379	0.00758948	1.01443	0.109147	83.9421	0.714171	0.926592	41	90
0	>sp|Q61425|HCDH_MOUSE Hydroxya	>sp|Q61425|HCDH_MOUSE Hydroxyacyl-coenzyme A dehydrogenase, mitochondrial OS=Mus musculus GN=Hadh PE=1 SV=2	FAAEHTIFASNTSSLQITNIANATTR	FAAEHTIFASNTSSLQITNIANATTR	64122.7	0.458775	0.302308	17.7022	-1.86017	0.506875	0.889699	0.19401	38.4025	-1.24397	0.654617	1.08785	0.111181	80.8983	1.36144	0.63238	20	39
0	>sp|Q9D1I5|MCEE_MOUSE Methylma	>sp|Q9D1I5|MCEE_MOUSE Methylmalonyl-CoA epimerase, mitochondrial OS=Mus musculus GN=Mcee PE=2 SV=1	DVLGAQVSEVVPLPEHGVSVVFVNLGNTK(	DVLGAQVSEVVPLPEHGVSVVFVNLGNTK(	170685	0.839039	0.283013	22.1258	-0.165903	0.999605	0.871236	0.207406	31.8297	-0.219994	0.969826	0.906833	0.129982	59.1876	-0.228102	0.992992	6	6
0	>sp|P60710|ACTB_MOUSE Actin, c	>sp|P60710|ACTB_MOUSE Actin, cytoplasmic 1 OS=Mus musculus GN=Actb PE=1 SV=1	DLYANTVLSGGTTMYPGIADR	DLYANTVLSGGTTMYPGIADR	165560	0.693971	0.283384	22.0233	-0.404612	0.989923	0.772677	0.210876	30.4241	-1.01462	0.756771	0.946104	0.12885	60.233	0.074676	0.991063	6	9
0	>sp|P48962|ADT1_MOUSE ADP/ATP	>sp|P48962|ADT1_MOUSE ADP/ATP translocase 1 OS=Mus musculus GN=Slc25a4 PE=1 SV=4	GM*GGAFVLVLYDEIK(K(	GM*GGAFVLVLYDEIK(K(	185644	0.840072	0.282043	22.3972	0.144846	1.00035	0.809565	0.187597	42.386	-2.57489	0.110843	1.20084	0.110381	82.0744	2.39491	0.1705	155	47
0	>sp|Q99LC5|ETFA_MOUSE Electron	>sp|Q99LC5|ETFA_MOUSE Electron transfer flavoprotein subunit alpha, mitochondrial OS=Mus musculus GN=Etfa PE=1 SV=2	LLYDLADQLHAAVGASR	LLYDLADQLHAAVGASR	158885	1.15798	0.283903	21.8814	1.5841	0.652147	0.821361	0.188186	41.9921	-1.37212	0.595629	1.03014	0.111474	80.4742	0.840202	0.893017	84	36
0	>sp|P05064|ALDOA_MOUSE Fructos	>sp|P05064|ALDOA_MOUSE Fructose-bisphosphate aldolase A OS=Mus musculus GN=Aldoa PE=1 SV=2	GILAADESTGSIAK(	GILAADESTGSIAK(	119647	0.172315	0.288089	20.7921	-2.19511	0.33765	0.602893	0.210768	30.4662	-0.712495	0.858383	0.728867	0.11544	75.0384	-1.79846	0.406182	5	21
0	>sp|Q99KI0|ACON_MOUSE Aconitat	>sp|Q99KI0|ACON_MOUSE Aconitate hydratase, mitochondrial OS=Mus musculus GN=Aco2 PE=1 SV=1	LQLLEPFDK(WDGK(	LQLLEPFDK(WDGK(	1.67002e+06	1.53982	0.272019	25.579	2.05831	0.404638	1.13772	0.189404	41.1966	0.86579	0.808803	1.00363	0.109173	83.9015	0.61502	0.956157	42	85
0	>sp|Q6P8J7|KCRS_MOUSE Creatine	>sp|Q6P8J7|KCRS_MOUSE Creatine kinase S-type, mitochondrial OS=Mus musculus GN=Ckmt2 PE=1 SV=1	LFPPSADYPDLRK(	LFPPSADYPDLRK(	1.19767e+06	1.24894	0.272523	25.401	0.367611	0.992029	1.17611	0.187152	42.6875	0.157666	0.977058	1.15223	0.11024	82.2853	1.95706	0.337568	325	49
0	>sp|O08749|DLDH_MOUSE Dihydrol	>sp|O08749|DLDH_MOUSE Dihydrolipoyl dehydrogenase, mitochondrial OS=Mus musculus GN=Dld PE=1 SV=2	IPNIYAIGDVVAGPMLAHK(	IPNIYAIGDVVAGPMLAHK(	208829	1.26192	0.280811	22.7507	0.797483	0.943566	1.09572	0.188249	41.9506	0.341486	0.952194	1.04378	0.111769	80.0498	0.959981	0.84254	84	34
0	>sp|Q07417|ACADS_MOUSE Short-c	>sp|Q07417|ACADS_MOUSE Short-chain specific acyl-CoA dehydrogenase, mitochondrial OS=Mus musculus GN=Acads PE=2 SV=2	ASSTANLIFEDC#R	ASSTANLIFEDC#R	344364	1.42491	0.276891	23.9415	0.35179	0.992296	1.35563	0.19518	37.7429	1.92532	0.331102	1.04702	0.111434	80.5309	0.991979	0.827216	14	33
0	>sp|Q91VD9|NDUS1_MOUSE NADH-ub	>sp|Q91VD9|NDUS1_MOUSE NADH-ubiquinone oxidoreductase 75 kDa subunit, mitochondrial OS=Mus musculus GN=Ndufs1 PE=1 SV=2	IASQVAALDLGYK(PGVEAIRK(	IASQVAALDLGYK(PGVEAIRK(	237808	1.5104	0.279603	23.1065	0.271706	0.99499	1.45524	0.192159	39.4868	1.80507	0.384398	1.16988	0.109468	83.4498	2.13208	0.266372	21	76
0	>sp|Q03265|ATPA_MOUSE ATP synt	>sp|Q03265|ATPA_MOUSE ATP synthase subunit alpha, mitochondrial OS=Mus musculus GN=Atp5a1 PE=1 SV=1	QGQYSPM*AIEEQVAVIYAGVR	QGQYSPM*AIEEQVAVIYAGVR	143086	0.723169	0.285319	21.5021	0.256169	0.995774	0.668053	0.187635	42.3608	-1.94562	0.323042	0.964988	0.109418	83.5255	0.260521	0.992579	216	75
0	>sp|Q8K2B3|DHSA_MOUSE Succinat	>sp|Q8K2B3|DHSA_MOUSE Succinate dehydrogenase [ubiquinone] flavoprotein subunit, mitochondrial OS=Mus musculus GN=Sdha PE=1 SV=1	TLNEADC#ATVPPAIR	TLNEADC#ATVPPAIR	644584	1.82833	0.274043	24.8759	2.48301	0.21407	1.33333	0.18821	41.9762	1.72796	0.424037	1.0691	0.110159	82.4055	1.20389	0.720185	88	54
0	>sp|P56480|ATPB_MOUSE ATP synt	>sp|P56480|ATPB_MOUSE ATP synthase subunit beta, mitochondrial OS=Mus musculus GN=Atp5b PE=1 SV=2	LVLEVAQHLGESTVR	LVLEVAQHLGESTVR	2.20065e+06	0.642019	0.271711	25.689	-1.41742	0.73619	0.920862	0.187465	42.4752	0.0558615	0.992245	0.912377	0.109992	82.6572	-0.219151	0.989059	172	50
0	>sp|Q06185|ATP5I_MOUSE ATP syn	>sp|Q06185|ATP5I_MOUSE ATP synthase subunit e, mitochondrial OS=Mus musculus GN=Atp5i PE=1 SV=2	ELAEAQDDSILK(	ELAEAQDDSILK(	88613.3	1.15339	0.293923	19.421	1.1249	0.856044	0.899864	0.188424	41.8349	0.0434508	0.993392	0.89358	0.123476	65.5894	-0.347452	0.977073	74	8
0	>sp|Q6P8J7|KCRS_MOUSE Creatine	>sp|Q6P8J7|KCRS_MOUSE Creatine kinase S-type, mitochondrial OS=Mus musculus GN=Ckmt2 PE=1 SV=1	LFPPSADYPDLRK(	LFPPSADYPDLRK(	1.43877e+06	1.14094	0.272225	25.5061	-0.177901	0.999184	1.17611	0.187152	42.6875	0.157666	0.977058	1.15223	0.11024	82.2853	1.95706	0.337568	325	49
0	>sp|Q9Z2Z6|MCAT_MOUSE Mitochon	>sp|Q9Z2Z6|MCAT_MOUSE Mitochondrial carnitine/acylcarnitine carrier protein OS=Mus musculus GN=Slc25a20 PE=1 SV=1	NLLAGGFGGM*C#LVFVGHPLDTVK(	NLLAGGFGGM*C#LVFVGHPLDTVK(	112294	1.93809	0.289189	20.5212	0.4463	0.987473	1.84234	0.193566	38.6579	4.44714	0.000330644	1.14046	0.113133	78.1311	1.80298	0.404786	18	27
0	>sp|Q9DB20|ATPO_MOUSE ATP synt	>sp|Q9DB20|ATPO_MOUSE ATP synthase subunit O, mitochondrial OS=Mus musculus GN=Atp5o PE=1 SV=1	EK(FSPLTANLM*NLLAENGR	EK(FSPLTANLM*NLLAENGR	252796	0.852179	0.279085	23.2619	-0.812044	0.940718	1.01939	0.188555	41.7487	0.0968315	0.989494	1.00466	0.1119	79.8622	0.609303	0.957995	73	29
0	>sp|Q9WUM5|SUCA_MOUSE Succinyl	>sp|Q9WUM5|SUCA_MOUSE Succinyl-CoA ligase [ADP/GDP-forming] subunit alpha, mitochondrial OS=Mus musculus GN=Suclg1 PE=1 SV=4	ISALQSAGVVVSMSPAQLGTTIYK(EFEK(	ISALQSAGVVVSMSPAQLGTTIYK(EFEK(	48530.1	1.2942	0.311773	16.0507	0.725075	0.956708	1.11832	0.195953	37.3168	0.916392	0.790797	0.971222	0.11254	78.9563	0.30869	0.982374	18	26
0	>sp|Q9DCX2|ATP5H_MOUSE ATP syn	>sp|Q9DCX2|ATP5H_MOUSE ATP synthase subunit d, mitochondrial OS=Mus musculus GN=Atp5h PE=1 SV=3	ANVAK(PGLVDDFEK(K(	ANVAK(PGLVDDFEK(K(	514628	0.746787	0.274871	24.5978	-0.726673	0.956162	0.891832	0.18913	41.3733	-0.585362	0.892773	0.98107	0.112592	78.8834	0.396016	0.976661	50	26
0	>sp|P63038|CH60_MOUSE 60 kDa h	>sp|P63038|CH60_MOUSE 60 kDa heat shock protein, mitochondrial OS=Mus musculus GN=Hspd1 PE=1 SV=1	K(ISSVQSIVPALEIANAHR	K(ISSVQSIVPALEIANAHR	153050	1.08538	0.284393	21.7489	0.998694	0.895703	0.873862	0.189706	41.0032	-0.0763606	0.990532	0.885708	0.109537	83.3446	-0.463534	0.971437	41	75
0	>sp|O08749|DLDH_MOUSE Dihydrol	>sp|O08749|DLDH_MOUSE Dihydrolipoyl dehydrogenase, mitochondrial OS=Mus musculus GN=Dld PE=1 SV=2	IPNIYAIGDVVAGPM*LAHK(	IPNIYAIGDVVAGPM*LAHK(	234758	0.903314	0.279716	23.0727	1.3016	0.787407	0.633786	0.188073	42.0674	-2.69917	0.0841768	1.04378	0.111769	80.0498	0.959981	0.84254	94	34
0	>sp|P63038|CH60_MOUSE 60 kDa h	>sp|P63038|CH60_MOUSE 60 kDa heat shock protein, mitochondrial OS=Mus musculus GN=Hspd1 PE=1 SV=1	IQEITEQLDITTSEYEK(EK(	IQEITEQLDITTSEYEK(EK(	352988	0.437498	0.276742	23.9887	-1.51015	0.689605	0.739841	0.191372	39.9627	-0.928318	0.789704	0.885708	0.109537	83.3446	-0.463534	0.971437	26	75
0	>sp|Q6P8J7|KCRS_MOUSE Creatine	>sp|Q6P8J7|KCRS_MOUSE Creatine kinase S-type, mitochondrial OS=Mus musculus GN=Ckmt2 PE=1 SV=1	LIDDHFLFDK(PVSPLLTC#AGM*AR	LIDDHFLFDK(PVSPLLTC#AGM*AR	293946	1.85757	0.277932	23.6148	-0.12282	0.999974	1.88267	0.188437	41.826	4.77292	8.23203e-05	1.15223	0.11024	82.2853	1.95706	0.337568	70	49
0	>sp|Q9Z2I9|SUCB1_MOUSE Succiny	>sp|Q9Z2I9|SUCB1_MOUSE Succinyl-CoA ligase [ADP-forming] subunit beta, mitochondrial OS=Mus musculus GN=Sucla2 PE=1 SV=2	ILAC@DDLDEAAK(	ILAC@DDLDEAAK(	212228	0.839407	0.280652	22.7968	0.893007	0.922691	0.666248	0.204249	33.2033	-2.59446	0.106739	1.11215	0.110337	82.1399	1.5921	0.50694	7	52
0	>sp|P56480|ATPB_MOUSE ATP synt	>sp|P56480|ATPB_MOUSE ATP synthase subunit beta, mitochondrial OS=Mus musculus GN=Atp5b PE=1 SV=2	FLSQPFQVAEVFTGHMGK(	FLSQPFQVAEVFTGHMGK(	455710	1.39707	0.275401	24.4227	-0.468455	0.985596	1.49149	0.187718	42.305	3.80492	0.00378203	0.912377	0.109992	82.6572	-0.219151	0.989059	129	50
0	>sp|Q6P8J7|KCRS_MOUSE Creatine	>sp|Q6P8J7|KCRS_MOUSE Creatine kinase S-type, mitochondrial OS=Mus musculus GN=Ckmt2 PE=1 SV=1	LFPPSADYPDLRK(	LFPPSADYPDLRK(	653494	1.40822	0.273998	24.8911	1.15978	0.84534	1.17611	0.187152	42.6875	0.157666	0.977058	1.15223	0.11024	82.2853	1.95706	0.337568	325	49
0	>sp|Q99LC5|ETFA_MOUSE Electron	>sp|Q99LC5|ETFA_MOUSE Electron transfer flavoprotein subunit alpha, mitochondrial OS=Mus musculus GN=Etfa PE=1 SV=2	LLYDLADQLHAAVGASR	LLYDLADQLHAAVGASR	158507	0.587638	0.283934	21.8731	-1.09966	0.864733	0.821361	0.188186	41.9921	-1.37212	0.595629	1.03014	0.111474	80.4742	0.840202	0.893017	84	36
0	>sp|Q8BMS1|ECHA_MOUSE Trifunct	>sp|Q8BMS1|ECHA_MOUSE Trifunctional enzyme subunit alpha, mitochondrial OS=Mus musculus GN=Hadha PE=1 SV=1	K(YESAYGTQFTPC#QLLLDHANNSSK(	K(YESAYGTQFTPC#QLLLDHANNSSK(	415589	1.34223	0.275846	24.277	-1.15379	0.847409	1.57352	0.189933	40.8589	3.59379	0.00758948	1.01443	0.109147	83.9421	0.714171	0.926592	41	90
0	>sp|Q8CGK3|LONM_MOUSE Lon prot	>sp|Q8CGK3|LONM_MOUSE Lon protease homolog, mitochondrial OS=Mus musculus GN=Lonp1 PE=1 SV=2	IVSGEAQTVQVTPENLQDFVGK(PVFTVER	IVSGEAQTVQVTPENLQDFVGK(PVFTVER	204232	1.01106	0.281033	22.6861	0.493865	0.983505	0.910142	0.193957	38.4332	-0.180076	0.974889	0.938865	0.111291	80.7385	0.0214106	0.997798	19	45
0	>sp|Q03265|ATPA_MOUSE ATP synt	>sp|Q03265|ATPA_MOUSE ATP synthase subunit alpha, mitochondrial OS=Mus musculus GN=Atp5a1 PE=1 SV=1	QGQYSPM*AIEEQVAVIYAGVR	QGQYSPM*AIEEQVAVIYAGVR	30279.4	0.766353	0.334081	13.0361	0.355742	0.991976	0.668053	0.187635	42.3608	-1.94562	0.323042	0.964988	0.109418	83.5255	0.260521	0.992579	216	75
0	>sp|Q91VD9|NDUS1_MOUSE NADH-ub	>sp|Q91VD9|NDUS1_MOUSE NADH-ubiquinone oxidoreductase 75 kDa subunit, mitochondrial OS=Mus musculus GN=Ndufs1 PE=1 SV=2	IASQVAALDLGYK(PGVEAIRK(	IASQVAALDLGYK(PGVEAIRK(	1.36595e+06	1.88468	0.272304	25.4782	2.22119	0.325237	1.45524	0.192159	39.4868	1.80507	0.384398	1.16988	0.109468	83.4498	2.13208	0.266372	21	76
0	>sp|Q6P8J7|KCRS_MOUSE Creatine	>sp|Q6P8J7|KCRS_MOUSE Creatine kinase S-type, mitochondrial OS=Mus musculus GN=Ckmt2 PE=1 SV=1	EVENVAITALEGLK(	EVENVAITALEGLK(	217156	1.03544	0.280431	22.8614	0.133193	1.00048	1.00765	0.187461	42.4778	-0.952037	0.777701	1.15223	0.11024	82.2853	1.95706	0.337568	190	49
0	>sp|Q9EQ20|MMSA_MOUSE Methylma	>sp|Q9EQ20|MMSA_MOUSE Methylmalonate-semialdehyde dehydrogenase [acylating], mitochondrial OS=Mus musculus GN=Aldh6a1 PE=1 SV=1	LLQDSGAPDGTLNIIHGQHDAVNFIC#DHPDIK(	LLQDSGAPDGTLNIIHGQHDAVNFIC#DHPDIK(	84124.1	1.53177	0.295109	19.1611	-0.830176	0.937541	1.71788	0.190969	40.2102	4.26644	0.000708765	1.05132	0.110477	81.932	1.03946	0.803383	27	54
0	>sp|Q8BWT1|THIM_MOUSE 3-ketoac	>sp|Q8BWT1|THIM_MOUSE 3-ketoacyl-CoA thiolase, mitochondrial OS=Mus musculus GN=Acaa2 PE=1 SV=3	DGTVTAGNASGVSDGAGAVIIASEDAVK(K(	DGTVTAGNASGVSDGAGAVIIASEDAVK(K(	573727	0.510745	0.274448	24.7391	-1.68044	0.601136	0.847417	0.18782	42.2361	-1.33753	0.611867	1.05161	0.109697	83.1013	1.04951	0.803908	143	64
0	>sp|Q9CRB9|CHCH3_MOUSE Coiled-	>sp|Q9CRB9|CHCH3_MOUSE Coiled-coil-helix-coiled-coil-helix domain-containing protein 3, mitochondrial OS=Mus musculus GN=Chchd3 PE=1 SV=1	YSSVYGASVSDEDLK(R	YSSVYGASVSDEDLK(R	127816	0.824604	0.287011	21.0635	-0.377178	0.991536	0.90069	0.203181	33.69	0.203095	0.973012	0.866633	0.115186	75.3702	-0.606397	0.958971	7	19
0	>sp|Q99LC5|ETFA_MOUSE Electron	>sp|Q99LC5|ETFA_MOUSE Electron transfer flavoprotein subunit alpha, mitochondrial OS=Mus musculus GN=Etfa PE=1 SV=2	TIVAINK(DPEAPIFQVADYGIVADLFK(	TIVAINK(DPEAPIFQVADYGIVADLFK(	253381	0.709853	0.279066	23.2677	0.632422	0.969915	0.579621	0.188889	41.5299	-2.94451	0.0472124	1.03014	0.111474	80.4742	0.840202	0.893017	75	36
0	>sp|P63038|CH60_MOUSE 60 kDa h	>sp|P63038|CH60_MOUSE 60 kDa heat shock protein, mitochondrial OS=Mus musculus GN=Hspd1 PE=1 SV=1	ISSVQSIVPALEIANAHR	ISSVQSIVPALEIANAHR	875044	0.885226	0.273177	25.1727	-0.711474	0.959264	1.02576	0.188896	41.5251	0.908575	0.793153	0.885708	0.109537	83.3446	-0.463534	0.971437	56	75
0	>sp|Q9CQ62|DECR_MOUSE 2,4-dien	>sp|Q9CQ62|DECR_MOUSE 2,4-dienoyl-CoA reductase, mitochondrial OS=Mus musculus GN=Decr1 PE=1 SV=1	FFQPVLK(PMLPPDAFQGK(	FFQPVLK(PMLPPDAFQGK(	1.54438e+06	1.32803	0.272123	25.5421	0.198872	0.998736	1.28887	0.187878	42.1975	1.7388	0.42043	1.02569	0.112027	79.6809	0.796328	0.902679	103	30
0	>sp|Q03265|ATPA_MOUSE ATP synt	>sp|Q03265|ATPA_MOUSE ATP synthase subunit alpha, mitochondrial OS=Mus musculus GN=Atp5a1 PE=1 SV=1	QGQYSPM*AIEEQVAVIYAGVR	QGQYSPM*AIEEQVAVIYAGVR	158727	0.970338	0.283916	21.8779	1.41719	0.736159	0.668053	0.187635	42.3608	-1.94562	0.323042	0.964988	0.109418	83.5255	0.260521	0.992579	216	75
0	>sp|P13541|MYH3_MOUSE Myosin-3	>sp|P13541|MYH3_MOUSE Myosin-3 OS=Mus musculus GN=Myh3 PE=2 SV=2	ADLEM*QIESLTEELAYLK(K(	ADLEM*QIESLTEELAYLK(K(	457123	0.314524	0.275386	24.4274	2.24362	0.315243	-0.00646967	0.234477	23.0523	-3.55038	0.0087627	0.654927	0.142632	49.1546	-1.97399	0.327594	2	5
0	>sp|Q8BWT1|THIM_MOUSE 3-ketoac	>sp|Q8BWT1|THIM_MOUSE 3-ketoacyl-CoA thiolase, mitochondrial OS=Mus musculus GN=Acaa2 PE=1 SV=3	VPPETIDSVIVGNVM*QSSSDAAYLAR	VPPETIDSVIVGNVM*QSSSDAAYLAR	61931.4	0.362515	0.303365	17.5038	-1.71301	0.585121	0.771518	0.187187	42.6641	-1.84397	0.364162	1.05161	0.109697	83.1013	1.04951	0.803908	466	64
0	>sp|P19783|COX41_MOUSE Cytochr	>sp|P19783|COX41_MOUSE Cytochrome c oxidase subunit 4 isoform 1, mitochondrial OS=Mus musculus GN=Cox4i1 PE=1 SV=2	DYPLPDVAHVTM*LSASQK(	DYPLPDVAHVTM*LSASQK(	539123	0.587915	0.274685	24.6599	0.459935	0.98567	0.495685	0.187793	42.2546	-2.56705	0.112717	0.88228	0.113156	78.0987	-0.479004	0.969023	119	24
0	>sp|P05202|AATM_MOUSE Aspartat	>sp|P05202|AATM_MOUSE Aspartate aminotransferase, mitochondrial OS=Mus musculus GN=Got2 PE=1 SV=1	ISVAGVTSGNVGYLAHAIHQVTK(	ISVAGVTSGNVGYLAHAIHQVTK(	584871	0.469723	0.274378	24.7627	-1.09168	0.86709	0.687907	0.188084	42.06	-2.97479	0.0440256	1.14208	0.110239	82.2871	1.86503	0.373172	92	51
0	>sp|Q99KI0|ACON_MOUSE Aconitat	>sp|Q99KI0|ACON_MOUSE Aconitate hydratase, mitochondrial OS=Mus musculus GN=Aco2 PE=1 SV=1	SDFDPGQDTYQHPPK(DSSGQR	SDFDPGQDTYQHPPK(DSSGQR	211209	0.446725	0.280699	22.7831	-0.668511	0.965691	0.584974	0.190349	40.5965	-2.68329	0.0874926	1.00363	0.109173	83.9015	0.61502	0.956157	39	85
0	>sp|P52503|NDUS6_MOUSE NADH de	>sp|P52503|NDUS6_MOUSE NADH dehydrogenase [ubiquinone] iron-sulfur protein 6, mitochondrial OS=Mus musculus GN=Ndufs6 PE=1 SV=2	QK(EVNENFAIDLIAQQPVNEVEHR	QK(EVNENFAIDLIAQQPVNEVEHR	117453	0.98161	0.288403	20.7141	-0.0997895	1.00012	1.00313	0.191757	39.7285	-0.805198	0.82826	1.12432	0.120198	69.2158	1.56272	0.519396	27	10
0	>sp|Q6P8J7|KCRS_MOUSE Creatine	>sp|Q6P8J7|KCRS_MOUSE Creatine kinase S-type, mitochondrial OS=Mus musculus GN=Ckmt2 PE=1 SV=1	LFPPSADYPDLRK(	LFPPSADYPDLRK(	1.1373e+06	0.96694	0.272617	25.3679	-1.05515	0.878562	1.17611	0.187152	42.6875	0.157666	0.977058	1.15223	0.11024	82.2853	1.95706	0.337568	325	49
0	>sp|Q03265|ATPA_MOUSE ATP synt	>sp|Q03265|ATPA_MOUSE ATP synthase subunit alpha, mitochondrial OS=Mus musculus GN=Atp5a1 PE=1 SV=1	TSIAIDTIINQK(	TSIAIDTIINQK(	106559	0.712022	0.290148	20.2898	-1.30804	0.785587	1.00158	0.187466	42.4749	0.240103	0.968811	0.964988	0.109418	83.5255	0.260521	0.992579	175	75
0	>sp|Q5SX40|MYH1_MOUSE Myosin-1	>sp|Q5SX40|MYH1_MOUSE Myosin-1 OS=Mus musculus GN=Myh1 PE=1 SV=1	AITDAAMMAEELK(K(	AITDAAMMAEELK(K(	415688	1.1313	0.275845	24.2774	1.596	0.64679	0.813014	0.190863	40.2757	-0.296961	0.959014	0.859114	0.11214	79.5199	-0.68992	0.933633	29	34
0	>sp|Q8R1I1|QCR9_MOUSE Cytochro	>sp|Q8R1I1|QCR9_MOUSE Cytochrome b-c1 complex subunit 9 OS=Mus musculus GN=Uqcr10 PE=1 SV=1	AFDQGADAIYEHINEGK(	AFDQGADAIYEHINEGK(	533577	0.561811	0.274725	24.6463	-0.457815	0.985988	0.653327	0.188553	41.7497	-7.70644	1.9814e-12	1.49669	0.156773	40.6871	3.57334	0.00952741	66	2
0	>sp|Q8CAQ8|IMMT_MOUSE Mitochon	>sp|Q8CAQ8|IMMT_MOUSE Mitochondrial inner membrane protein OS=Mus musculus GN=Immt PE=1 SV=1	EIAGATPHITAAEGR	EIAGATPHITAAEGR	1.04335e+06	1.44144	0.272785	25.3089	1.15483	0.846705	1.21652	0.191371	39.9632	1.80698	0.38434	0.93257	0.109537	83.345	-0.0357138	0.996956	25	76
0	>sp|Q8BWT1|THIM_MOUSE 3-ketoac	>sp|Q8BWT1|THIM_MOUSE 3-ketoacyl-CoA thiolase, mitochondrial OS=Mus musculus GN=Acaa2 PE=1 SV=3	TNVSGGAIALGHPLGGSGSR	TNVSGGAIALGHPLGGSGSR	257925	0.781112	0.278922	23.3114	1.0057	0.893617	0.576203	0.190903	40.2514	-3.04002	0.0372511	1.05161	0.109697	83.1013	1.04951	0.803908	31	64
0	>sp|Q03265|ATPA_MOUSE ATP synt	>sp|Q03265|ATPA_MOUSE ATP synthase subunit alpha, mitochondrial OS=Mus musculus GN=Atp5a1 PE=1 SV=1	TGAIVDVPVGEELLGR	TGAIVDVPVGEELLGR	127423	1.18689	0.28706	21.0511	0.318054	0.993837	1.11788	0.187899	42.1832	0.999691	0.761206	0.964988	0.109418	83.5255	0.260521	0.992579	114	75
0	>sp|P51174|ACADL_MOUSE Long-ch	>sp|P51174|ACADL_MOUSE Long-chain specific acyl-CoA dehydrogenase, mitochondrial OS=Mus musculus GN=Acadl PE=2 SV=2	LPANALLGEENK(GFYYLMQELPQER	LPANALLGEENK(GFYYLMQELPQER	131666	0.718821	0.286549	21.1819	-1.0103	0.892421	0.933716	0.192097	39.5237	0.159491	0.976847	0.908666	0.110926	81.27	-0.250759	0.993455	24	40
0	>sp|Q8QZT1|THIL_MOUSE Acetyl-C	>sp|Q8QZT1|THIL_MOUSE Acetyl-CoA acetyltransferase, mitochondrial OS=Mus musculus GN=Acat1 PE=1 SV=1	ENGTITAANASTLNDGAAALVLM*TAEAAQR	ENGTITAANASTLNDGAAALVLM*TAEAAQR	17784.6	1.00982	0.372189	9.65019	0.595316	0.975145	0.819519	0.190638	40.416	-0.862861	0.809641	0.953538	0.110908	81.2963	0.153788	0.992479	72	40
0	>sp|P05202|AATM_MOUSE Aspartat	>sp|P05202|AATM_MOUSE Aspartate aminotransferase, mitochondrial OS=Mus musculus GN=Got2 PE=1 SV=1	ISVAGVTSGNVGYLAHAIHQVTK(	ISVAGVTSGNVGYLAHAIHQVTK(	562321	0.349892	0.274523	24.714	-1.68959	0.596484	0.687907	0.188084	42.06	-2.97479	0.0440256	1.14208	0.110239	82.2871	1.86503	0.373172	92	51
0	>sp|Q921G7|ETFD_MOUSE Electron	>sp|Q921G7|ETFD_MOUSE Electron transfer flavoprotein-ubiquinone oxidoreductase, mitochondrial OS=Mus musculus GN=Etfdh PE=1 SV=1	AAQIGAHTLSGAC#LDPAAFK(	AAQIGAHTLSGAC#LDPAAFK(	1.64487e+06	1.25649	0.272039	25.572	-0.787123	0.946011	1.41019	0.189705	41.004	1.93158	0.328918	1.11129	0.110321	82.1649	1.58459	0.512666	40	55
0	>sp|P54071|IDHP_MOUSE Isocitra	>sp|P54071|IDHP_MOUSE Isocitrate dehydrogenase [NADP], mitochondrial OS=Mus musculus GN=Idh2 PE=1 SV=3	LIDDMVAQVLK(	LIDDMVAQVLK(	345285	1.40337	0.276875	23.9466	1.43583	0.726036	1.11144	0.187976	42.1322	0.0814579	0.99071	1.09901	0.109989	82.6607	1.47765	0.566947	99	56
0	>sp|Q9WUM5|SUCA_MOUSE Succinyl	>sp|Q9WUM5|SUCA_MOUSE Succinyl-CoA ligase [ADP/GDP-forming] subunit alpha, mitochondrial OS=Mus musculus GN=Suclg1 PE=1 SV=4	ISALQSAGVVVSM*SPAQLGTTIYK(EFEK(	ISALQSAGVVVSM*SPAQLGTTIYK(EFEK(	134045	1.06167	0.286276	21.2523	2.20026	0.335076	0.589977	0.190164	40.7126	-2.48076	0.132158	0.971222	0.11254	78.9563	0.30869	0.982374	43	26
0	>sp|P48962|ADT1_MOUSE ADP/ATP	>sp|P48962|ADT1_MOUSE ADP/ATP translocase 1 OS=Mus musculus GN=Slc25a4 PE=1 SV=4	YFAGNLASGGAAGATSLC#FVYPLDFAR	YFAGNLASGGAAGATSLC#FVYPLDFAR	49340.6	1.76273	0.311143	16.1525	-1.89036	0.492247	2.23002	0.188718	41.6417	6.71317	2.05433e-09	1.20084	0.110381	82.0744	2.39491	0.1705	77	47
0	>sp|Q9CQ62|DECR_MOUSE 2,4-dien	>sp|Q9CQ62|DECR_MOUSE 2,4-dienoyl-CoA reductase, mitochondrial OS=Mus musculus GN=Decr1 PE=1 SV=1	VAGHPDVVINNAAGNFISPSER	VAGHPDVVINNAAGNFISPSER	123397	1.04243	0.287577	20.9203	0.049708	0.999738	1.03162	0.188029	42.0965	0.0391107	0.993792	1.02569	0.112027	79.6809	0.796328	0.902679	100	30
0	>sp|O08749|DLDH_MOUSE Dihydrol	>sp|O08749|DLDH_MOUSE Dihydrolipoyl dehydrogenase, mitochondrial OS=Mus musculus GN=Dld PE=1 SV=2	IPNIYAIGDVVAGPM*LAHK(	IPNIYAIGDVVAGPM*LAHK(	1.91504e+06	0.79486	0.271856	25.6373	0.819946	0.939306	0.633786	0.188073	42.0674	-2.69917	0.0841768	1.04378	0.111769	80.0498	0.959981	0.84254	94	34
0	>sp|P48962|ADT1_MOUSE ADP/ATP	>sp|P48962|ADT1_MOUSE ADP/ATP translocase 1 OS=Mus musculus GN=Slc25a4 PE=1 SV=4	AAYFGVYDTAK(	AAYFGVYDTAK(	483000	1.37298	0.275139	24.5088	2.05627	0.405834	0.96088	0.188541	41.7577	-1.56736	0.501294	1.20084	0.110381	82.0744	2.39491	0.1705	64	47
0	>sp|Q99LC5|ETFA_MOUSE Electron	>sp|Q99LC5|ETFA_MOUSE Electron transfer flavoprotein subunit alpha, mitochondrial OS=Mus musculus GN=Etfa PE=1 SV=2	GTSFEAAATSGGSASSEK(	GTSFEAAATSGGSASSEK(	893185	1.31116	0.273128	25.1897	1.87711	0.499179	0.939961	0.188909	41.517	-0.589314	0.892483	1.03014	0.111474	80.4742	0.840202	0.893017	67	36
0	>sp|Q9D0S9|HINT2_MOUSE Histidi	>sp|Q9D0S9|HINT2_MOUSE Histidine triad nucleotide-binding protein 2, mitochondrial OS=Mus musculus GN=Hint2 PE=2 SV=1	ISQAEEDDQQLLGHLLLVAK(	ISQAEEDDQQLLGHLLLVAK(	124953	0.787507	0.287373	20.9716	-0.0774891	0.99925	0.804262	0.189639	41.0462	-1.29649	0.629127	0.991615	0.123883	65.1593	0.44504	0.969697	51	7
0	>sp|P16332|MUTA_MOUSE Methylma	>sp|P16332|MUTA_MOUSE Methylmalonyl-CoA mutase, mitochondrial OS=Mus musculus GN=Mut PE=2 SV=2	AGQQGLSVAFDLATHR	AGQQGLSVAFDLATHR	169772	1.11006	0.283077	22.1079	0.83493	0.936244	0.938511	0.194689	38.0173	-0.0714189	0.991004	0.94985	0.114445	76.3502	0.116811	0.994573	15	24
0	>sp|Q03265|ATPA_MOUSE ATP synt	>sp|Q03265|ATPA_MOUSE ATP synthase subunit alpha, mitochondrial OS=Mus musculus GN=Atp5a1 PE=1 SV=1	QGQYSPM*AIEEQVAVIYAGVR	QGQYSPM*AIEEQVAVIYAGVR	41108.6	0.890206	0.318619	15.011	0.862709	0.930528	0.668053	0.187635	42.3608	-1.94562	0.323042	0.964988	0.109418	83.5255	0.260521	0.992579	216	75
0	>sp|Q8QZT1|THIL_MOUSE Acetyl-C	>sp|Q8QZT1|THIL_MOUSE Acetyl-CoA acetyltransferase, mitochondrial OS=Mus musculus GN=Acat1 PE=1 SV=1	ENGTITAANASTLNDGAAALVLM*TAEAAQR	ENGTITAANASTLNDGAAALVLM*TAEAAQR	13078.3	1.30545	0.402488	7.86805	1.3726	0.756272	0.819519	0.190638	40.416	-0.862861	0.809641	0.953538	0.110908	81.2963	0.153788	0.992479	72	40
0	>sp|Q6P8J7|KCRS_MOUSE Creatine	>sp|Q6P8J7|KCRS_MOUSE Creatine kinase S-type, mitochondrial OS=Mus musculus GN=Ckmt2 PE=1 SV=1	LFPPSADYPDLRK(	LFPPSADYPDLRK(	1.09713e+06	1.04825	0.272685	25.3438	-0.644671	0.968927	1.17611	0.187152	42.6875	0.157666	0.977058	1.15223	0.11024	82.2853	1.95706	0.337568	325	49
0	>sp|Q921G7|ETFD_MOUSE Electron	>sp|Q921G7|ETFD_MOUSE Electron transfer flavoprotein-ubiquinone oxidoreductase, mitochondrial OS=Mus musculus GN=Etfdh PE=1 SV=1	GIATNDVGIQK(	GIATNDVGIQK(	661713	0.269127	0.273958	24.9047	-3.00451	0.0721482	0.863967	0.189554	41.1005	-1.60022	0.485646	1.11129	0.110321	82.1649	1.58459	0.512666	42	55
0	>sp|Q8BMS1|ECHA_MOUSE Trifunct	>sp|Q8BMS1|ECHA_MOUSE Trifunctional enzyme subunit alpha, mitochondrial OS=Mus musculus GN=Hadha PE=1 SV=1	SLNSEM*DNILANLR	SLNSEM*DNILANLR	360600	0.579133	0.276617	24.0287	-0.916586	0.917286	0.765251	0.187994	42.1199	-1.62624	0.474268	1.01443	0.109147	83.9421	0.714171	0.926592	108	90
0	>sp|P48787|TNNI3_MOUSE Troponi	>sp|P48787|TNNI3_MOUSE Troponin I, cardiac muscle OS=Mus musculus GN=Tnni3 PE=1 SV=2	ISADAMMQALLGTR	ISADAMMQALLGTR	56301.5	0.534402	0.306437	16.9482	0.297837	0.994598	0.466193	0.210671	30.5044	-1.33941	0.610234	0.69919	0.121438	67.8093	-1.95401	0.338678	9	13
0	>sp|Q9Z1P6|NDUA7_MOUSE NADH de	>sp|Q9Z1P6|NDUA7_MOUSE NADH dehydrogenase [ubiquinone] 1 alpha subcomplex subunit 7 OS=Mus musculus GN=Ndufa7 PE=1 SV=3	LRNWASGQDLQAK(	LRNWASGQDLQAK(	346733	0.934409	0.276849	23.9547	2.23801	0.317896	0.506678	0.200899	34.77	-2.70282	0.0836905	0.954971	0.113633	77.4441	0.162711	0.995179	8	23
0	>sp|Q8BMS1|ECHA_MOUSE Trifunct	>sp|Q8BMS1|ECHA_MOUSE Trifunctional enzyme subunit alpha, mitochondrial OS=Mus musculus GN=Hadha PE=1 SV=1	K(YESAYGTQFTPC#QLLLDHANNSSK(	K(YESAYGTQFTPC#QLLLDHANNSSK(	494153	1.04275	0.275041	24.5414	-2.66207	0.153032	1.57352	0.189933	40.8589	3.59379	0.00758948	1.01443	0.109147	83.9421	0.714171	0.926592	41	90
0	>sp|P42125|ECI1_MOUSE Enoyl-Co	>sp|P42125|ECI1_MOUSE Enoyl-CoA delta isomerase 1, mitochondrial OS=Mus musculus GN=Eci1 PE=2 SV=1	EADIQNFTSFISK(	EADIQNFTSFISK(	601501	1.00612	0.274278	24.7964	0.577354	0.977693	0.890809	0.188086	42.0583	0.40912	0.935555	0.829321	0.114306	76.536	-0.937493	0.85041	92	20
0	>sp|P09542|MYL3_MOUSE Myosin l	>sp|P09542|MYL3_MOUSE Myosin light chain 3 OS=Mus musculus GN=Myl3 PE=1 SV=4	ALGQNPTQAEVLR	ALGQNPTQAEVLR	83566.5	0.961933	0.295265	19.1273	0.523837	0.981703	0.844483	0.191689	39.7697	-0.146078	0.979457	0.866955	0.116315	73.914	-0.597743	0.960385	26	17
0	>sp|Q6P8J7|KCRS_MOUSE Creatine	>sp|Q6P8J7|KCRS_MOUSE Creatine kinase S-type, mitochondrial OS=Mus musculus GN=Ckmt2 PE=1 SV=1	LFPPSADYPDLRK(	LFPPSADYPDLRK(	702876	1.55957	0.273771	24.9686	1.91905	0.477201	1.17611	0.187152	42.6875	0.157666	0.977058	1.15223	0.11024	82.2853	1.95706	0.337568	325	49
0	>sp|P48962|ADT1_MOUSE ADP/ATP	>sp|P48962|ADT1_MOUSE ADP/ATP translocase 1 OS=Mus musculus GN=Slc25a4 PE=1 SV=4	GM*GGAFVLVLYDEIK(K(	GM*GGAFVLVLYDEIK(K(	1.55096e+06	0.89864	0.272117	25.5441	0.451659	0.986272	0.809565	0.187597	42.386	-2.57489	0.110843	1.20084	0.110381	82.0744	2.39491	0.1705	155	47
0	>sp|Q8BWT1|THIM_MOUSE 3-ketoac	>sp|Q8BWT1|THIM_MOUSE 3-ketoacyl-CoA thiolase, mitochondrial OS=Mus musculus GN=Acaa2 PE=1 SV=3	VPPETIDSVIVGNVMQSSSDAAYLAR	VPPETIDSVIVGNVMQSSSDAAYLAR	29236.4	1.25639	0.33612	12.8079	1.45043	0.718751	0.851848	0.187524	42.4353	-1.31158	0.622363	1.05161	0.109697	83.1013	1.04951	0.803908	276	64
0	>sp|Q99KI0|ACON_MOUSE Aconitat	>sp|Q99KI0|ACON_MOUSE Aconitate hydratase, mitochondrial OS=Mus musculus GN=Aco2 PE=1 SV=1	LQLLEPFDK(WDGK(	LQLLEPFDK(WDGK(	473131	0.720782	0.27523	24.4788	-2.08785	0.389707	1.13772	0.189404	41.1966	0.86579	0.808803	1.00363	0.109173	83.9015	0.61502	0.956157	42	85
0	>sp|P56480|ATPB_MOUSE ATP synt	>sp|P56480|ATPB_MOUSE ATP synthase subunit beta, mitochondrial OS=Mus musculus GN=Atp5b PE=1 SV=2	FLSQPFQVAEVFTGHMGK(	FLSQPFQVAEVFTGHMGK(	1.98444e+06	1.53798	0.271817	25.6512	0.236399	0.996893	1.49149	0.187718	42.305	3.80492	0.00378203	0.912377	0.109992	82.6572	-0.219151	0.989059	129	50
0	>sp|Q03265|ATPA_MOUSE ATP synt	>sp|Q03265|ATPA_MOUSE ATP synthase subunit alpha, mitochondrial OS=Mus musculus GN=Atp5a1 PE=1 SV=1	VVDALGNAIDGK(GPIGSK(	VVDALGNAIDGK(GPIGSK(	256962	0.664246	0.278952	23.3023	-0.630146	0.970276	0.794605	0.187128	42.7044	-1.12093	0.709061	0.964988	0.109418	83.5255	0.260521	0.992579	361	75
0	>sp|Q99KI0|ACON_MOUSE Aconitat	>sp|Q99KI0|ACON_MOUSE Aconitate hydratase, mitochondrial OS=Mus musculus GN=Aco2 PE=1 SV=1	LTIQGLK(DFAPGK(PLK(	LTIQGLK(DFAPGK(PLK(	1.9881e+06	1.59921	0.271815	25.6519	0.0975522	0.999882	1.58008	0.18829	41.923	3.75459	0.00447668	1.00363	0.109173	83.9015	0.61502	0.956157	74	85
0	>sp|O08749|DLDH_MOUSE Dihydrol	>sp|O08749|DLDH_MOUSE Dihydrolipoyl dehydrogenase, mitochondrial OS=Mus musculus GN=Dld PE=1 SV=2	IPNIYAIGDVVAGPMLAHK(	IPNIYAIGDVVAGPMLAHK(	159353	1.35281	0.283865	21.8917	1.21009	0.825119	1.09572	0.188249	41.9506	0.341486	0.952194	1.04378	0.111769	80.0498	0.959981	0.84254	84	34
0	>sp|Q6P8J7|KCRS_MOUSE Creatine	>sp|Q6P8J7|KCRS_MOUSE Creatine kinase S-type, mitochondrial OS=Mus musculus GN=Ckmt2 PE=1 SV=1	LFPPSADYPDLRK(	LFPPSADYPDLRK(	559535	1.13733	0.274542	24.7077	-0.193073	0.999003	1.17611	0.187152	42.6875	0.157666	0.977058	1.15223	0.11024	82.2853	1.95706	0.337568	325	49
0	>sp|P70404|IDHG1_MOUSE Isocitr	>sp|P70404|IDHG1_MOUSE Isocitrate dehydrogenase [NAD] subunit gamma 1, mitochondrial OS=Mus musculus GN=Idh3g PE=1 SV=1	NIANPTATLLASC#MMLDHLK(	NIANPTATLLASC#MMLDHLK(	641736	3.1243	0.274058	24.8709	5.41343	7.84295e-06	2.0694	0.19362	38.6267	6.41282	1.30161e-08	1.05761	0.112922	78.423	1.07267	0.791888	18	26
0	>sp|Q8BWT1|THIM_MOUSE 3-ketoac	>sp|Q8BWT1|THIM_MOUSE 3-ketoacyl-CoA thiolase, mitochondrial OS=Mus musculus GN=Acaa2 PE=1 SV=3	ALDLDPSK(TNVSGGAIALGHPLGGSGSR	ALDLDPSK(TNVSGGAIALGHPLGGSGSR	253955	-0.0429815	0.279048	23.2733	-1.55135	0.668522	0.274918	0.189604	41.0685	-5.01676	2.66589e-05	1.05161	0.109697	83.1013	1.04951	0.803908	44	64
0	>sp|Q8BMS1|ECHA_MOUSE Trifunct	>sp|Q8BMS1|ECHA_MOUSE Trifunctional enzyme subunit alpha, mitochondrial OS=Mus musculus GN=Hadha PE=1 SV=1	K(YESAYGTQFTPC#QLLLDHANNSSK(	K(YESAYGTQFTPC#QLLLDHANNSSK(	125303	1.28427	0.287328	20.983	-1.34144	0.77148	1.57352	0.189933	40.8589	3.59379	0.00758948	1.01443	0.109147	83.9421	0.714171	0.926592	41	90
0	>sp|P63038|CH60_MOUSE 60 kDa h	>sp|P63038|CH60_MOUSE 60 kDa heat shock protein, mitochondrial OS=Mus musculus GN=Hspd1 PE=1 SV=1	VGLQVVAVK(	VGLQVVAVK(	1.37853e+06	1.22413	0.272289	25.4832	2.24029	0.316656	0.784992	0.18912	41.38	-0.652237	0.87622	0.885708	0.109537	83.3446	-0.463534	0.971437	48	75
0	>sp|Q6P8J7|KCRS_MOUSE Creatine	>sp|Q6P8J7|KCRS_MOUSE Creatine kinase S-type, mitochondrial OS=Mus musculus GN=Ckmt2 PE=1 SV=1	LFPPSADYPDLRK(	LFPPSADYPDLRK(	1.90379e+06	1.06552	0.271863	25.6349	-0.560787	0.979434	1.17611	0.187152	42.6875	0.157666	0.977058	1.15223	0.11024	82.2853	1.95706	0.337568	325	49
0	>sp|Q99LC5|ETFA_MOUSE Electron	>sp|Q99LC5|ETFA_MOUSE Electron transfer flavoprotein subunit alpha, mitochondrial OS=Mus musculus GN=Etfa PE=1 SV=2	TIVAINK(DPEAPIFQVADYGIVADLFK(	TIVAINK(DPEAPIFQVADYGIVADLFK(	66027.6	0.805135	0.301444	17.8672	0.959656	0.906621	0.579621	0.188889	41.5299	-2.94451	0.0472124	1.03014	0.111474	80.4742	0.840202	0.893017	75	36
0	>sp|Q9WUM5|SUCA_MOUSE Succinyl	>sp|Q9WUM5|SUCA_MOUSE Succinyl-CoA ligase [ADP/GDP-forming] subunit alpha, mitochondrial OS=Mus musculus GN=Suclg1 PE=1 SV=4	ISALQSAGVVVSMSPAQLGTTIYK(EFEK(	ISALQSAGVVVSMSPAQLGTTIYK(EFEK(	96854	1.16767	0.292022	19.8504	0.22623	0.997104	1.11832	0.195953	37.3168	0.916392	0.790797	0.971222	0.11254	78.9563	0.30869	0.982374	18	26
0	>sp|Q9CR68|UCRI_MOUSE Cytochro	>sp|Q9CR68|UCRI_MOUSE Cytochrome b-c1 complex subunit Rieske, mitochondrial OS=Mus musculus GN=Uqcrfs1 PE=1 SV=1	EIDQEAAVEVSQLRDPQHDLDR	EIDQEAAVEVSQLRDPQHDLDR	127572	1.01881	0.287042	21.0558	0.801089	0.942532	0.845272	0.188248	41.9514	-0.219585	0.969956	0.878357	0.113687	77.3714	-0.511272	0.965959	84	21
0	>sp|P52825|CPT2_MOUSE Carnitin	>sp|P52825|CPT2_MOUSE Carnitine O-palmitoyltransferase 2, mitochondrial OS=Mus musculus GN=Cpt2 PE=1 SV=2	GHFYVFDVLDQDGNIVNPSEIQAHLK(	GHFYVFDVLDQDGNIVNPSEIQAHLK(	41876.5	0.855161	0.317806	15.1285	0.590951	0.976305	0.719267	0.209523	30.9599	-2.06499	0.272814	1.08624	0.1109	81.3088	1.35043	0.636502	5	45
0	>sp|P63038|CH60_MOUSE 60 kDa h	>sp|P63038|CH60_MOUSE 60 kDa heat shock protein, mitochondrial OS=Mus musculus GN=Hspd1 PE=1 SV=1	GVM*LAVDAVIAELK(K(	GVM*LAVDAVIAELK(K(	457388	0.836004	0.275384	24.4283	2.13079	0.36903	0.412946	0.191775	39.7176	-2.99949	0.0413351	0.885708	0.109537	83.3446	-0.463534	0.971437	27	75
0	>sp|Q03265|ATPA_MOUSE ATP synt	>sp|Q03265|ATPA_MOUSE ATP synthase subunit alpha, mitochondrial OS=Mus musculus GN=Atp5a1 PE=1 SV=1	QGQYSPM*AIEEQVAVIYAGVR	QGQYSPM*AIEEQVAVIYAGVR	79631.5	0.124577	0.296424	18.8796	-2.36693	0.260396	0.668053	0.187635	42.3608	-1.94562	0.323042	0.964988	0.109418	83.5255	0.260521	0.992579	216	75
0	>sp|Q9CR68|UCRI_MOUSE Cytochro	>sp|Q9CR68|UCRI_MOUSE Cytochrome b-c1 complex subunit Rieske, mitochondrial OS=Mus musculus GN=Uqcrfs1 PE=1 SV=1	EIDQEAAVEVSQLRDPQHDLDR	EIDQEAAVEVSQLRDPQHDLDR	638772	0.978781	0.274073	24.8657	0.669751	0.965741	0.845272	0.188248	41.9514	-0.219585	0.969956	0.878357	0.113687	77.3714	-0.511272	0.965959	84	21
0	>sp|Q9QXX4|CMC2_MOUSE Calcium-	>sp|Q9QXX4|CMC2_MOUSE Calcium-binding mitochondrial carrier protein Aralar2 OS=Mus musculus GN=Slc25a13 PE=1 SV=1	ITLPAPNPDHVGGYK(	ITLPAPNPDHVGGYK(	750011	0.870727	0.273581	25.0334	-0.517205	0.982298	0.971482	0.192456	39.3091	-0.826495	0.823629	1.10169	0.111193	80.8801	1.48575	0.564096	20	41
0	>sp|P62897|CYC_MOUSE Cytochrom	>sp|P62897|CYC_MOUSE Cytochrome c, somatic OS=Mus musculus GN=Cycs PE=1 SV=2	GITWGEDTLM*EYLENPK(K(	GITWGEDTLM*EYLENPK(K(	357256	0.691962	0.276671	24.0113	0.346175	0.992424	0.622142	0.189666	41.0288	-1.59194	0.488988	0.861634	0.117359	72.605	-0.637764	0.949994	43	14
0	>sp|Q8BWT1|THIM_MOUSE 3-ketoac	>sp|Q8BWT1|THIM_MOUSE 3-ketoacyl-CoA thiolase, mitochondrial OS=Mus musculus GN=Acaa2 PE=1 SV=3	DGTVTAGNASGVSDGAGAVIIASEDAVK(K(	DGTVTAGNASGVSDGAGAVIIASEDAVK(K(	244296	0.766981	0.279371	23.1759	-0.388587	0.991097	0.847417	0.18782	42.2361	-1.33753	0.611867	1.05161	0.109697	83.1013	1.04951	0.803908	143	64
0	>sp|Q8CAQ8|IMMT_MOUSE Mitochon	>sp|Q8CAQ8|IMMT_MOUSE Mitochondrial inner membrane protein OS=Mus musculus GN=Immt PE=1 SV=1	LLSYASYC#IEHGDLELAAK(	LLSYASYC#IEHGDLELAAK(	308477	2.22418	0.277598	23.7189	0.896483	0.922095	2.06477	0.214501	29.0607	6.14399	6.51085e-08	0.93257	0.109537	83.345	-0.0357138	0.996956	4	76
0	>sp|Q8BWT1|THIM_MOUSE 3-ketoac	>sp|Q8BWT1|THIM_MOUSE 3-ketoacyl-CoA thiolase, mitochondrial OS=Mus musculus GN=Acaa2 PE=1 SV=3	VPPETIDSVIVGNVM*QSSSDAAYLAR	VPPETIDSVIVGNVM*QSSSDAAYLAR	58230.1	0.453131	0.305321	17.1465	-1.3198	0.780523	0.771518	0.187187	42.6641	-1.84397	0.364162	1.05161	0.109697	83.1013	1.04951	0.803908	466	64
0	>sp|P50544|ACADV_MOUSE Very lo	>sp|P50544|ACADV_MOUSE Very long-chain specific acyl-CoA dehydrogenase, mitochondrial OS=Mus musculus GN=Acadvl PE=1 SV=3	NDALEK(VEDDTLQGLK(	NDALEK(VEDDTLQGLK(	241251	0.890899	0.279479	23.1437	0.0158911	0.999691	0.887716	0.19515	37.7595	-0.789723	0.833188	1.01524	0.109777	82.9804	0.717446	0.925235	14	65
0	>sp|Q02566|MYH6_MOUSE Myosin-6	>sp|Q02566|MYH6_MOUSE Myosin-6 OS=Mus musculus GN=Myh6 PE=1 SV=2	SNAAAAALDK(K(	SNAAAAALDK(K(	578656	1.02796	0.274417	24.7496	1.14957	0.848121	0.804225	0.193709	38.5753	-0.372525	0.946507	0.863996	0.108765	84.5319	-0.666447	0.939398	16	144
0	>sp|Q5SX40|MYH1_MOUSE Myosin-1	>sp|Q5SX40|MYH1_MOUSE Myosin-1 OS=Mus musculus GN=Myh1 PE=1 SV=1	ENQSILITGESGAGK(	ENQSILITGESGAGK(	37482.2	0.616024	0.322875	14.42	-0.181365	0.999044	0.661053	0.201284	34.5837	-1.18227	0.681102	0.859114	0.11214	79.5199	-0.68992	0.933633	9	34
0	>sp|Q9D0S9|HINT2_MOUSE Histidi	>sp|Q9D0S9|HINT2_MOUSE Histidine triad nucleotide-binding protein 2, mitochondrial OS=Mus musculus GN=Hint2 PE=2 SV=1	ISQAEEDDQQLLGHLLLVAK(	ISQAEEDDQQLLGHLLLVAK(	257565	0.834377	0.278933	23.308	0.146838	1.0004	0.804262	0.189639	41.0462	-1.29649	0.629127	0.991615	0.123883	65.1593	0.44504	0.969697	51	7
0	>sp|P05202|AATM_MOUSE Aspartat	>sp|P05202|AATM_MOUSE Aspartate aminotransferase, mitochondrial OS=Mus musculus GN=Got2 PE=1 SV=1	ISVAGVTSGNVGYLAHAIHQVTK(	ISVAGVTSGNVGYLAHAIHQVTK(	456305	0.546167	0.275395	24.4247	-0.704337	0.960654	0.687907	0.188084	42.06	-2.97479	0.0440256	1.14208	0.110239	82.2871	1.86503	0.373172	92	51
0	>sp|Q62425|NDUA4_MOUSE NADH de	>sp|Q62425|NDUA4_MOUSE NADH dehydrogenase [ubiquinone] 1 alpha subcomplex subunit 4 OS=Mus musculus GN=Ndufa4 PE=1 SV=2	LALFNPDVSWDR	LALFNPDVSWDR	2.0463e+07	0.940863	0.270844	26.0033	0.345857	0.992484	0.873444	0.188142	42.0212	-0.103236	0.987653	0.888341	0.12205	67.1316	-0.394433	0.977123	84	8
0	>sp|Q99LC3|NDUAA_MOUSE NADH de	>sp|Q99LC3|NDUAA_MOUSE NADH dehydrogenase [ubiquinone] 1 alpha subcomplex subunit 10, mitochondrial OS=Mus musculus GN=Ndufa10 PE=1 SV=1	LTLPEYLPPHAVIYIDVPVPEVQSR	LTLPEYLPPHAVIYIDVPVPEVQSR	179864	0.941634	0.282399	22.2969	0.951937	0.908267	0.741198	0.188241	41.9556	-2.74139	0.0769681	1.15867	0.11178	80.034	1.98771	0.32154	87	37
0	>sp|Q9CQQ7|AT5F1_MOUSE ATP syn	>sp|Q9CQQ7|AT5F1_MOUSE ATP synthase subunit b, mitochondrial OS=Mus musculus GN=Atp5f1 PE=1 SV=1	AQQALVQK(	AQQALVQK(	6.36248e+06	1.14322	0.271076	25.9186	1.72339	0.579696	0.810032	0.190306	40.6232	-0.580608	0.893779	0.899124	0.113788	77.2341	-0.328308	0.980213	32	23
0	>sp|P08249|MDHM_MOUSE Malate d	>sp|P08249|MDHM_MOUSE Malate dehydrogenase, mitochondrial OS=Mus musculus GN=Mdh2 PE=1 SV=3	VNVPVIGGHAGK(	VNVPVIGGHAGK(	8.8622e+06	0.9042	0.270981	25.9532	-0.811678	0.940726	1.06291	0.187645	42.3537	-0.959365	0.776234	1.2086	0.11069	81.6173	2.4584	0.152076	130	43
0	>sp|Q9DB77|QCR2_MOUSE Cytochro	>sp|Q9DB77|QCR2_MOUSE Cytochrome b-c1 complex subunit 2, mitochondrial OS=Mus musculus GN=Uqcrc2 PE=1 SV=1	MALVGLGVSHSVLK(	MALVGLGVSHSVLK(	3.87267e+06	1.06019	0.271292	25.8401	0.604683	0.973754	0.942434	0.18909	41.3995	-0.0241774	0.994702	0.946136	0.111247	80.8027	0.0867829	0.992009	50	34
0	>sp|P08249|MDHM_MOUSE Malate d	>sp|P08249|MDHM_MOUSE Malate dehydrogenase, mitochondrial OS=Mus musculus GN=Mdh2 PE=1 SV=3	LTLYDIAHTPGVAADLSHIETR	LTLYDIAHTPGVAADLSHIETR	702658	0.930773	0.273772	24.9682	0.54662	0.980302	0.821928	0.188005	42.1128	-2.53899	0.119241	1.2086	0.11069	81.6173	2.4584	0.152076	100	43
0	>sp|O08749|DLDH_MOUSE Dihydrol	>sp|O08749|DLDH_MOUSE Dihydrolipoyl dehydrogenase, mitochondrial OS=Mus musculus GN=Dld PE=1 SV=2	VLGAHILGPGAGEMVNEAALALEYGASC#EDIAR	VLGAHILGPGAGEMVNEAALALEYGASC#EDIAR	39047.5	1.486	0.320948	14.6827	-1.30172	0.787461	1.81557	0.198409	36.0153	4.70139	0.000111752	1.04378	0.111769	80.0498	0.959981	0.84254	17	34
0	>sp|Q8BMS1|ECHA_MOUSE Trifunct	>sp|Q8BMS1|ECHA_MOUSE Trifunctional enzyme subunit alpha, mitochondrial OS=Mus musculus GN=Hadha PE=1 SV=1	K(LDALTTGFGFPVGAATLADEVGVDVAQHVAEDLGK(	K(LDALTTGFGFPVGAATLADEVGVDVAQHVAEDLGK(	134160	1.0522	0.286263	21.2556	0.337221	0.99286	0.980741	0.193605	38.6356	-0.210586	0.97151	1.01443	0.109147	83.9421	0.714171	0.926592	22	90
0	>sp|Q03265|ATPA_MOUSE ATP synt	>sp|Q03265|ATPA_MOUSE ATP synthase subunit alpha, mitochondrial OS=Mus musculus GN=Atp5a1 PE=1 SV=1	TSIAIDTIINQK(	TSIAIDTIINQK(	186804	0.577599	0.281975	22.4166	-2.01316	0.427513	1.00158	0.187466	42.4749	0.240103	0.968811	0.964988	0.109418	83.5255	0.260521	0.992579	175	75
0	>sp|P08249|MDHM_MOUSE Malate d	>sp|P08249|MDHM_MOUSE Malate dehydrogenase, mitochondrial OS=Mus musculus GN=Mdh2 PE=1 SV=3	AGAGSATLSM*AYAGAR	AGAGSATLSM*AYAGAR	212171	0.870296	0.280655	22.796	0.0293243	0.999909	0.8642	0.188574	41.7362	-2.25129	0.201841	1.2086	0.11069	81.6173	2.4584	0.152076	67	43
0	>sp|P56480|ATPB_MOUSE ATP synt	>sp|P56480|ATPB_MOUSE ATP synthase subunit beta, mitochondrial OS=Mus musculus GN=Atp5b PE=1 SV=2	TVLIMELINNVAK(	TVLIMELINNVAK(	7.66062e+06	1.62623	0.271019	25.9394	2.10577	0.381189	1.21349	0.187213	42.6463	1.98633	0.305445	0.912377	0.109992	82.6572	-0.219151	0.989059	288	50
0	>sp|Q99MR8|MCCA_MOUSE Methylcr	>sp|Q99MR8|MCCA_MOUSE Methylcrotonoyl-CoA carboxylase subunit alpha, mitochondrial OS=Mus musculus GN=Mccc1 PE=2 SV=2	IPLSQEEIPLQGHAFEAR	IPLSQEEIPLQGHAFEAR	213860	1.38344	0.280578	22.8185	2.94603	0.0826962	0.79836	0.197722	36.3716	-2.30658	0.183676	1.17498	0.112479	79.042	2.1204	0.271704	10	33
0	>sp|Q91VD9|NDUS1_MOUSE NADH-ub	>sp|Q91VD9|NDUS1_MOUSE NADH-ubiquinone oxidoreductase 75 kDa subunit, mitochondrial OS=Mus musculus GN=Ndufs1 PE=1 SV=2	IASQVAALDLGYK(PGVEAIR	IASQVAALDLGYK(PGVEAIR	1.0334e+06	1.80769	0.272805	25.302	1.42684	0.730983	1.52688	0.189095	41.3959	2.31222	0.181967	1.16988	0.109468	83.4498	2.13208	0.266372	50	76
0	>sp|Q8BH59|CMC1_MOUSE Calcium-	>sp|Q8BH59|CMC1_MOUSE Calcium-binding mitochondrial carrier protein Aralar1 OS=Mus musculus GN=Slc25a12 PE=1 SV=1	SSPQFGVTLVTYELLQR	SSPQFGVTLVTYELLQR	116561	1.00501	0.288534	20.6817	0.96413	0.905481	0.806702	0.202407	34.0502	-1.79463	0.389724	1.11082	0.11077	81.4993	1.57383	0.517122	8	45
0	>sp|Q60597|ODO1_MOUSE 2-oxoglu	>sp|Q60597|ODO1_MOUSE 2-oxoglutarate dehydrogenase, mitochondrial OS=Mus musculus GN=Ogdh PE=1 SV=3	FLDTAFDLDAFK(K(	FLDTAFDLDAFK(K(	1.8253e+07	0.895656	0.270857	25.9986	-0.12203	0.999843	0.919385	0.188683	41.6647	-1.25378	0.649346	1.11255	0.109219	83.8301	1.6121	0.493256	59	91
0	>sp|P56480|ATPB_MOUSE ATP synt	>sp|P56480|ATPB_MOUSE ATP synthase subunit beta, mitochondrial OS=Mus musculus GN=Atp5b PE=1 SV=2	IM*NVIGEPIDERGPIK(	IM*NVIGEPIDERGPIK(	149811	0.368864	0.284681	21.6717	-2.32044	0.280716	0.865784	0.187531	42.4308	-0.30658	0.957369	0.912377	0.109992	82.6572	-0.219151	0.989059	163	50
0	>sp|P12787|COX5A_MOUSE Cytochr	>sp|P12787|COX5A_MOUSE Cytochrome c oxidase subunit 5A, mitochondrial OS=Mus musculus GN=Cox5a PE=1 SV=2	WVTYFNK(PDIDAWELRK(	WVTYFNK(PDIDAWELRK(	167973	0.963121	0.283206	22.0722	-0.915314	0.917666	1.15325	0.192	39.582	-0.099441	0.988854	1.16844	0.117114	72.9098	1.98061	0.325696	21	13
0	>sp|Q62425|NDUA4_MOUSE NADH de	>sp|Q62425|NDUA4_MOUSE NADH dehydrogenase [ubiquinone] 1 alpha subcomplex subunit 4 OS=Mus musculus GN=Ndufa4 PE=1 SV=2	LALFNPDVSWDR	LALFNPDVSWDR	1.61999e+07	0.940693	0.270872	25.9932	0.344919	0.992396	0.873444	0.188142	42.0212	-0.103236	0.987653	0.888341	0.12205	67.1316	-0.394433	0.977123	84	8
0	>sp|Q6P8J7|KCRS_MOUSE Creatine	>sp|Q6P8J7|KCRS_MOUSE Creatine kinase S-type, mitochondrial OS=Mus musculus GN=Ckmt2 PE=1 SV=1	LFPPSADYPDLRK(	LFPPSADYPDLRK(	1.20212e+06	1.09232	0.272516	25.4033	-0.422977	0.988236	1.17611	0.187152	42.6875	0.157666	0.977058	1.15223	0.11024	82.2853	1.95706	0.337568	325	49
0	>sp|Q8BWT1|THIM_MOUSE 3-ketoac	>sp|Q8BWT1|THIM_MOUSE 3-ketoacyl-CoA thiolase, mitochondrial OS=Mus musculus GN=Acaa2 PE=1 SV=3	DGTVTAGNASGVSDGAGAVIIASEDAVK(K(	DGTVTAGNASGVSDGAGAVIIASEDAVK(K(	89986.4	1.03658	0.293583	19.4967	0.8382	0.935431	0.847417	0.18782	42.2361	-1.33753	0.611867	1.05161	0.109697	83.1013	1.04951	0.803908	143	64
0	>sp|Q8BFR5|EFTU_MOUSE Elongati	>sp|Q8BFR5|EFTU_MOUSE Elongation factor Tu, mitochondrial OS=Mus musculus GN=Tufm PE=1 SV=1	AEAGDNLGALVR	AEAGDNLGALVR	337272	0.638864	0.277019	23.9009	-1.20066	0.829014	0.881113	0.189851	40.9108	-0.52871	0.907207	0.962759	0.111124	80.9806	0.23647	0.994446	37	41
0	>sp|Q9D6J6|NDUV2_MOUSE NADH de	>sp|Q9D6J6|NDUV2_MOUSE NADH dehydrogenase [ubiquinone] flavoprotein 2, mitochondrial OS=Mus musculus GN=Ndufv2 PE=1 SV=2	DTPENNPDTPFDFTPENYK(R	DTPENNPDTPFDFTPENYK(R	314892	1.02247	0.27746	23.7621	0.523903	0.981715	0.916077	0.189335	41.2413	-0.869267	0.808061	1.04817	0.114186	76.6962	0.978163	0.832397	50	21
0	>sp|Q9D0K2|SCOT1_MOUSE Succiny	>sp|Q9D0K2|SCOT1_MOUSE Succinyl-CoA:3-ketoacid coenzyme A transferase 1, mitochondrial OS=Mus musculus GN=Oxct1 PE=1 SV=1	DLTAVSNNAGVDNFGLGLLLR	DLTAVSNNAGVDNFGLGLLLR	368674	1.08599	0.276489	24.0695	0.577223	0.977714	0.968738	0.187836	42.2258	-1.51925	0.524234	1.19986	0.110724	81.5675	2.37873	0.176609	146	44
0	>sp|P56480|ATPB_MOUSE ATP synt	>sp|P56480|ATPB_MOUSE ATP synthase subunit beta, mitochondrial OS=Mus musculus GN=Atp5b PE=1 SV=2	VALTGLTVAEYFR	VALTGLTVAEYFR	172252	0.934783	0.282903	22.1561	-0.159759	1.00006	0.968587	0.187752	42.2816	0.369213	0.946703	0.912377	0.109992	82.6572	-0.219151	0.989059	125	50
0	>sp|P05202|AATM_MOUSE Aspartat	>sp|P05202|AATM_MOUSE Aspartate aminotransferase, mitochondrial OS=Mus musculus GN=Got2 PE=1 SV=1	ISVAGVTSGNVGYLAHAIHQVTK(	ISVAGVTSGNVGYLAHAIHQVTK(	3.2291e+06	0.341296	0.271402	25.8003	-1.77022	0.553716	0.687907	0.188084	42.06	-2.97479	0.0440256	1.14208	0.110239	82.2871	1.86503	0.373172	92	51
0	>sp|Q99KI0|ACON_MOUSE Aconitat	>sp|Q99KI0|ACON_MOUSE Aconitate hydratase, mitochondrial OS=Mus musculus GN=Aco2 PE=1 SV=1	LTGSLSGWTSPK(	LTGSLSGWTSPK(	590822	1.84801	0.274342	24.7749	1.27269	0.799368	1.59524	0.18931	41.2568	3.8226	0.00359219	1.00363	0.109173	83.9015	0.61502	0.956157	44	85
0	>sp|Q60597|ODO1_MOUSE 2-oxoglu	>sp|Q60597|ODO1_MOUSE 2-oxoglutarate dehydrogenase, mitochondrial OS=Mus musculus GN=Ogdh PE=1 SV=3	SSLATM*AHAQSLVEAQPNVDK(LVEDHLAVQSLIR	SSLATM*AHAQSLVEAQPNVDK(LVEDHLAVQSLIR	53582.5	0.413586	0.308138	16.6531	-0.987743	0.89875	0.647424	0.19578	37.4113	-2.86072	0.0589424	1.11255	0.109219	83.8301	1.6121	0.493256	15	91
0	>sp|P56480|ATPB_MOUSE ATP synt	>sp|P56480|ATPB_MOUSE ATP synthase subunit beta, mitochondrial OS=Mus musculus GN=Atp5b PE=1 SV=2	TVLIMELINNVAK(	TVLIMELINNVAK(	4.16487e+06	1.50266	0.271254	25.8541	1.47294	0.708446	1.21349	0.187213	42.6463	1.98633	0.305445	0.912377	0.109992	82.6572	-0.219151	0.989059	288	50
0	>sp|P63038|CH60_MOUSE 60 kDa h	>sp|P63038|CH60_MOUSE 60 kDa heat shock protein, mitochondrial OS=Mus musculus GN=Hspd1 PE=1 SV=1	DM*AIATGGAVFGEEGLNLNLEDVQAHDLGK(	DM*AIATGGAVFGEEGLNLNLEDVQAHDLGK(	57029.2	0.680268	0.306007	17.024	-0.208137	0.997752	0.72977	0.1933	38.8126	-0.978031	0.770864	0.885708	0.109537	83.3446	-0.463534	0.971437	27	75
0	>sp|P56480|ATPB_MOUSE ATP synt	>sp|P56480|ATPB_MOUSE ATP synthase subunit beta, mitochondrial OS=Mus musculus GN=Atp5b PE=1 SV=2	FLSQPFQVAEVFTGHMGK(	FLSQPFQVAEVFTGHMGK(	2.29406e+06	2.17471	0.271672	25.7032	3.47732	0.0201461	1.49149	0.187718	42.305	3.80492	0.00378203	0.912377	0.109992	82.6572	-0.219151	0.989059	129	50
0	>sp|Q9D6J6|NDUV2_MOUSE NADH de	>sp|Q9D6J6|NDUV2_MOUSE NADH dehydrogenase [ubiquinone] flavoprotein 2, mitochondrial OS=Mus musculus GN=Ndufv2 PE=1 SV=2	VYEVATFYTMYNR	VYEVATFYTMYNR	346774	1.25053	0.276849	23.9549	0.743595	0.953141	1.10456	0.19604	37.2692	0.352708	0.949654	1.04817	0.114186	76.6962	0.978163	0.832397	13	21
0	>sp|P48962|ADT1_MOUSE ADP/ATP	>sp|P48962|ADT1_MOUSE ADP/ATP translocase 1 OS=Mus musculus GN=Slc25a4 PE=1 SV=4	GM*GGAFVLVLYDEIK(K(	GM*GGAFVLVLYDEIK(K(	192983	0.70082	0.281622	22.517	-0.51769	0.982362	0.809565	0.187597	42.386	-2.57489	0.110843	1.20084	0.110381	82.0744	2.39491	0.1705	155	47
0	>sp|Q6P8J7|KCRS_MOUSE Creatine	>sp|Q6P8J7|KCRS_MOUSE Creatine kinase S-type, mitochondrial OS=Mus musculus GN=Ckmt2 PE=1 SV=1	LFPPSADYPDLRK(	LFPPSADYPDLRK(	674302	1.2552	0.273898	24.925	0.395451	0.990597	1.17611	0.187152	42.6875	0.157666	0.977058	1.15223	0.11024	82.2853	1.95706	0.337568	325	49
0	>sp|P48962|ADT1_MOUSE ADP/ATP	>sp|P48962|ADT1_MOUSE ADP/ATP translocase 1 OS=Mus musculus GN=Slc25a4 PE=1 SV=4	GM*GGAFVLVLYDEIK(K(	GM*GGAFVLVLYDEIK(K(	894667	1.13457	0.273124	25.1911	1.63651	0.624682	0.809565	0.187597	42.386	-2.57489	0.110843	1.20084	0.110381	82.0744	2.39491	0.1705	155	47
0	>sp|Q921G7|ETFD_MOUSE Electron	>sp|Q921G7|ETFD_MOUSE Electron transfer flavoprotein-ubiquinone oxidoreductase, mitochondrial OS=Mus musculus GN=Etfdh PE=1 SV=1	FAEEADVVIVGAGPAGLSAAIR	FAEEADVVIVGAGPAGLSAAIR	272230	0.984975	0.278498	23.4406	1.01301	0.891799	0.776935	0.188276	41.9325	-2.18511	0.225871	1.11129	0.110321	82.1649	1.58459	0.512666	88	55
0	>sp|Q9DB77|QCR2_MOUSE Cytochro	>sp|Q9DB77|QCR2_MOUSE Cytochrome b-c1 complex subunit 2, mitochondrial OS=Mus musculus GN=Uqcrc2 PE=1 SV=1	YEDSNNLGTSHLLR	YEDSNNLGTSHLLR	191128	0.836663	0.281725	22.4875	-0.214733	0.997581	0.881611	0.1885	41.7849	-0.42337	0.93243	0.946136	0.111247	80.8027	0.0867829	0.992009	68	34
0	>sp|Q03265|ATPA_MOUSE ATP synt	>sp|Q03265|ATPA_MOUSE ATP synthase subunit alpha, mitochondrial OS=Mus musculus GN=Atp5a1 PE=1 SV=1	QGQYSPMAIEEQVAVIYAGVR	QGQYSPMAIEEQVAVIYAGVR	177274	0.587936	0.282566	22.2501	-0.62327	0.971576	0.719666	0.187766	42.2723	-1.60575	0.482284	0.964988	0.109418	83.5255	0.260521	0.992579	164	75
0	>sp|P17710|HXK1_MOUSE Hexokina	>sp|P17710|HXK1_MOUSE Hexokinase-1 OS=Mus musculus GN=Hk1 PE=1 SV=3	ASGVEGADVVK(	ASGVEGADVVK(	273296	0.554338	0.278468	23.4497	-0.525439	0.981717	0.648307	0.213971	29.2539	-1.28153	0.635869	0.882264	0.112034	79.6708	-0.483936	0.968334	4	40
0	>sp|Q9WUM5|SUCA_MOUSE Succinyl	>sp|Q9WUM5|SUCA_MOUSE Succinyl-CoA ligase [ADP/GDP-forming] subunit alpha, mitochondrial OS=Mus musculus GN=Suclg1 PE=1 SV=4	ISALQSAGVVVSM*SPAQLGTTIYK(EFEK(	ISALQSAGVVVSM*SPAQLGTTIYK(EFEK(	122261	0.507631	0.287729	20.8821	-0.380749	0.991665	0.589977	0.190164	40.7126	-2.48076	0.132158	0.971222	0.11254	78.9563	0.30869	0.982374	43	26
0	>sp|Q99KI0|ACON_MOUSE Aconitat	>sp|Q99KI0|ACON_MOUSE Aconitate hydratase, mitochondrial OS=Mus musculus GN=Aco2 PE=1 SV=1	LTGSLSGWTSPK(	LTGSLSGWTSPK(	307567	1.20053	0.277618	23.7127	-1.94431	0.464194	1.59524	0.18931	41.2568	3.8226	0.00359219	1.00363	0.109173	83.9015	0.61502	0.956157	44	85
0	>sp|Q8BWT1|THIM_MOUSE 3-ketoac	>sp|Q8BWT1|THIM_MOUSE 3-ketoacyl-CoA thiolase, mitochondrial OS=Mus musculus GN=Acaa2 PE=1 SV=3	VPPETIDSVIVGNVMQSSSDAAYLAR	VPPETIDSVIVGNVMQSSSDAAYLAR	29836.1	1.03232	0.334931	12.9401	0.650386	0.968086	0.851848	0.187524	42.4353	-1.31158	0.622363	1.05161	0.109697	83.1013	1.04951	0.803908	276	64
0	>sp|Q91WM2|CECR5_MOUSE Cat eye	>sp|Q91WM2|CECR5_MOUSE Cat eye syndrome critical region protein 5 homolog OS=Mus musculus GN=Cecr5 PE=2 SV=1	ALGFQNVVTIDELR	ALGFQNVVTIDELR	306972	1.11287	0.277631	23.7086	NaN	1	1.11287	0.277631	15.2721	-0.266605	0.963351	1.17195	0.153816	42.2665	1.53082	0.53698	1	4
0	>sp|Q8K2B3|DHSA_MOUSE Succinat	>sp|Q8K2B3|DHSA_MOUSE Succinate dehydrogenase [ubiquinone] flavoprotein subunit, mitochondrial OS=Mus musculus GN=Sdha PE=1 SV=1	AC#ALSIAESC#RPGDK(VPSIK(	AC#ALSIAESC#RPGDK(VPSIK(	847552	2.37967	0.273256	25.1454	-2.87038	0.0987858	2.94596	0.189209	41.3225	12.1782	0	1.0691	0.110159	82.4055	1.20389	0.720185	47	54
0	>sp|Q8BWT1|THIM_MOUSE 3-ketoac	>sp|Q8BWT1|THIM_MOUSE 3-ketoacyl-CoA thiolase, mitochondrial OS=Mus musculus GN=Acaa2 PE=1 SV=3	VPPETIDSVIVGNVM*QSSSDAAYLAR	VPPETIDSVIVGNVM*QSSSDAAYLAR	131564	0.586156	0.286561	21.1788	-0.85396	0.93209	0.771518	0.187187	42.6641	-1.84397	0.364162	1.05161	0.109697	83.1013	1.04951	0.803908	466	64
0	>sp|P48962|ADT1_MOUSE ADP/ATP	>sp|P48962|ADT1_MOUSE ADP/ATP translocase 1 OS=Mus musculus GN=Slc25a4 PE=1 SV=4	EFNGLGDC#LTK(	EFNGLGDC#LTK(	5.65666e+06	3.35611	0.271118	25.9033	4.93866	7.88529e-05	2.38943	0.187657	42.3459	7.81827	8.77427e-13	1.20084	0.110381	82.0744	2.39491	0.1705	132	47
0	>sp|Q9D0K2|SCOT1_MOUSE Succiny	>sp|Q9D0K2|SCOT1_MOUSE Succinyl-CoA:3-ketoacid coenzyme A transferase 1, mitochondrial OS=Mus musculus GN=Oxct1 PE=1 SV=1	QFLSGELEVELTPQGTLAER	QFLSGELEVELTPQGTLAER	269237	0.970048	0.278583	23.4146	0.453402	0.986291	0.878321	0.192007	39.5777	-2.04624	0.279034	1.19986	0.110724	81.5675	2.37873	0.176609	24	44
0	>sp|P67778|PHB_MOUSE Prohibiti	>sp|P67778|PHB_MOUSE Prohibitin OS=Mus musculus GN=Phb PE=1 SV=1	AAELIANSLATAGDGLIELR	AAELIANSLATAGDGLIELR	74278.6	1.12709	0.298189	18.5127	0.355548	0.991931	1.0451	0.189197	41.3298	-0.42073	0.932896	1.10904	0.113658	77.4111	1.51824	0.544384	64	22
0	>sp|P42125|ECI1_MOUSE Enoyl-Co	>sp|P42125|ECI1_MOUSE Enoyl-CoA delta isomerase 1, mitochondrial OS=Mus musculus GN=Eci1 PE=2 SV=1	VGVVDEVVPEDQVHSK(	VGVVDEVVPEDQVHSK(	2.02754e+06	1.04807	0.271794	25.6594	1.0652	0.875899	0.838699	0.187796	42.2525	0.062538	0.991771	0.829321	0.114306	76.536	-0.937493	0.85041	115	20
0	>sp|P38647|GRP75_MOUSE Stress-	>sp|P38647|GRP75_MOUSE Stress-70 protein, mitochondrial OS=Mus musculus GN=Hspa9 PE=1 SV=2	VEAVNMAEGIIHDTETK(	VEAVNMAEGIIHDTETK(	435266	1.19585	0.275618	24.3516	0.985498	0.899537	1.00398	0.19597	37.3074	0.754532	0.844125	0.881316	0.109706	83.0889	-0.502852	0.968281	13	71
0	>sp|P08249|MDHM_MOUSE Malate d	>sp|P08249|MDHM_MOUSE Malate dehydrogenase, mitochondrial OS=Mus musculus GN=Mdh2 PE=1 SV=3	ETEC#TYFSTPLLLGK(K(	ETEC#TYFSTPLLLGK(K(	992164	2.01653	0.27289	25.2722	1.79761	0.540004	1.66441	0.190315	40.6177	2.93933	0.0478599	1.2086	0.11069	81.6173	2.4584	0.152076	33	43
0	>sp|Q9CQ62|DECR_MOUSE 2,4-dien	>sp|Q9CQ62|DECR_MOUSE 2,4-dienoyl-CoA reductase, mitochondrial OS=Mus musculus GN=Decr1 PE=1 SV=1	VAGHPDVVINNAAGNFISPSER	VAGHPDVVINNAAGNFISPSER	183138	1.04448	0.282195	22.3544	0.0611143	0.999665	1.03162	0.188029	42.0965	0.0391107	0.993792	1.02569	0.112027	79.6809	0.796328	0.902679	100	30
0	>sp|P63038|CH60_MOUSE 60 kDa h	>sp|P63038|CH60_MOUSE 60 kDa heat shock protein, mitochondrial OS=Mus musculus GN=Hspd1 PE=1 SV=1	GVMLAVDAVIAELK(K(	GVMLAVDAVIAELK(K(	781217	1.13657	0.273468	25.0722	0.833413	0.936491	0.974563	0.193408	38.7498	0.556845	0.898275	0.885708	0.109537	83.3446	-0.463534	0.971437	19	75
0	>sp|P51174|ACADL_MOUSE Long-ch	>sp|P51174|ACADL_MOUSE Long-chain specific acyl-CoA dehydrogenase, mitochondrial OS=Mus musculus GN=Acadl PE=2 SV=2	SPAHGISLFLVENGMK(	SPAHGISLFLVENGMK(	320908	0.360181	0.277335	23.8012	-0.704174	0.960691	0.50329	0.188879	41.5361	-2.64587	0.0958276	0.908666	0.110926	81.27	-0.250759	0.993455	59	40
0	>sp|Q9D924|ISCA1_MOUSE Iron-su	>sp|Q9D924|ISCA1_MOUSE Iron-sulfur cluster assembly 1 homolog, mitochondrial OS=Mus musculus GN=Isca1 PE=2 SV=1	AALTLTPSAVNK(	AALTLTPSAVNK(	210307	0.892504	0.280741	22.7709	-1.18341	0.836102	1.11432	0.209349	31.0297	0.390721	0.94121	1.06472	0.184667	29.324	0.69444	0.933838	5	2
0	>sp|Q6P8J7|KCRS_MOUSE Creatine	>sp|Q6P8J7|KCRS_MOUSE Creatine kinase S-type, mitochondrial OS=Mus musculus GN=Ckmt2 PE=1 SV=1	LFPPSADYPDLRK(	LFPPSADYPDLRK(	992947	1.05078	0.272889	25.2728	-0.631055	0.970231	1.17611	0.187152	42.6875	0.157666	0.977058	1.15223	0.11024	82.2853	1.95706	0.337568	325	49
0	>sp|Q6PB66|LPPRC_MOUSE Leucine	>sp|Q6PB66|LPPRC_MOUSE Leucine-rich PPR motif-containing protein, mitochondrial OS=Mus musculus GN=Lrpprc PE=1 SV=2	TLLELIPELR	TLLELIPELR	582493	1.38166	0.274393	24.7577	0.735003	0.954582	1.23863	0.194052	38.3787	1.03475	0.747385	1.07257	0.109514	83.3796	1.24264	0.698707	16	87
0	>sp|Q9QYR9|ACOT2_MOUSE Acyl-co	>sp|Q9QYR9|ACOT2_MOUSE Acyl-coenzyme A thioesterase 2, mitochondrial OS=Mus musculus GN=Acot2 PE=1 SV=2	DVQTPFLVELEVLDGHEPDGGQR	DVQTPFLVELEVLDGHEPDGGQR	41187.4	0.599964	0.318534	15.0231	-1.03936	0.883462	0.860564	0.19567	37.4716	1.19939	0.674379	0.673748	0.120056	69.3792	-2.18842	0.241802	18	11
0	>sp|Q8BMS1|ECHA_MOUSE Trifunct	>sp|Q8BMS1|ECHA_MOUSE Trifunctional enzyme subunit alpha, mitochondrial OS=Mus musculus GN=Hadha PE=1 SV=1	K(LDALTTGFGFPVGAATLADEVGVDVAQHVAEDLGK(	K(LDALTTGFGFPVGAATLADEVGVDVAQHVAEDLGK(	98844.1	1.10223	0.291609	19.9459	0.555357	0.979942	0.980741	0.193605	38.6356	-0.210586	0.97151	1.01443	0.109147	83.9421	0.714171	0.926592	22	90
0	>sp|Q9DB77|QCR2_MOUSE Cytochro	>sp|Q9DB77|QCR2_MOUSE Cytochrome b-c1 complex subunit 2, mitochondrial OS=Mus musculus GN=Uqcrc2 PE=1 SV=1	MALVGLGVSHSVLK(	MALVGLGVSHSVLK(	1.95193e+06	1.17893	0.271835	25.6448	1.2098	0.825288	0.942434	0.18909	41.3995	-0.0241774	0.994702	0.946136	0.111247	80.8027	0.0867829	0.992009	50	34
0	>sp|Q8BH59|CMC1_MOUSE Calcium-	>sp|Q8BH59|CMC1_MOUSE Calcium-binding mitochondrial carrier protein Aralar1 OS=Mus musculus GN=Slc25a12 PE=1 SV=1	FTLGSVAGAVGATAVYPIDLVK(	FTLGSVAGAVGATAVYPIDLVK(	66214.4	0.909179	0.301362	17.8831	0.59638	0.97501	0.769764	0.190555	40.4677	-2.19409	0.223005	1.11082	0.11077	81.4993	1.57383	0.517122	44	45
0	>sp|Q6P8J7|KCRS_MOUSE Creatine	>sp|Q6P8J7|KCRS_MOUSE Creatine kinase S-type, mitochondrial OS=Mus musculus GN=Ckmt2 PE=1 SV=1	LFPPSADYPDLRK(	LFPPSADYPDLRK(	1.98179e+06	1.17841	0.271819	25.6507	0.0116308	0.999856	1.17611	0.187152	42.6875	0.157666	0.977058	1.15223	0.11024	82.2853	1.95706	0.337568	325	49
0	>sp|Q61941|NNTM_MOUSE NAD(P) t	>sp|Q61941|NNTM_MOUSE NAD(P) transhydrogenase, mitochondrial OS=Mus musculus GN=Nnt PE=1 SV=2	MATQASTLYSNNITK(	MATQASTLYSNNITK(	92474.5	-1.89128	0.292991	19.6294	-7.6266	7.59353e-12	-0.250005	0.200767	34.8342	-1.32499	0.616698	-0.027118	0.109827	82.9046	-8.77377	0	11	70
0	>sp|Q8QZS1|HIBCH_MOUSE 3-hydro	>sp|Q8QZS1|HIBCH_MOUSE 3-hydroxyisobutyryl-CoA hydrolase, mitochondrial OS=Mus musculus GN=Hibch PE=1 SV=1	TLQEVLIMEYR	TLQEVLIMEYR	541143	1.16934	0.27467	24.6648	0.826549	0.93792	1.00855	0.194937	37.8781	-0.0364077	0.994156	1.01436	0.112866	78.501	0.689999	0.934559	15	27
0	>sp|P56480|ATPB_MOUSE ATP synt	>sp|P56480|ATPB_MOUSE ATP synthase subunit beta, mitochondrial OS=Mus musculus GN=Atp5b PE=1 SV=2	IM*DPNIVGNEHYDVAR	IM*DPNIVGNEHYDVAR	152922	0.661012	0.284404	21.746	-0.802517	0.942321	0.832659	0.187419	42.5062	-0.525012	0.907875	0.912377	0.109992	82.6572	-0.219151	0.989059	193	50
0	>sp|P56480|ATPB_MOUSE ATP synt	>sp|P56480|ATPB_MOUSE ATP synthase subunit beta, mitochondrial OS=Mus musculus GN=Atp5b PE=1 SV=2	VVDLLAPYAK(	VVDLLAPYAK(	331856	0.675634	0.27712	23.8689	-1.15558	0.846137	0.911466	0.187474	42.4692	-0.00599959	0.998725	0.912377	0.109992	82.6572	-0.219151	0.989059	170	50
0	>sp|Q9CQQ7|AT5F1_MOUSE ATP syn	>sp|Q9CQQ7|AT5F1_MOUSE ATP synthase subunit b, mitochondrial OS=Mus musculus GN=Atp5f1 PE=1 SV=1	YGASFGEFIDK(LNEEK(	YGASFGEFIDK(LNEEK(	684027	0.912847	0.273854	24.9402	0.217888	0.997472	0.87052	0.193354	38.781	-0.182137	0.974348	0.899124	0.113788	77.2341	-0.328308	0.980213	17	23
0	>sp|Q9CZU6|CISY_MOUSE Citrate	>sp|Q9CZU6|CISY_MOUSE Citrate synthase, mitochondrial OS=Mus musculus GN=Cs PE=1 SV=1	AALPSHVVTM*LDNFPTNLHPM*SQLSAAITALNSESNFAR	AALPSHVVTM*LDNFPTNLHPM*SQLSAAITALNSESNFAR	109173	0.400241	0.289699	20.3976	-0.713627	0.959153	0.556806	0.190048	40.7859	-2.65069	0.0947076	0.967421	0.110611	81.7335	0.279708	0.988302	55	47
0	>sp|P47738|ALDH2_MOUSE Aldehyd	>sp|P47738|ALDH2_MOUSE Aldehyde dehydrogenase, mitochondrial OS=Mus musculus GN=Aldh2 PE=1 SV=1	ELGEYGLQAYTEVK(	ELGEYGLQAYTEVK(	140558	0.295751	0.285575	21.4349	-1.29331	0.790708	0.564936	0.19519	37.7368	-2.39065	0.157841	0.947773	0.112251	79.3637	0.100587	0.990923	14	31
0	>sp|Q60597|ODO1_MOUSE 2-oxoglu	>sp|Q60597|ODO1_MOUSE 2-oxoglutarate dehydrogenase, mitochondrial OS=Mus musculus GN=Ogdh PE=1 SV=3	VIPENGPAAQDPHK(	VIPENGPAAQDPHK(	170400	0.71555	0.283033	22.1202	-0.957781	0.906963	0.915882	0.190464	40.524	-1.25892	0.647426	1.11255	0.109219	83.8301	1.6121	0.493256	31	91
0	>sp|Q9DB77|QCR2_MOUSE Cytochro	>sp|Q9DB77|QCR2_MOUSE Cytochrome b-c1 complex subunit 2, mitochondrial OS=Mus musculus GN=Uqcrc2 PE=1 SV=1	MALVGLGVSHSVLK(	MALVGLGVSHSVLK(	2.5003e+06	1.25271	0.271595	25.7308	1.58988	0.649439	0.942434	0.18909	41.3995	-0.0241774	0.994702	0.946136	0.111247	80.8027	0.0867829	0.992009	50	34
0	>sp|Q9Z2I9|SUCB1_MOUSE Succiny	>sp|Q9Z2I9|SUCB1_MOUSE Succinyl-CoA ligase [ADP-forming] subunit beta, mitochondrial OS=Mus musculus GN=Sucla2 PE=1 SV=2	LHGGTPANFLDVGGGATVQQVTEAFK(	LHGGTPANFLDVGGGATVQQVTEAFK(	165927	1.41953	0.283357	22.0308	-0.710326	0.95962	1.5694	0.189117	41.3819	2.97015	0.0445531	1.11215	0.110337	82.1399	1.5921	0.50694	52	52
0	>sp|P56480|ATPB_MOUSE ATP synt	>sp|P56480|ATPB_MOUSE ATP synthase subunit beta, mitochondrial OS=Mus musculus GN=Atp5b PE=1 SV=2	AIAELGIYPAVDPLDSTSR	AIAELGIYPAVDPLDSTSR	372070	0.751245	0.276438	24.0861	-0.349749	0.992412	0.822327	0.187489	42.459	-0.592729	0.890179	0.912377	0.109992	82.6572	-0.219151	0.989059	195	50
0	>sp|Q99LC5|ETFA_MOUSE Electron	>sp|Q99LC5|ETFA_MOUSE Electron transfer flavoprotein subunit alpha, mitochondrial OS=Mus musculus GN=Etfa PE=1 SV=2	LLYDLADQLHAAVGASR	LLYDLADQLHAAVGASR	569554	0.834451	0.274475	24.73	0.0654865	0.999529	0.821361	0.188186	41.9921	-1.37212	0.595629	1.03014	0.111474	80.4742	0.840202	0.893017	84	36
0	>sp|O70468|MYPC3_MOUSE Myosin-	>sp|O70468|MYPC3_MOUSE Myosin-binding protein C, cardiac-type OS=Mus musculus GN=Mybpc3 PE=1 SV=1	DSK(LEAPAEEDVWEILR	DSK(LEAPAEEDVWEILR	160244	0.760066	0.283794	21.9111	-0.0489315	0.999763	0.769416	0.210492	30.5747	-0.633533	0.879652	0.881356	0.115428	75.0541	-0.477572	0.967608	5	22
0	>sp|P56391|CX6B1_MOUSE Cytochr	>sp|P56391|CX6B1_MOUSE Cytochrome c oxidase subunit 6B1 OS=Mus musculus GN=Cox6b1 PE=1 SV=2	SLC#PVSWVSAWDDR	SLC#PVSWVSAWDDR	240659	2.45583	0.2795	23.1374	-1.42745	0.730574	2.74895	0.189743	40.9794	8.24218	4.53019e-14	1.51622	0.11838	71.3581	4.89731	7.36517e-05	41	12
0	>sp|Q9DB20|ATPO_MOUSE ATP synt	>sp|Q9DB20|ATPO_MOUSE ATP synthase subunit O, mitochondrial OS=Mus musculus GN=Atp5o PE=1 SV=1	LGNTQGIISAFSTIM*SVHR	LGNTQGIISAFSTIM*SVHR	279926	1.54485	0.278288	23.5051	0.926477	0.914797	1.35547	0.188897	41.5244	2.30058	0.185067	1.00466	0.1119	79.8622	0.609303	0.957995	56	29
0	>sp|Q91VD9|NDUS1_MOUSE NADH-ub	>sp|Q91VD9|NDUS1_MOUSE NADH-ubiquinone oxidoreductase 75 kDa subunit, mitochondrial OS=Mus musculus GN=Ndufs1 PE=1 SV=2	MLFLLGADGGC#ITR	MLFLLGADGGC#ITR	277842	2.00375	0.278343	23.4879	-2.42527	0.236441	2.49818	0.189542	41.1077	8.57306	0	1.16988	0.109468	83.4498	2.13208	0.266372	42	76
0	>sp|Q6P8J7|KCRS_MOUSE Creatine	>sp|Q6P8J7|KCRS_MOUSE Creatine kinase S-type, mitochondrial OS=Mus musculus GN=Ckmt2 PE=1 SV=1	LFPPSADYPDLRK(	LFPPSADYPDLRK(	1.8201e+06	1.26976	0.271914	25.6165	0.474719	0.98526	1.17611	0.187152	42.6875	0.157666	0.977058	1.15223	0.11024	82.2853	1.95706	0.337568	325	49
0	>sp|Q8VEM8|MPCP_MOUSE Phosphat	>sp|Q8VEM8|MPCP_MOUSE Phosphate carrier protein, mitochondrial OS=Mus musculus GN=Slc25a3 PE=1 SV=1	GIFNGFSITLK(EDGVR	GIFNGFSITLK(EDGVR	544365	0.972871	0.274647	24.6725	0.667822	0.965837	0.839495	0.188625	41.7026	-1.89594	0.34216	1.12846	0.111738	80.0943	1.71813	0.445073	63	32
0	>sp|P56480|ATPB_MOUSE ATP synt	>sp|P56480|ATPB_MOUSE ATP synthase subunit beta, mitochondrial OS=Mus musculus GN=Atp5b PE=1 SV=2	FLSQPFQVAEVFTGHMGK(	FLSQPFQVAEVFTGHMGK(	834195	1.62549	0.273296	25.1316	0.674404	0.965268	1.49149	0.187718	42.305	3.80492	0.00378203	0.912377	0.109992	82.6572	-0.219151	0.989059	129	50
0	>sp|P08249|MDHM_MOUSE Malate d	>sp|P08249|MDHM_MOUSE Malate dehydrogenase, mitochondrial OS=Mus musculus GN=Mdh2 PE=1 SV=3	LTLYDIAHTPGVAADLSHIETR	LTLYDIAHTPGVAADLSHIETR	448142	0.904042	0.275479	24.3971	0.40763	0.989419	0.821928	0.188005	42.1128	-2.53899	0.119241	1.2086	0.11069	81.6173	2.4584	0.152076	100	43
0	>sp|Q60932|VDAC1_MOUSE Voltage	>sp|Q60932|VDAC1_MOUSE Voltage-dependent anion-selective channel protein 1 OS=Mus musculus GN=Vdac1 PE=1 SV=3	LTFDSSFSPNTGK(	LTFDSSFSPNTGK(	133450	0.497171	0.286343	21.2349	-2.05296	0.407375	0.935191	0.19064	40.4142	0.315037	0.956977	0.886829	0.113449	77.6962	-0.437667	0.969776	30	21
0	>sp|Q99MR8|MCCA_MOUSE Methylcr	>sp|Q99MR8|MCCA_MOUSE Methylcrotonoyl-CoA carboxylase subunit alpha, mitochondrial OS=Mus musculus GN=Mccc1 PE=2 SV=2	IAAGEK(IPLSQEEIPLQGHAFEAR	IAAGEK(IPLSQEEIPLQGHAFEAR	179054	0.883737	0.282451	22.2824	-0.335575	0.993274	0.951179	0.199144	35.6402	-1.35681	0.602606	1.17498	0.112479	79.042	2.1204	0.271704	10	33
0	>sp|Q8BMS1|ECHA_MOUSE Trifunct	>sp|Q8BMS1|ECHA_MOUSE Trifunctional enzyme subunit alpha, mitochondrial OS=Mus musculus GN=Hadha PE=1 SV=1	MQLLEIITTDK(	MQLLEIITTDK(	155108	0.644765	0.284216	21.7966	-2.41703	0.239629	1.15682	0.189327	41.2463	0.919573	0.790842	1.01443	0.109147	83.9421	0.714171	0.926592	46	90
0	>sp|Q8BMS1|ECHA_MOUSE Trifunct	>sp|Q8BMS1|ECHA_MOUSE Trifunctional enzyme subunit alpha, mitochondrial OS=Mus musculus GN=Hadha PE=1 SV=1	SLNSEMDNILANLR	SLNSEMDNILANLR	135130	0.62864	0.286154	21.2837	-1.94611	0.46314	1.04885	0.187803	42.2477	0.224967	0.969282	1.01443	0.109147	83.9421	0.714171	0.926592	130	90
0	>sp|Q8BWT1|THIM_MOUSE 3-ketoac	>sp|Q8BWT1|THIM_MOUSE 3-ketoacyl-CoA thiolase, mitochondrial OS=Mus musculus GN=Acaa2 PE=1 SV=3	VPPETIDSVIVGNVMQSSSDAAYLAR	VPPETIDSVIVGNVMQSSSDAAYLAR	76627.1	0.383441	0.297386	18.6782	-2.02806	0.420049	0.851848	0.187524	42.4353	-1.31158	0.622363	1.05161	0.109697	83.1013	1.04951	0.803908	276	64
0	>sp|P48962|ADT1_MOUSE ADP/ATP	>sp|P48962|ADT1_MOUSE ADP/ATP translocase 1 OS=Mus musculus GN=Slc25a4 PE=1 SV=4	GM*GGAFVLVLYDEIK(K(	GM*GGAFVLVLYDEIK(K(	859473	1.01416	0.273221	25.1574	1.02951	0.886379	0.809565	0.187597	42.386	-2.57489	0.110843	1.20084	0.110381	82.0744	2.39491	0.1705	155	47
0	>sp|Q8BMS1|ECHA_MOUSE Trifunct	>sp|Q8BMS1|ECHA_MOUSE Trifunctional enzyme subunit alpha, mitochondrial OS=Mus musculus GN=Hadha PE=1 SV=1	ALMGLYNGQVLC#K(	ALMGLYNGQVLC#K(	155085	1.16414	0.284218	21.7961	-1.9391	0.466993	1.57664	0.188414	41.841	3.65699	0.00615693	1.01443	0.109147	83.9421	0.714171	0.926592	73	90
0	>sp|P48962|ADT1_MOUSE ADP/ATP	>sp|P48962|ADT1_MOUSE ADP/ATP translocase 1 OS=Mus musculus GN=Slc25a4 PE=1 SV=4	GM*GGAFVLVLYDEIK(	GM*GGAFVLVLYDEIK(	142812	0.594896	0.285346	21.4949	-0.591012	0.976341	0.721091	0.189371	41.2175	-3.1133	0.0308404	1.20084	0.110381	82.0744	2.39491	0.1705	50	47
0	>sp|O08749|DLDH_MOUSE Dihydrol	>sp|O08749|DLDH_MOUSE Dihydrolipoyl dehydrogenase, mitochondrial OS=Mus musculus GN=Dld PE=1 SV=2	IPNIYAIGDVVAGPMLAHK(	IPNIYAIGDVVAGPMLAHK(	213193	1.12915	0.280608	22.8097	0.160617	1.00007	1.09572	0.188249	41.9506	0.341486	0.952194	1.04378	0.111769	80.0498	0.959981	0.84254	84	34
0	>sp|Q9DCT2|NDUS3_MOUSE NADH de	>sp|Q9DCT2|NDUS3_MOUSE NADH dehydrogenase [ubiquinone] iron-sulfur protein 3, mitochondrial OS=Mus musculus GN=Ndufs3 PE=1 SV=2	VVAEPVELAQEFRK(	VVAEPVELAQEFRK(	355563	0.735005	0.276699	24.0024	-0.435278	0.987822	0.82225	0.190686	40.3857	-0.811562	0.82625	0.946877	0.114252	76.6077	0.0909874	0.989355	28	21
0	>sp|Q99KI0|ACON_MOUSE Aconitat	>sp|Q99KI0|ACON_MOUSE Aconitate hydratase, mitochondrial OS=Mus musculus GN=Aco2 PE=1 SV=1	AK(DINQEVYNFLATAGAK(	AK(DINQEVYNFLATAGAK(	2.90351e+06	0.74278	0.271477	25.7735	-0.736692	0.954482	0.887548	0.187395	42.5229	-0.761425	0.842109	1.00363	0.109173	83.9015	0.61502	0.956157	212	85
0	>sp|P97807|FUMH_MOUSE Fumarate	>sp|P97807|FUMH_MOUSE Fumarate hydratase, mitochondrial OS=Mus musculus GN=Fh PE=1 SV=3	LM*NESLM*LVTALNPHIGYDK(	LM*NESLM*LVTALNPHIGYDK(	88307.2	0.566507	0.294	19.4039	-1.09965	0.864743	0.814355	0.188601	41.7182	-0.676968	0.86882	0.918133	0.110255	82.2632	-0.166425	0.994772	70	51
0	>sp|Q03265|ATPA_MOUSE ATP synt	>sp|Q03265|ATPA_MOUSE ATP synthase subunit alpha, mitochondrial OS=Mus musculus GN=Atp5a1 PE=1 SV=1	VVDALGNAIDGK(GPIGSK(	VVDALGNAIDGK(GPIGSK(	520643	0.792301	0.274824	24.6136	-0.0114457	0.999879	0.794605	0.187128	42.7044	-1.12093	0.709061	0.964988	0.109418	83.5255	0.260521	0.992579	361	75
0	>sp|Q03265|ATPA_MOUSE ATP synt	>sp|Q03265|ATPA_MOUSE ATP synthase subunit alpha, mitochondrial OS=Mus musculus GN=Atp5a1 PE=1 SV=1	TGAIVDVPVGEELLGR	TGAIVDVPVGEELLGR	67690.2	0.77503	0.300727	18.006	-1.46125	0.713858	1.11788	0.187899	42.1832	0.999691	0.761206	0.964988	0.109418	83.5255	0.260521	0.992579	114	75
0	>sp|Q60597|ODO1_MOUSE 2-oxoglu	>sp|Q60597|ODO1_MOUSE 2-oxoglutarate dehydrogenase, mitochondrial OS=Mus musculus GN=Ogdh PE=1 SV=3	IEQLSPFPFDLLLK(	IEQLSPFPFDLLLK(	1.07665e+06	1.16125	0.272722	25.3309	1.15633	0.845848	0.935797	0.191659	39.788	-1.12112	0.709453	1.11255	0.109219	83.8301	1.6121	0.493256	27	91
0	>sp|Q3ULD5|MCCB_MOUSE Methylcr	>sp|Q3ULD5|MCCB_MOUSE Methylcrotonoyl-CoA carboxylase beta chain, mitochondrial OS=Mus musculus GN=Mccc2 PE=2 SV=1	ISVM*GGEQAATVLATVAR	ISVM*GGEQAATVLATVAR	77154.4	1.03618	0.297212	18.7144	0.0418171	0.99981	1.02701	0.199594	35.4135	-0.720702	0.856159	1.14608	0.112619	78.8456	1.86112	0.373899	10	30
0	>sp|Q9DB20|ATPO_MOUSE ATP synt	>sp|Q9DB20|ATPO_MOUSE ATP synthase subunit O, mitochondrial OS=Mus musculus GN=Atp5o PE=1 SV=1	VSLAVLNPYIK(	VSLAVLNPYIK(	267098	0.967756	0.278645	23.3957	0.197863	0.998743	0.927039	0.187844	42.22	-0.513303	0.912435	1.00466	0.1119	79.8622	0.609303	0.957995	108	29
0	>sp|P08249|MDHM_MOUSE Malate d	>sp|P08249|MDHM_MOUSE Malate dehydrogenase, mitochondrial OS=Mus musculus GN=Mdh2 PE=1 SV=3	GC#DVVVIPAGVPR	GC#DVVVIPAGVPR	321679	1.30683	0.277319	23.8061	-6.30504	5.4309e-08	2.59117	0.188224	41.9667	9.06249	0	1.2086	0.11069	81.6173	2.4584	0.152076	82	43
0	>sp|Q6P8J7|KCRS_MOUSE Creatine	>sp|Q6P8J7|KCRS_MOUSE Creatine kinase S-type, mitochondrial OS=Mus musculus GN=Ckmt2 PE=1 SV=1	LFPPSADYPDLRK(	LFPPSADYPDLRK(	673216	1.23832	0.273903	24.9233	0.311018	0.994565	1.17611	0.187152	42.6875	0.157666	0.977058	1.15223	0.11024	82.2853	1.95706	0.337568	325	49
0	>sp|Q6PB66|LPPRC_MOUSE Leucine	>sp|Q6PB66|LPPRC_MOUSE Leucine-rich PPR motif-containing protein, mitochondrial OS=Mus musculus GN=Lrpprc PE=1 SV=2	DESSDNFGSFFLR	DESSDNFGSFFLR	300047	1.09204	0.277788	23.6596	-0.0415753	0.999831	1.09995	0.203255	33.6556	0.159776	0.976829	1.07257	0.109514	83.3796	1.24264	0.698707	7	87
0	>sp|Q8BWT1|THIM_MOUSE 3-ketoac	>sp|Q8BWT1|THIM_MOUSE 3-ketoacyl-CoA thiolase, mitochondrial OS=Mus musculus GN=Acaa2 PE=1 SV=3	VPPETIDSVIVGNVMQSSSDAAYLAR	VPPETIDSVIVGNVMQSSSDAAYLAR	43222.7	0.794346	0.316445	15.3286	-0.22554	0.997053	0.851848	0.187524	42.4353	-1.31158	0.622363	1.05161	0.109697	83.1013	1.04951	0.803908	276	64
0	>sp|Q03265|ATPA_MOUSE ATP synt	>sp|Q03265|ATPA_MOUSE ATP synthase subunit alpha, mitochondrial OS=Mus musculus GN=Atp5a1 PE=1 SV=1	TGTAEMSSILEER	TGTAEMSSILEER	215209	0.927392	0.280518	22.8362	-1.60414	0.642978	1.26086	0.188379	41.8642	1.92726	0.330051	0.964988	0.109418	83.5255	0.260521	0.992579	76	75
0	>sp|Q99MR8|MCCA_MOUSE Methylcr	>sp|Q99MR8|MCCA_MOUSE Methylcrotonoyl-CoA carboxylase subunit alpha, mitochondrial OS=Mus musculus GN=Mccc1 PE=2 SV=2	YLSPVSAEGAQGGTIAPMTGTIEK(	YLSPVSAEGAQGGTIAPMTGTIEK(	89911.3	1.32052	0.293601	19.4926	0.244075	0.996675	1.26934	0.206805	32.0838	0.542737	0.902704	1.17498	0.112479	79.042	2.1204	0.271704	7	33
0	>sp|Q9DB77|QCR2_MOUSE Cytochro	>sp|Q9DB77|QCR2_MOUSE Cytochrome b-c1 complex subunit 2, mitochondrial OS=Mus musculus GN=Uqcrc2 PE=1 SV=1	ITSEELHYFVQNHFTSAR	ITSEELHYFVQNHFTSAR	787605	0.59738	0.273446	25.0797	-0.588282	0.976586	0.713593	0.189278	41.2778	-1.51651	0.525004	0.946136	0.111247	80.8027	0.0867829	0.992009	47	34
0	>sp|Q02566|MYH6_MOUSE Myosin-6	>sp|Q02566|MYH6_MOUSE Myosin-6 OS=Mus musculus GN=Myh6 PE=1 SV=2	NNLLQAELEELR	NNLLQAELEELR	470832	1.02066	0.275252	24.4716	0.810939	0.940968	0.859161	0.191016	40.1813	-0.0307541	0.993785	0.863996	0.108765	84.5319	-0.666447	0.939398	34	144
0	>sp|Q9CZ13|QCR1_MOUSE Cytochro	>sp|Q9CZ13|QCR1_MOUSE Cytochrome b-c1 complex subunit 1, mitochondrial OS=Mus musculus GN=Uqcrc1 PE=1 SV=2	EVESIGAHLNAYSTR	EVESIGAHLNAYSTR	291702	0.409241	0.277987	23.5979	-0.877157	0.927986	0.587835	0.189374	41.2157	-2.6239	0.10072	0.991132	0.111377	80.6143	0.490679	0.966954	46	38
0	>sp|Q9DCW4|ETFB_MOUSE Electron	>sp|Q9DCW4|ETFB_MOUSE Electron transfer flavoprotein subunit beta OS=Mus musculus GN=Etfb PE=1 SV=3	GIHVEIPGAQAESLGPLQVAR	GIHVEIPGAQAESLGPLQVAR	259626	0.819413	0.278869	23.3274	-0.584176	0.97674	0.939864	0.187845	42.2196	-0.624603	0.880486	1.03443	0.112071	79.6184	0.873966	0.881872	121	31
0	>sp|P16858|G3P_MOUSE Glycerald	>sp|P16858|G3P_MOUSE Glyceraldehyde-3-phosphate dehydrogenase OS=Mus musculus GN=Gapdh PE=1 SV=2	GAAQNIIPASTGAAK(	GAAQNIIPASTGAAK(	174053	-0.172125	0.28278	22.1904	-2.92249	0.0874338	0.440269	0.189963	40.8396	-0.893809	0.798583	0.577306	0.114619	76.1186	-3.13366	0.036265	39	25
0	>sp|Q2TPA8|HSDL2_MOUSE Hydroxy	>sp|Q2TPA8|HSDL2_MOUSE Hydroxysteroid dehydrogenase-like protein 2 OS=Mus musculus GN=Hsdl2 PE=2 SV=1	LAGC#TVFITGASR	LAGC#TVFITGASR	326992	2.38217	0.277214	23.8393	3.2068	0.0434283	1.74765	0.19465	38.0393	4.53613	0.000228818	1.02218	0.112338	79.2402	0.762897	0.913312	15	37
0	>sp|Q99KI0|ACON_MOUSE Aconitat	>sp|Q99KI0|ACON_MOUSE Aconitate hydratase, mitochondrial OS=Mus musculus GN=Aco2 PE=1 SV=1	GHLDNISNNLLIGAINIENGK(	GHLDNISNNLLIGAINIENGK(	90149.7	0.331011	0.293543	19.5055	-2.17107	0.349073	0.820928	0.187672	42.3358	-1.19579	0.676167	1.00363	0.109173	83.9015	0.61502	0.956157	148	85
0	>sp|P56480|ATPB_MOUSE ATP synt	>sp|P56480|ATPB_MOUSE ATP synthase subunit beta, mitochondrial OS=Mus musculus GN=Atp5b PE=1 SV=2	FLSQPFQVAEVFTGHMGK(	FLSQPFQVAEVFTGHMGK(	253707	1.64618	0.279056	23.2709	0.74913	0.95224	1.49149	0.187718	42.305	3.80492	0.00378203	0.912377	0.109992	82.6572	-0.219151	0.989059	129	50
0	>sp|P51174|ACADL_MOUSE Long-ch	>sp|P51174|ACADL_MOUSE Long-chain specific acyl-CoA dehydrogenase, mitochondrial OS=Mus musculus GN=Acadl PE=2 SV=2	K(FFQEEVIPHHTEWEK(	K(FFQEEVIPHHTEWEK(	409922	0.803724	0.275916	24.2543	-0.921084	0.916375	0.985167	0.193684	38.59	0.481283	0.920988	0.908666	0.110926	81.27	-0.250759	0.993455	17	40
0	>sp|O35459|ECH1_MOUSE Delta(3,	>sp|O35459|ECH1_MOUSE Delta(3,5)-Delta(2,4)-dienoyl-CoA isomerase, mitochondrial OS=Mus musculus GN=Ech1 PE=2 SV=1	VIGNQSLVNELTFSAR	VIGNQSLVNELTFSAR	139974	0.416639	0.285635	21.4191	-1.71818	0.58257	0.785304	0.188582	41.7307	-0.495961	0.916792	0.860831	0.112667	78.7781	-0.671455	0.938462	72	31
0	>sp|Q02566|MYH6_MOUSE Myosin-6	>sp|Q02566|MYH6_MOUSE Myosin-6 OS=Mus musculus GN=Myh6 PE=1 SV=2	NNLLQAELEELR	NNLLQAELEELR	392751	0.959578	0.27614	24.1817	0.501225	0.983035	0.859161	0.191016	40.1813	-0.0307541	0.993785	0.863996	0.108765	84.5319	-0.666447	0.939398	34	144
0	>sp|P08249|MDHM_MOUSE Malate d	>sp|P08249|MDHM_MOUSE Malate dehydrogenase, mitochondrial OS=Mus musculus GN=Mdh2 PE=1 SV=3	LTLYDIAHTPGVAADLSHIETR	LTLYDIAHTPGVAADLSHIETR	80693.1	0.719574	0.2961	18.9482	-0.447787	0.98715	0.821928	0.188005	42.1128	-2.53899	0.119241	1.2086	0.11069	81.6173	2.4584	0.152076	100	43
0	>sp|Q8BWT1|THIM_MOUSE 3-ketoac	>sp|Q8BWT1|THIM_MOUSE 3-ketoacyl-CoA thiolase, mitochondrial OS=Mus musculus GN=Acaa2 PE=1 SV=3	VPPETIDSVIVGNVM*QSSSDAAYLAR	VPPETIDSVIVGNVM*QSSSDAAYLAR	115993	0.737052	0.288618	20.6609	-0.15683	1.00046	0.771518	0.187187	42.6641	-1.84397	0.364162	1.05161	0.109697	83.1013	1.04951	0.803908	466	64
0	>sp|Q9D0K2|SCOT1_MOUSE Succiny	>sp|Q9D0K2|SCOT1_MOUSE Succinyl-CoA:3-ketoacid coenzyme A transferase 1, mitochondrial OS=Mus musculus GN=Oxct1 PE=1 SV=1	TGVK(DLTAVSNNAGVDNFGLGLLLR	TGVK(DLTAVSNNAGVDNFGLGLLLR	51184.7	1.04842	0.309779	16.3765	-0.714322	0.959166	1.22239	0.190666	40.3983	0.144836	0.979734	1.19986	0.110724	81.5675	2.37873	0.176609	35	44
0	>sp|Q8BMS1|ECHA_MOUSE Trifunct	>sp|Q8BMS1|ECHA_MOUSE Trifunctional enzyme subunit alpha, mitochondrial OS=Mus musculus GN=Hadha PE=1 SV=1	K(LDALTTGFGFPVGAATLADEVGVDVAQHVAEDLGK(	K(LDALTTGFGFPVGAATLADEVGVDVAQHVAEDLGK(	116230	1.18689	0.288583	20.6696	0.959299	0.906627	0.980741	0.193605	38.6356	-0.210586	0.97151	1.01443	0.109147	83.9421	0.714171	0.926592	22	90
0	>sp|Q9DCX2|ATP5H_MOUSE ATP syn	>sp|Q9DCX2|ATP5H_MOUSE ATP synthase subunit d, mitochondrial OS=Mus musculus GN=Atp5h PE=1 SV=3	TIDWVSFVEVMPQNQK(	TIDWVSFVEVMPQNQK(	165784	1.30576	0.283367	22.0279	1.26541	0.802602	1.03781	0.188522	41.7704	0.37399	0.946398	0.98107	0.112592	78.8834	0.396016	0.976661	81	26
0	>sp|P56480|ATPB_MOUSE ATP synt	>sp|P56480|ATPB_MOUSE ATP synthase subunit beta, mitochondrial OS=Mus musculus GN=Atp5b PE=1 SV=2	TVLIMELINNVAK(	TVLIMELINNVAK(	2.40802e+06	1.93153	0.271628	25.719	3.64782	0.0119765	1.21349	0.187213	42.6463	1.98633	0.305445	0.912377	0.109992	82.6572	-0.219151	0.989059	288	50
0	>sp|Q9CR68|UCRI_MOUSE Cytochro	>sp|Q9CR68|UCRI_MOUSE Cytochrome b-c1 complex subunit Rieske, mitochondrial OS=Mus musculus GN=Uqcrfs1 PE=1 SV=1	EIDQEAAVEVSQLRDPQHDLDR	EIDQEAAVEVSQLRDPQHDLDR	1.01912e+06	0.939024	0.272834	25.292	0.474322	0.985304	0.845272	0.188248	41.9514	-0.219585	0.969956	0.878357	0.113687	77.3714	-0.511272	0.965959	84	21
0	>sp|Q9DCW4|ETFB_MOUSE Electron	>sp|Q9DCW4|ETFB_MOUSE Electron transfer flavoprotein subunit beta OS=Mus musculus GN=Etfb PE=1 SV=3	GIHVEIPGAQAESLGPLQVAR	GIHVEIPGAQAESLGPLQVAR	223228	1.28263	0.280172	22.9376	1.64844	0.61808	0.939864	0.187845	42.2196	-0.624603	0.880486	1.03443	0.112071	79.6184	0.873966	0.881872	121	31
0	>sp|Q03265|ATPA_MOUSE ATP synt	>sp|Q03265|ATPA_MOUSE ATP synthase subunit alpha, mitochondrial OS=Mus musculus GN=Atp5a1 PE=1 SV=1	TGTAEMSSILEER	TGTAEMSSILEER	716747	1.30024	0.273712	24.9885	0.198165	0.998705	1.26086	0.188379	41.8642	1.92726	0.330051	0.964988	0.109418	83.5255	0.260521	0.992579	76	75
0	>sp|Q9CZU6|CISY_MOUSE Citrate	>sp|Q9CZU6|CISY_MOUSE Citrate synthase, mitochondrial OS=Mus musculus GN=Cs PE=1 SV=1	AALPSHVVTM*LDNFPTNLHPM*SQLSAAITALNSESNFAR	AALPSHVVTM*LDNFPTNLHPM*SQLSAAITALNSESNFAR	79616.1	0.177799	0.296429	18.8786	-1.66195	0.610762	0.556806	0.190048	40.7859	-2.65069	0.0947076	0.967421	0.110611	81.7335	0.279708	0.988302	55	47
0	>sp|Q9CZ13|QCR1_MOUSE Cytochro	>sp|Q9CZ13|QCR1_MOUSE Cytochrome b-c1 complex subunit 1, mitochondrial OS=Mus musculus GN=Uqcrc1 PE=1 SV=2	M*VLAAAGGVEHQQLLDLAQK(	M*VLAAAGGVEHQQLLDLAQK(	321680	0.985728	0.277319	23.8061	-0.0725895	0.999506	1.00054	0.187849	42.2168	0.0619443	0.991492	0.991132	0.111377	80.6143	0.490679	0.966954	113	38
0	>sp|P56480|ATPB_MOUSE ATP synt	>sp|P56480|ATPB_MOUSE ATP synthase subunit beta, mitochondrial OS=Mus musculus GN=Atp5b PE=1 SV=2	FLSQPFQVAEVFTGHMGK(	FLSQPFQVAEVFTGHMGK(	932874	1.50248	0.273026	25.2248	0.0554064	0.999873	1.49149	0.187718	42.305	3.80492	0.00378203	0.912377	0.109992	82.6572	-0.219151	0.989059	129	50
0	>sp|P56480|ATPB_MOUSE ATP synt	>sp|P56480|ATPB_MOUSE ATP synthase subunit beta, mitochondrial OS=Mus musculus GN=Atp5b PE=1 SV=2	IM*DPNIVGNEHYDVAR	IM*DPNIVGNEHYDVAR	908518	0.243065	0.273088	25.2036	-2.96765	0.0787129	0.832659	0.187419	42.5062	-0.525012	0.907875	0.912377	0.109992	82.6572	-0.219151	0.989059	193	50
0	>sp|P56480|ATPB_MOUSE ATP synt	>sp|P56480|ATPB_MOUSE ATP synthase subunit beta, mitochondrial OS=Mus musculus GN=Atp5b PE=1 SV=2	SLQDIIAILGM*DELSEEDK(LTVSR	SLQDIIAILGM*DELSEEDK(LTVSR	215311	0.874883	0.280513	22.8375	1.05409	0.878849	0.655766	0.188805	41.5844	-1.67158	0.453928	0.912377	0.109992	82.6572	-0.219151	0.989059	76	50
0	>sp|P29758|OAT_MOUSE Ornithine	>sp|P29758|OAT_MOUSE Ornithine aminotransferase, mitochondrial OS=Mus musculus GN=Oat PE=1 SV=1	LAPPLVIK(EDEIRESVEIINK(	LAPPLVIK(EDEIRESVEIINK(	299922	0.425382	0.277791	23.6587	0.143749	1.00042	0.398404	0.205342	32.7168	-2.35916	0.168036	0.803143	0.113956	77.0067	-1.17009	0.745344	6	27
0	>sp|Q9CQZ5|NDUA6_MOUSE NADH de	>sp|Q9CQZ5|NDUA6_MOUSE NADH dehydrogenase [ubiquinone] 1 alpha subcomplex subunit 6 OS=Mus musculus GN=Ndufa6 PE=1 SV=1	EVPNTVHLM*QLDITVK(	EVPNTVHLM*QLDITVK(	359132	0.518094	0.276641	24.0211	-0.961189	0.906438	0.710544	0.191045	40.1635	-1.26798	0.642838	0.90131	0.119724	69.7652	-0.293774	0.985757	27	11
0	>sp|Q9CR21|ACPM_MOUSE Acyl car	>sp|Q9CR21|ACPM_MOUSE Acyl carrier protein, mitochondrial OS=Mus musculus GN=Ndufab1 PE=1 SV=1	LM*C#PQEIVDYIADK(K(	LM*C#PQEIVDYIADK(K(	375561	1.40442	0.276385	24.1029	-0.280727	0.995044	1.45967	0.194452	38.1508	1.65975	0.460762	1.20073	0.117923	71.9118	2.24082	0.222723	15	14
0	>sp|Q8VEM8|MPCP_MOUSE Phosphat	>sp|Q8VEM8|MPCP_MOUSE Phosphate carrier protein, mitochondrial OS=Mus musculus GN=Slc25a3 PE=1 SV=1	MYK(EEGLNAFYK(	MYK(EEGLNAFYK(	818635	1.06142	0.273344	25.1149	0.408048	0.989255	0.980889	0.189268	41.2841	-0.963365	0.775219	1.12846	0.111738	80.0943	1.71813	0.445073	46	32
0	>sp|Q9CR62|M2OM_MOUSE Mitochon	>sp|Q9CR62|M2OM_MOUSE Mitochondrial 2-oxoglutarate/malate carrier protein OS=Mus musculus GN=Slc25a11 PE=1 SV=3	ALIGM*TAGATGAFVGTPAEVALIR	ALIGM*TAGATGAFVGTPAEVALIR	380281	0.500892	0.276316	24.1252	0.311183	0.994503	0.438449	0.190872	40.2701	-4.41769	0.000376008	1.12206	0.112601	78.87	1.64806	0.478447	35	28
0	>sp|Q99KI0|ACON_MOUSE Aconitat	>sp|Q99KI0|ACON_MOUSE Aconitate hydratase, mitochondrial OS=Mus musculus GN=Aco2 PE=1 SV=1	LTIQGLK(DFAPGK(PLK(	LTIQGLK(DFAPGK(PLK(	3.56713e+06	1.89516	0.27134	25.823	1.61203	0.637996	1.58008	0.18829	41.923	3.75459	0.00447668	1.00363	0.109173	83.9015	0.61502	0.956157	74	85
0	>sp|Q8BMS1|ECHA_MOUSE Trifunct	>sp|Q8BMS1|ECHA_MOUSE Trifunctional enzyme subunit alpha, mitochondrial OS=Mus musculus GN=Hadha PE=1 SV=1	MQLLEIITTDK(	MQLLEIITTDK(	927574	1.00385	0.27304	25.2203	-0.776676	0.947541	1.15682	0.189327	41.2463	0.919573	0.790842	1.01443	0.109147	83.9421	0.714171	0.926592	46	90
0	>sp|Q9CPP6|NDUA5_MOUSE NADH de	>sp|Q9CPP6|NDUA5_MOUSE NADH dehydrogenase [ubiquinone] 1 alpha subcomplex subunit 5 OS=Mus musculus GN=Ndufa5 PE=1 SV=3	WK(PWEPLVEEPPANQWK(	WK(PWEPLVEEPPANQWK(	172590	1.01457	0.28288	22.1626	0.0937525	0.999816	0.995002	0.190818	40.3036	0.005504	0.998908	0.994167	0.116848	73.2417	0.493675	0.967974	29	14
0	>sp|Q02566|MYH6_MOUSE Myosin-6	>sp|Q02566|MYH6_MOUSE Myosin-6 OS=Mus musculus GN=Myh6 PE=1 SV=2	NAYEESLEHLETFK(R	NAYEESLEHLETFK(R	153671	0.851372	0.284339	21.7635	0.207509	0.997759	0.808636	0.195827	37.3857	-0.339673	0.95278	0.863996	0.108765	84.5319	-0.666447	0.939398	13	144
0	>sp|Q60932|VDAC1_MOUSE Voltage	>sp|Q60932|VDAC1_MOUSE Voltage-dependent anion-selective channel protein 1 OS=Mus musculus GN=Vdac1 PE=1 SV=3	VNNSSLIGLGYTQTLK(PGIK(	VNNSSLIGLGYTQTLK(PGIK(	391180	1.55694	0.276162	24.1748	3.20206	0.0438822	0.907863	0.187585	42.3941	0.140336	0.9802	0.886829	0.113449	77.6962	-0.437667	0.969776	150	21
0	>sp|Q9CR68|UCRI_MOUSE Cytochro	>sp|Q9CR68|UCRI_MOUSE Cytochrome b-c1 complex subunit Rieske, mitochondrial OS=Mus musculus GN=Uqcrfs1 PE=1 SV=1	EIDQEAAVEVSQLRDPQHDLDR	EIDQEAAVEVSQLRDPQHDLDR	490502	0.864972	0.275073	24.5309	0.0981575	0.999769	0.845272	0.188248	41.9514	-0.219585	0.969956	0.878357	0.113687	77.3714	-0.511272	0.965959	84	21
0	>sp|Q8BFR5|EFTU_MOUSE Elongati	>sp|Q8BFR5|EFTU_MOUSE Elongation factor Tu, mitochondrial OS=Mus musculus GN=Tufm PE=1 SV=1	LLDAVDTYIPVPTR	LLDAVDTYIPVPTR	1.38634e+06	0.814354	0.272281	25.4863	-0.976055	0.901774	1.00615	0.188691	41.6593	0.283561	0.961204	0.962759	0.111124	80.9806	0.23647	0.994446	63	41
0	>sp|Q91VD9|NDUS1_MOUSE NADH-ub	>sp|Q91VD9|NDUS1_MOUSE NADH-ubiquinone oxidoreductase 75 kDa subunit, mitochondrial OS=Mus musculus GN=Ndufs1 PE=1 SV=2	IASQVAALDLGYK(PGVEAIR	IASQVAALDLGYK(PGVEAIR	525600	1.50725	0.274785	24.6263	-0.0983977	0.999842	1.52688	0.189095	41.3959	2.31222	0.181967	1.16988	0.109468	83.4498	2.13208	0.266372	50	76
0	>sp|P63038|CH60_MOUSE 60 kDa h	>sp|P63038|CH60_MOUSE 60 kDa heat shock protein, mitochondrial OS=Mus musculus GN=Hspd1 PE=1 SV=1	RGVM*LAVDAVIAELK(K(	RGVM*LAVDAVIAELK(K(	56821.8	0.858078	0.306129	17.0026	NaN	1	0.858078	0.306129	12.1781	-0.09707	0.989291	0.885708	0.109537	83.3446	-0.463534	0.971437	1	75
0	>sp|P63038|CH60_MOUSE 60 kDa h	>sp|P63038|CH60_MOUSE 60 kDa heat shock protein, mitochondrial OS=Mus musculus GN=Hspd1 PE=1 SV=1	NAGVEGSLIVEK(	NAGVEGSLIVEK(	237012	1.09367	0.279632	23.0977	-0.0985375	0.999858	1.11392	0.189638	41.0469	1.47194	0.544254	0.885708	0.109537	83.3446	-0.463534	0.971437	41	75
0	>sp|Q9EQ20|MMSA_MOUSE Methylma	>sp|Q9EQ20|MMSA_MOUSE Methylmalonate-semialdehyde dehydrogenase [acylating], mitochondrial OS=Mus musculus GN=Aldh6a1 PE=1 SV=1	VPGATMLLAK(	VPGATMLLAK(	1.3752e+06	1.06946	0.272293	25.4819	-0.462952	0.985761	1.15858	0.192849	39.0769	0.676822	0.868981	1.05132	0.110477	81.932	1.03946	0.803383	18	54
0	>sp|Q922B1|MACD1_MOUSE O-acety	>sp|Q922B1|MACD1_MOUSE O-acetyl-ADP-ribose deacetylase MACROD1 OS=Mus musculus GN=Macrod1 PE=2 SV=2	GDITK(LEVDAIVNAANSSLLGGGGVDGC#IHR	GDITK(LEVDAIVNAANSSLLGGGGVDGC#IHR	51877.5	1.03329	0.30929	16.4581	-0.113337	0.99975	1.05828	0.214486	29.0662	-0.437204	0.930575	1.13522	0.122597	66.5331	1.62103	0.488886	5	10
0	>sp|Q6P8J7|KCRS_MOUSE Creatine	>sp|Q6P8J7|KCRS_MOUSE Creatine kinase S-type, mitochondrial OS=Mus musculus GN=Ckmt2 PE=1 SV=1	LFPPSADYPDLRK(	LFPPSADYPDLRK(	1.08741e+06	1.36496	0.272703	25.3378	0.952077	0.908268	1.17611	0.187152	42.6875	0.157666	0.977058	1.15223	0.11024	82.2853	1.95706	0.337568	325	49
0	>sp|Q9CR68|UCRI_MOUSE Cytochro	>sp|Q9CR68|UCRI_MOUSE Cytochrome b-c1 complex subunit Rieske, mitochondrial OS=Mus musculus GN=Uqcrfs1 PE=1 SV=1	EIDQEAAVEVSQLRDPQHDLDR	EIDQEAAVEVSQLRDPQHDLDR	171015	1.0405	0.282989	22.1322	0.923947	0.915323	0.845272	0.188248	41.9514	-0.219585	0.969956	0.878357	0.113687	77.3714	-0.511272	0.965959	84	21
0	>sp|Q9D172|ES1_MOUSE ES1 prote	>sp|Q9D172|ES1_MOUSE ES1 protein homolog, mitochondrial OS=Mus musculus GN=D10Jhu81e PE=1 SV=1	GVEVTVGHEQEEGGK(WPYAGTAEAIK(	GVEVTVGHEQEEGGK(WPYAGTAEAIK(	85659.6	0.849625	0.29469	19.2523	-0.503173	0.982938	0.962496	0.19082	40.3029	-1.79551	0.390089	1.23911	0.113364	77.8129	2.66949	0.108119	32	23
0	>sp|P48962|ADT1_MOUSE ADP/ATP	>sp|P48962|ADT1_MOUSE ADP/ATP translocase 1 OS=Mus musculus GN=Slc25a4 PE=1 SV=4	GMGGAFVLVLYDEIK(K(	GMGGAFVLVLYDEIK(K(	1.33203e+06	1.00105	0.272343	25.4642	-0.490319	0.983921	1.09716	0.189557	41.0984	-0.671854	0.86964	1.20084	0.110381	82.0744	2.39491	0.1705	46	47
0	>sp|P20108|PRDX3_MOUSE Thiored	>sp|P20108|PRDX3_MOUSE Thioredoxin-dependent peroxide reductase, mitochondrial OS=Mus musculus GN=Prdx3 PE=1 SV=1	GLFIIDPNGVVK(	GLFIIDPNGVVK(	1.33795e+06	1.3201	0.272336	25.4667	1.92271	0.475552	0.940581	0.187743	42.2879	0.322047	0.956307	0.893599	0.11974	69.7469	-0.358131	0.976855	129	10
0	>sp|P67778|PHB_MOUSE Prohibiti	>sp|P67778|PHB_MOUSE Prohibitin OS=Mus musculus GN=Phb PE=1 SV=1	GVQDIVVGEGTHFLIPWVQK(PIIFDC#R	GVQDIVVGEGTHFLIPWVQK(PIIFDC#R	42063.7	1.6572	0.317612	15.1568	0.17993	0.998934	1.61586	0.216809	28.2439	2.75686	0.0747197	1.10904	0.113658	77.4111	1.51824	0.544384	5	22
0	>sp|Q5SX39|MYH4_MOUSE Myosin-4	>sp|Q5SX39|MYH4_MOUSE Myosin-4 OS=Mus musculus GN=Myh4 PE=1 SV=1	DLEEATLQHEATAAALRK(	DLEEATLQHEATAAALRK(	203063	0.991692	0.281092	22.6693	-0.0463204	0.99967	1.00101	0.196218	37.1729	1.51629	0.524088	0.773979	0.131109	58.1745	-1.23945	0.700588	12	6
0	>sp|Q03265|ATPA_MOUSE ATP synt	>sp|Q03265|ATPA_MOUSE ATP synthase subunit alpha, mitochondrial OS=Mus musculus GN=Atp5a1 PE=1 SV=1	QGQYSPM*AIEEQVAVIYAGVR	QGQYSPM*AIEEQVAVIYAGVR	25928.6	0.599787	0.343567	12.0281	-0.237307	0.99694	0.668053	0.187635	42.3608	-1.94562	0.323042	0.964988	0.109418	83.5255	0.260521	0.992579	216	75
0	>sp|Q8BMS1|ECHA_MOUSE Trifunct	>sp|Q8BMS1|ECHA_MOUSE Trifunctional enzyme subunit alpha, mitochondrial OS=Mus musculus GN=Hadha PE=1 SV=1	TIEYLEEVAVNFAK(	TIEYLEEVAVNFAK(	212072	0.783803	0.28066	22.7947	-0.673834	0.965325	0.924377	0.187881	42.1955	-0.588249	0.892257	1.01443	0.109147	83.9421	0.714171	0.926592	126	90
0	>sp|Q60932|VDAC1_MOUSE Voltage	>sp|Q60932|VDAC1_MOUSE Voltage-dependent anion-selective channel protein 1 OS=Mus musculus GN=Vdac1 PE=1 SV=3	LTFDSSFSPNTGK(K(	LTFDSSFSPNTGK(K(	2.00545e+06	0.797336	0.271806	25.6552	0.2453	0.99668	0.749186	0.188085	42.0595	-0.914705	0.791446	0.886829	0.113449	77.6962	-0.437667	0.969776	87	21
0	>sp|Q9DCX2|ATP5H_MOUSE ATP syn	>sp|Q9DCX2|ATP5H_MOUSE ATP synthase subunit d, mitochondrial OS=Mus musculus GN=Atp5h PE=1 SV=3	LASLSEK(PPAIDWAYYR	LASLSEK(PPAIDWAYYR	3.84899e+06	1.41426	0.271296	25.8389	0.893984	0.922541	1.23991	0.188726	41.6363	1.70326	0.438395	0.98107	0.112592	78.8834	0.396016	0.976661	58	26
0	>sp|Q9D2G2|ODO2_MOUSE Dihydrol	>sp|Q9D2G2|ODO2_MOUSE Dihydrolipoyllysine-residue succinyltransferase component of 2-oxoglutarate dehydrogenase complex, mitochondrial OS=Mus musculus GN=Dlst PE=1 SV=1	ASAFALQEQPVVNAVIDDATK(EVVYR	ASAFALQEQPVVNAVIDDATK(EVVYR	156970	1.16648	0.28406	21.8388	0.11827	0.999931	1.14168	0.192711	39.1581	0.186211	0.973663	1.11235	0.112157	79.4957	1.56804	0.518482	25	35
0	>sp|P63017|HSP7C_MOUSE Heat sh	>sp|P63017|HSP7C_MOUSE Heat shock cognate 71 kDa protein OS=Mus musculus GN=Hspa8 PE=1 SV=1	SINPDEAVAYGAAVQAAILSGDK(	SINPDEAVAYGAAVQAAILSGDK(	25498.7	0.718531	0.344663	11.92	0.329508	0.993539	0.629255	0.222856	26.2711	-0.793204	0.832865	0.779883	0.117339	72.6301	-1.33459	0.647624	8	19
0	>sp|Q60597|ODO1_MOUSE 2-oxoglu	>sp|Q60597|ODO1_MOUSE 2-oxoglutarate dehydrogenase, mitochondrial OS=Mus musculus GN=Ogdh PE=1 SV=3	VASSVPVENFTIHGGLSR	VASSVPVENFTIHGGLSR	321415	0.922358	0.277325	23.8044	-0.494463	0.983372	1.02272	0.189045	41.4287	-0.581393	0.894302	1.11255	0.109219	83.8301	1.6121	0.493256	52	91
0	>sp|P97807|FUMH_MOUSE Fumarate	>sp|P97807|FUMH_MOUSE Fumarate hydratase, mitochondrial OS=Mus musculus GN=Fh PE=1 SV=3	IYELAAGGTAVGTGLNTR	IYELAAGGTAVGTGLNTR	535818	1.18968	0.274709	24.6518	-0.774692	0.947666	1.34477	0.188185	41.9931	2.79223	0.0690959	0.918133	0.110255	82.2632	-0.166425	0.994772	84	51
0	>sp|P05202|AATM_MOUSE Aspartat	>sp|P05202|AATM_MOUSE Aspartate aminotransferase, mitochondrial OS=Mus musculus GN=Got2 PE=1 SV=1	ISVAGVTSGNVGYLAHAIHQVTK(	ISVAGVTSGNVGYLAHAIHQVTK(	484832	0.956307	0.275123	24.5143	1.33618	0.773396	0.687907	0.188084	42.06	-2.97479	0.0440256	1.14208	0.110239	82.2871	1.86503	0.373172	92	51
0	>sp|Q60597|ODO1_MOUSE 2-oxoglu	>sp|Q60597|ODO1_MOUSE 2-oxoglutarate dehydrogenase, mitochondrial OS=Mus musculus GN=Ogdh PE=1 SV=3	VTDRNITLSLVANPSHLEAADPVVM*GK(	VTDRNITLSLVANPSHLEAADPVVM*GK(	66954.8	0.479426	0.30104	17.9452	-1.20792	0.825962	0.734466	0.211538	30.1674	-2.08815	0.262328	1.11255	0.109219	83.8301	1.6121	0.493256	5	91
0	>sp|Q9D0K2|SCOT1_MOUSE Succiny	>sp|Q9D0K2|SCOT1_MOUSE Succinyl-CoA:3-ketoacid coenzyme A transferase 1, mitochondrial OS=Mus musculus GN=Oxct1 PE=1 SV=1	DLTAVSNNAGVDNFGLGLLLR	DLTAVSNNAGVDNFGLGLLLR	623518	0.978743	0.274154	24.8383	0.0500326	0.999738	0.968738	0.187836	42.2258	-1.51925	0.524234	1.19986	0.110724	81.5675	2.37873	0.176609	146	44
0	>sp|Q9CQQ7|AT5F1_MOUSE ATP syn	>sp|Q9CQQ7|AT5F1_MOUSE ATP synthase subunit b, mitochondrial OS=Mus musculus GN=Atp5f1 PE=1 SV=1	YGASFGEFIDK(LNEEK(	YGASFGEFIDK(LNEEK(	658790	0.817313	0.273972	24.8999	-0.273671	0.995032	0.87052	0.193354	38.781	-0.182137	0.974348	0.899124	0.113788	77.2341	-0.328308	0.980213	17	23
0	>sp|Q9CZ13|QCR1_MOUSE Cytochro	>sp|Q9CZ13|QCR1_MOUSE Cytochrome b-c1 complex subunit 1, mitochondrial OS=Mus musculus GN=Uqcrc1 PE=1 SV=2	M*VLAAAGGVEHQQLLDLAQK(	M*VLAAAGGVEHQQLLDLAQK(	947518	1.08103	0.272991	25.2371	0.406171	0.989635	1.00054	0.187849	42.2168	0.0619443	0.991492	0.991132	0.111377	80.6143	0.490679	0.966954	113	38
0	>sp|P08249|MDHM_MOUSE Malate d	>sp|P08249|MDHM_MOUSE Malate dehydrogenase, mitochondrial OS=Mus musculus GN=Mdh2 PE=1 SV=3	LTLYDIAHTPGVAADLSHIETR	LTLYDIAHTPGVAADLSHIETR	224718	0.901342	0.280111	22.9558	0.382406	0.991388	0.821928	0.188005	42.1128	-2.53899	0.119241	1.2086	0.11069	81.6173	2.4584	0.152076	100	43
0	>sp|Q8BMF4|ODP2_MOUSE Dihydrol	>sp|Q8BMF4|ODP2_MOUSE Dihydrolipoyllysine-residue acetyltransferase component of pyruvate dehydrogenase complex, mitochondrial OS=Mus musculus GN=Dlat PE=1 SV=2	GLETIASDVVSLASK(	GLETIASDVVSLASK(	41129.2	1.18529	0.318597	15.0141	0.457503	0.985917	1.06819	0.188968	41.4783	-1.03397	0.7475	1.22649	0.111176	80.9052	2.60851	0.120569	61	36
0	>sp|Q9EQ20|MMSA_MOUSE Methylma	>sp|Q9EQ20|MMSA_MOUSE Methylmalonate-semialdehyde dehydrogenase [acylating], mitochondrial OS=Mus musculus GN=Aldh6a1 PE=1 SV=1	VPGATMLLAK(	VPGATMLLAK(	1.75213e+06	1.17098	0.27196	25.6003	0.0645205	0.999457	1.15858	0.192849	39.0769	0.676822	0.868981	1.05132	0.110477	81.932	1.03946	0.803383	18	54
0	>sp|P48962|ADT1_MOUSE ADP/ATP	>sp|P48962|ADT1_MOUSE ADP/ATP translocase 1 OS=Mus musculus GN=Slc25a4 PE=1 SV=4	GADIMYTGTLDC#WR	GADIMYTGTLDC#WR	126081	1.50116	0.287229	21.0082	0.105489	0.999797	1.47837	0.189098	41.3941	1.80491	0.384091	1.20084	0.110381	82.0744	2.39491	0.1705	51	47
0	>sp|Q9CQ75|NDUA2_MOUSE NADH de	>sp|Q9CQ75|NDUA2_MOUSE NADH dehydrogenase [ubiquinone] 1 alpha subcomplex subunit 2 OS=Mus musculus GN=Ndufa2 PE=1 SV=3	TVSLNNLSADEVTR	TVSLNNLSADEVTR	373223	1.01211	0.27642	24.0917	0.16765	0.999583	0.978398	0.189951	40.8476	0.449903	0.929361	0.911001	0.118857	70.7863	-0.214384	0.991124	39	12
0	>sp|Q60597|ODO1_MOUSE 2-oxoglu	>sp|Q60597|ODO1_MOUSE 2-oxoglutarate dehydrogenase, mitochondrial OS=Mus musculus GN=Ogdh PE=1 SV=3	FLDTAFDLDAFK(K(	FLDTAFDLDAFK(K(	663982	1.10722	0.273947	24.9084	0.945496	0.910494	0.919385	0.188683	41.6647	-1.25378	0.649346	1.11255	0.109219	83.8301	1.6121	0.493256	59	91
0	>sp|Q8BMS1|ECHA_MOUSE Trifunct	>sp|Q8BMS1|ECHA_MOUSE Trifunctional enzyme subunit alpha, mitochondrial OS=Mus musculus GN=Hadha PE=1 SV=1	DSIFSNLIGQLDYK(GFEK(	DSIFSNLIGQLDYK(GFEK(	203659	1.01914	0.281062	22.6779	0.571472	0.977963	0.900196	0.188927	41.5051	-0.740078	0.848776	1.01443	0.109147	83.9421	0.714171	0.926592	57	90
0	>sp|O08749|DLDH_MOUSE Dihydrol	>sp|O08749|DLDH_MOUSE Dihydrolipoyl dehydrogenase, mitochondrial OS=Mus musculus GN=Dld PE=1 SV=2	IDVSVEAASGGK(	IDVSVEAASGGK(	215488	0.713725	0.280505	22.8398	-0.626027	0.970982	0.840558	0.193786	38.5311	-1.28042	0.636668	1.04378	0.111769	80.0498	0.959981	0.84254	16	34
0	>sp|P02088|HBB1_MOUSE Hemoglob	>sp|P02088|HBB1_MOUSE Hemoglobin subunit beta-1 OS=Mus musculus GN=Hbb-b1 PE=1 SV=2	GTFASLSELHC#DK(	GTFASLSELHC#DK(	1.05498e+06	0.741477	0.272763	25.3167	-0.0560933	0.999809	0.752409	0.191113	40.1215	3.52095	0.00954025	0.255226	0.129969	59.1995	-5.24167	1.49972e-05	26	5
0	>sp|Q9CR61|NDUB7_MOUSE NADH de	>sp|Q9CR61|NDUB7_MOUSE NADH dehydrogenase [ubiquinone] 1 beta subcomplex subunit 7 OS=Mus musculus GN=Ndufb7 PE=1 SV=3	YLWDASVEPDPEK(IPSFPPDLGFPERK(	YLWDASVEPDPEK(IPSFPPDLGFPERK(	139724	0.94714	0.285661	21.4123	0.56952	0.978117	0.827346	0.194028	38.3926	-0.774953	0.839093	0.948174	0.118186	71.5928	0.0989346	0.989584	19	15
0	>sp|Q9CZU6|CISY_MOUSE Citrate	>sp|Q9CZU6|CISY_MOUSE Citrate synthase, mitochondrial OS=Mus musculus GN=Cs PE=1 SV=1	AALPSHVVTM*LDNFPTNLHPM*SQLSAAITALNSESNFAR	AALPSHVVTM*LDNFPTNLHPM*SQLSAAITALNSESNFAR	40342.1	0.408307	0.319459	14.8911	-0.578326	0.977618	0.556806	0.190048	40.7859	-2.65069	0.0947076	0.967421	0.110611	81.7335	0.279708	0.988302	55	47
0	>sp|P56391|CX6B1_MOUSE Cytochr	>sp|P56391|CX6B1_MOUSE Cytochrome c oxidase subunit 6B1 OS=Mus musculus GN=Cox6b1 PE=1 SV=2	SLC#PVSWVSAWDDR	SLC#PVSWVSAWDDR	1.35517e+06	3.51649	0.272316	25.4738	3.92201	0.00482171	2.74895	0.189743	40.9794	8.24218	4.53019e-14	1.51622	0.11838	71.3581	4.89731	7.36517e-05	41	12
0	>sp|Q9CZ13|QCR1_MOUSE Cytochro	>sp|Q9CZ13|QCR1_MOUSE Cytochrome b-c1 complex subunit 1, mitochondrial OS=Mus musculus GN=Uqcrc1 PE=1 SV=2	VVELLADIVQNSSLEDSQIEK(ER	VVELLADIVQNSSLEDSQIEK(ER	292897	1.48308	0.277958	23.6069	1.47764	0.706158	1.18035	0.188026	42.0986	1.24416	0.654401	0.991132	0.111377	80.6143	0.490679	0.966954	110	38
0	>sp|P08249|MDHM_MOUSE Malate d	>sp|P08249|MDHM_MOUSE Malate dehydrogenase, mitochondrial OS=Mus musculus GN=Mdh2 PE=1 SV=3	AGAGSATLSMAYAGAR	AGAGSATLSMAYAGAR	113640	1.16875	0.288977	20.5729	1.22717	0.818445	0.900158	0.188616	41.7086	-2.01558	0.293285	1.2086	0.11069	81.6173	2.4584	0.152076	69	43
0	>sp|Q9CQZ5|NDUA6_MOUSE NADH de	>sp|Q9CQZ5|NDUA6_MOUSE NADH dehydrogenase [ubiquinone] 1 alpha subcomplex subunit 6 OS=Mus musculus GN=Ndufa6 PE=1 SV=1	QAAAAAASTSVK(PIFSR	QAAAAAASTSVK(PIFSR	292067	0.960318	0.277978	23.6007	-2.14527	0.361782	1.39788	0.188897	41.5244	3.35602	0.0156891	0.90131	0.119724	69.7652	-0.293774	0.985757	55	11
0	>sp|P56480|ATPB_MOUSE ATP synt	>sp|P56480|ATPB_MOUSE ATP synthase subunit beta, mitochondrial OS=Mus musculus GN=Atp5b PE=1 SV=2	FLSQPFQVAEVFTGHMGK(	FLSQPFQVAEVFTGHMGK(	96412.2	0.828821	0.292116	19.8288	-2.96234	0.079659	1.49149	0.187718	42.305	3.80492	0.00378203	0.912377	0.109992	82.6572	-0.219151	0.989059	129	50
0	>sp|Q8R1I1|QCR9_MOUSE Cytochro	>sp|Q8R1I1|QCR9_MOUSE Cytochrome b-c1 complex subunit 9 OS=Mus musculus GN=Uqcr10 PE=1 SV=1	AFDQGADAIYEHINEGK(	AFDQGADAIYEHINEGK(	566637	0.487681	0.274494	24.7236	-0.829951	0.937444	0.653327	0.188553	41.7497	-7.70644	1.9814e-12	1.49669	0.156773	40.6871	3.57334	0.00952741	66	2
0	>sp|Q6P8J7|KCRS_MOUSE Creatine	>sp|Q6P8J7|KCRS_MOUSE Creatine kinase S-type, mitochondrial OS=Mus musculus GN=Ckmt2 PE=1 SV=1	EVENVAITALEGLK(GDLAGR	EVENVAITALEGLK(GDLAGR	93386.6	0.793745	0.292782	19.6767	-0.93467	0.912694	1.00301	0.188561	41.7447	-0.974123	0.772899	1.15223	0.11024	82.2853	1.95706	0.337568	73	49
0	>sp|Q60597|ODO1_MOUSE 2-oxoglu	>sp|Q60597|ODO1_MOUSE 2-oxoglutarate dehydrogenase, mitochondrial OS=Mus musculus GN=Ogdh PE=1 SV=3	LVEDHLAVQSLIR	LVEDHLAVQSLIR	371155	1.21535	0.276451	24.0817	0.610662	0.972962	1.09281	0.19038	40.577	-0.126485	0.982811	1.11255	0.109219	83.8301	1.6121	0.493256	33	91
0	>sp|Q8VEM8|MPCP_MOUSE Phosphat	>sp|Q8VEM8|MPCP_MOUSE Phosphate carrier protein, mitochondrial OS=Mus musculus GN=Slc25a3 PE=1 SV=1	ALYSNILGEENTYLWR	ALYSNILGEENTYLWR	145751	1.00057	0.285059	21.5709	-0.472833	0.985537	1.10087	0.190472	40.5196	-0.17846	0.975033	1.12846	0.111738	80.0943	1.71813	0.445073	34	32
0	>sp|Q9DB77|QCR2_MOUSE Cytochro	>sp|Q9DB77|QCR2_MOUSE Cytochrome b-c1 complex subunit 2, mitochondrial OS=Mus musculus GN=Uqcrc2 PE=1 SV=1	M*ALVGLGVSHSVLK(	M*ALVGLGVSHSVLK(	128177	0.695821	0.286967	21.0748	-0.996145	0.896416	0.910933	0.188823	41.573	-0.230394	0.969178	0.946136	0.111247	80.8027	0.0867829	0.992009	58	34
0	>sp|Q8BWT1|THIM_MOUSE 3-ketoac	>sp|Q8BWT1|THIM_MOUSE 3-ketoacyl-CoA thiolase, mitochondrial OS=Mus musculus GN=Acaa2 PE=1 SV=3	VPPETIDSVIVGNVMQSSSDAAYLAR	VPPETIDSVIVGNVMQSSSDAAYLAR	257768	0.814572	0.278927	23.3099	-0.180299	0.99897	0.851848	0.187524	42.4353	-1.31158	0.622363	1.05161	0.109697	83.1013	1.04951	0.803908	276	64
0	>sp|Q6P8J7|KCRS_MOUSE Creatine	>sp|Q6P8J7|KCRS_MOUSE Creatine kinase S-type, mitochondrial OS=Mus musculus GN=Ckmt2 PE=1 SV=1	LFPPSADYPDLRK(	LFPPSADYPDLRK(	3.13674e+06	1.17089	0.271422	25.7933	-0.0265825	0.999966	1.17611	0.187152	42.6875	0.157666	0.977058	1.15223	0.11024	82.2853	1.95706	0.337568	325	49
0	>sp|P50544|ACADV_MOUSE Very lo	>sp|P50544|ACADV_MOUSE Very long-chain specific acyl-CoA dehydrogenase, mitochondrial OS=Mus musculus GN=Acadvl PE=1 SV=3	FFEEVNDPAK(NDALEK(VEDDTLQGLK(	FFEEVNDPAK(NDALEK(VEDDTLQGLK(	2.96901e+06	0.67769	0.27146	25.7794	-0.106737	0.999853	0.698501	0.189148	41.3614	-2.0529	0.27721	1.01524	0.109777	82.9804	0.717446	0.925235	50	65
0	>sp|P48962|ADT1_MOUSE ADP/ATP	>sp|P48962|ADT1_MOUSE ADP/ATP translocase 1 OS=Mus musculus GN=Slc25a4 PE=1 SV=4	GM*GGAFVLVLYDEIK(	GM*GGAFVLVLYDEIK(	96142.1	0.674575	0.292174	19.8155	-0.209165	0.997756	0.721091	0.189371	41.2175	-3.1133	0.0308404	1.20084	0.110381	82.0744	2.39491	0.1705	50	47
0	>sp|Q9WUM5|SUCA_MOUSE Succinyl	>sp|Q9WUM5|SUCA_MOUSE Succinyl-CoA ligase [ADP/GDP-forming] subunit alpha, mitochondrial OS=Mus musculus GN=Suclg1 PE=1 SV=4	ISALQSAGVVVSM*SPAQLGTTIYK(EFEK(	ISALQSAGVVVSM*SPAQLGTTIYK(EFEK(	46315.7	0.958161	0.313601	15.7616	1.47902	0.705512	0.589977	0.190164	40.7126	-2.48076	0.132158	0.971222	0.11254	78.9563	0.30869	0.982374	43	26
0	>sp|Q60597|ODO1_MOUSE 2-oxoglu	>sp|Q60597|ODO1_MOUSE 2-oxoglutarate dehydrogenase, mitochondrial OS=Mus musculus GN=Ogdh PE=1 SV=3	AK(PVWYAGRDPAAAPATGNK(	AK(PVWYAGRDPAAAPATGNK(	147115	0.825643	0.28493	21.6053	0.21967	0.997598	0.779522	0.192825	39.0906	-2.09373	0.260141	1.11255	0.109219	83.8301	1.6121	0.493256	21	91
0	>sp|Q8CGK3|LONM_MOUSE Lon prot	>sp|Q8CGK3|LONM_MOUSE Lon protease homolog, mitochondrial OS=Mus musculus GN=Lonp1 PE=1 SV=2	IVSGEAQTVQVTPENLQDFVGK(PVFTVER	IVSGEAQTVQVTPENLQDFVGK(PVFTVER	184770	0.836015	0.282096	22.3823	-0.360304	0.991942	0.910142	0.193957	38.4332	-0.180076	0.974889	0.938865	0.111291	80.7385	0.0214106	0.997798	19	45
0	>sp|Q02566|MYH6_MOUSE Myosin-6	>sp|Q02566|MYH6_MOUSE Myosin-6 OS=Mus musculus GN=Myh6 PE=1 SV=2	LLGSLDIDHNQYK(	LLGSLDIDHNQYK(	112223	0.571204	0.2892	20.5185	-1.37702	0.753798	0.865548	0.194208	38.2895	0.0096381	0.997305	0.863996	0.108765	84.5319	-0.666447	0.939398	16	144
0	>sp|P67778|PHB_MOUSE Prohibiti	>sp|P67778|PHB_MOUSE Prohibitin OS=Mus musculus GN=Phb PE=1 SV=1	AAELIANSLATAGDGLIELR	AAELIANSLATAGDGLIELR	95846.9	1.3193	0.292237	19.8009	1.22977	0.817374	1.0451	0.189197	41.3298	-0.42073	0.932896	1.10904	0.113658	77.4111	1.51824	0.544384	64	22
0	>sp|Q9Z2I9|SUCB1_MOUSE Succiny	>sp|Q9Z2I9|SUCB1_MOUSE Succinyl-CoA ligase [ADP-forming] subunit beta, mitochondrial OS=Mus musculus GN=Sucla2 PE=1 SV=2	LHGGTPANFLDVGGGATVQQVTEAFK(	LHGGTPANFLDVGGGATVQQVTEAFK(	535994	1.79439	0.274707	24.6523	1.12797	0.855016	1.5694	0.189117	41.3819	2.97015	0.0445531	1.11215	0.110337	82.1399	1.5921	0.50694	52	52
0	>sp|P13541|MYH3_MOUSE Myosin-3	>sp|P13541|MYH3_MOUSE Myosin-3 OS=Mus musculus GN=Myh3 PE=2 SV=2	ADLEM*QIESLTEELAYLK(K(	ADLEM*QIESLTEELAYLK(K(	1.14884e+06	-0.315483	0.272598	25.3745	-2.20135	0.334772	-0.00646967	0.234477	23.0523	-3.55038	0.0087627	0.654927	0.142632	49.1546	-1.97399	0.327594	2	5
0	>sp|Q99KI0|ACON_MOUSE Aconitat	>sp|Q99KI0|ACON_MOUSE Aconitate hydratase, mitochondrial OS=Mus musculus GN=Aco2 PE=1 SV=1	AK(DINQEVYNFLATAGAK(	AK(DINQEVYNFLATAGAK(	1.28249e+06	0.88491	0.272405	25.4424	-0.0133413	0.999926	0.887548	0.187395	42.5229	-0.761425	0.842109	1.00363	0.109173	83.9015	0.61502	0.956157	212	85
0	>sp|Q9D0S9|HINT2_MOUSE Histidi	>sp|Q9D0S9|HINT2_MOUSE Histidine triad nucleotide-binding protein 2, mitochondrial OS=Mus musculus GN=Hint2 PE=2 SV=1	ISQAEEDDQQLLGHLLLVAK(	ISQAEEDDQQLLGHLLLVAK(	96844.2	0.941951	0.292024	19.8499	0.619553	0.972117	0.804262	0.189639	41.0462	-1.29649	0.629127	0.991615	0.123883	65.1593	0.44504	0.969697	51	7
0	>sp|Q60597|ODO1_MOUSE 2-oxoglu	>sp|Q60597|ODO1_MOUSE 2-oxoglutarate dehydrogenase, mitochondrial OS=Mus musculus GN=Ogdh PE=1 SV=3	QK(FETPGIMQFTNEEK(R	QK(FETPGIMQFTNEEK(R	192345	0.826407	0.281657	22.5069	-0.948676	0.90913	1.01853	0.195696	37.4574	-0.578639	0.893468	1.11255	0.109219	83.8301	1.6121	0.493256	13	91
0	>sp|P56392|CX7A1_MOUSE Cytochr	>sp|P56392|CX7A1_MOUSE Cytochrome c oxidase subunit 7A1, mitochondrial OS=Mus musculus GN=Cox7a1 PE=2 SV=1	LFQADNDLPVHLK(	LFQADNDLPVHLK(	302533	1.13316	0.277731	23.6774	-0.142796	1.00063	1.1624	0.187642	42.3557	0.89447	0.798188	1.04337	0.135056	54.8246	0.791457	0.903746	136	4
0	>sp|P38647|GRP75_MOUSE Stress-	>sp|P38647|GRP75_MOUSE Stress-70 protein, mitochondrial OS=Mus musculus GN=Hspa9 PE=1 SV=2	VINEPTAAALAYGLDK(	VINEPTAAALAYGLDK(	168696	0.694871	0.283154	22.0866	-1.06841	0.874642	0.918739	0.190353	40.5939	0.240132	0.968784	0.881316	0.109706	83.0889	-0.502852	0.968281	33	71
0	>sp|Q9Z2I0|LETM1_MOUSE LETM1 a	>sp|Q9Z2I0|LETM1_MOUSE LETM1 and EF-hand domain-containing protein 1, mitochondrial OS=Mus musculus GN=Letm1 PE=2 SV=1	FLQDTIEEMALK(	FLQDTIEEMALK(	161560	0.936666	0.28369	21.9394	-0.890511	0.923606	1.11794	0.198012	36.2202	0.753054	0.844271	0.994914	0.113189	78.0528	0.516235	0.966609	11	30
0	>sp|Q9DB77|QCR2_MOUSE Cytochro	>sp|Q9DB77|QCR2_MOUSE Cytochrome b-c1 complex subunit 2, mitochondrial OS=Mus musculus GN=Uqcrc2 PE=1 SV=1	AVAQGNLSSADVQAAK(	AVAQGNLSSADVQAAK(	111797	0.647325	0.289268	20.5019	-1.20402	0.827974	0.910972	0.188858	41.5501	-0.230074	0.969228	0.946136	0.111247	80.8027	0.0867829	0.992009	59	34
0	>sp|Q9Z2I0|LETM1_MOUSE LETM1 a	>sp|Q9Z2I0|LETM1_MOUSE LETM1 and EF-hand domain-containing protein 1, mitochondrial OS=Mus musculus GN=Letm1 PE=2 SV=1	LLELQSIGTNNFLR	LLELQSIGTNNFLR	344692	1.30648	0.276885	23.9433	-0.11666	0.999825	1.32896	0.200322	35.0523	2.01152	0.295298	0.994914	0.113189	78.0528	0.516235	0.966609	9	30
0	>sp|Q9JK42|PDK2_MOUSE [Pyruvat	>sp|Q9JK42|PDK2_MOUSE [Pyruvate dehydrogenase [lipoamide]] kinase isozyme 2, mitochondrial OS=Mus musculus GN=Pdk2 PE=1 SV=2	IMVALGEEDLSIK(	IMVALGEEDLSIK(	290369	0.877413	0.27802	23.5877	-0.186799	0.998976	0.913022	0.20321	33.6766	-0.0476773	0.994506	0.920959	0.118457	71.2655	-0.13104	0.993467	7	15
0	>sp|P56480|ATPB_MOUSE ATP synt	>sp|P56480|ATPB_MOUSE ATP synthase subunit beta, mitochondrial OS=Mus musculus GN=Atp5b PE=1 SV=2	FLSQPFQVAEVFTGHMGK(	FLSQPFQVAEVFTGHMGK(	3.55206e+06	1.59197	0.271342	25.8221	0.512567	0.982535	1.49149	0.187718	42.305	3.80492	0.00378203	0.912377	0.109992	82.6572	-0.219151	0.989059	129	50
0	>sp|Q99LC3|NDUAA_MOUSE NADH de	>sp|Q99LC3|NDUAA_MOUSE NADH dehydrogenase [ubiquinone] 1 alpha subcomplex subunit 10, mitochondrial OS=Mus musculus GN=Ndufa10 PE=1 SV=1	LTLPEYLPPHAVIYIDVPVPEVQSR	LTLPEYLPPHAVIYIDVPVPEVQSR	185917	0.803594	0.282027	22.4018	0.297034	0.994675	0.741198	0.188241	41.9556	-2.74139	0.0769681	1.15867	0.11178	80.034	1.98771	0.32154	87	37
0	>sp|Q6P8J7|KCRS_MOUSE Creatine	>sp|Q6P8J7|KCRS_MOUSE Creatine kinase S-type, mitochondrial OS=Mus musculus GN=Ckmt2 PE=1 SV=1	LFPPSADYPDLRK(	LFPPSADYPDLRK(	1.00115e+06	1.2906	0.272871	25.2789	0.576486	0.977766	1.17611	0.187152	42.6875	0.157666	0.977058	1.15223	0.11024	82.2853	1.95706	0.337568	325	49
0	>sp|P16332|MUTA_MOUSE Methylma	>sp|P16332|MUTA_MOUSE Methylmalonyl-CoA mutase, mitochondrial OS=Mus musculus GN=Mut PE=2 SV=2	AGQQGLSVAFDLATHR	AGQQGLSVAFDLATHR	164915	0.716735	0.283432	22.01	-1.07698	0.871743	0.938511	0.194689	38.0173	-0.0714189	0.991004	0.94985	0.114445	76.3502	0.116811	0.994573	15	24
0	>sp|Q6P8J7|KCRS_MOUSE Creatine	>sp|Q6P8J7|KCRS_MOUSE Creatine kinase S-type, mitochondrial OS=Mus musculus GN=Ckmt2 PE=1 SV=1	LFPPSADYPDLRK(	LFPPSADYPDLRK(	364282	1.17431	0.276558	24.0475	-0.00884986	1	1.17611	0.187152	42.6875	0.157666	0.977058	1.15223	0.11024	82.2853	1.95706	0.337568	325	49
0	>sp|Q8BWT1|THIM_MOUSE 3-ketoac	>sp|Q8BWT1|THIM_MOUSE 3-ketoacyl-CoA thiolase, mitochondrial OS=Mus musculus GN=Acaa2 PE=1 SV=3	K(DGTVTAGNASGVSDGAGAVIIASEDAVK(	K(DGTVTAGNASGVSDGAGAVIIASEDAVK(	53784.6	0.754066	0.308006	16.6757	-1.58926	0.649569	1.13089	0.19489	37.9047	0.491961	0.918366	1.05161	0.109697	83.1013	1.04951	0.803908	16	64
0	>sp|O70468|MYPC3_MOUSE Myosin-	>sp|O70468|MYPC3_MOUSE Myosin-binding protein C, cardiac-type OS=Mus musculus GN=Mybpc3 PE=1 SV=1	LRLDVPISGDPAPTVVWQK(	LRLDVPISGDPAPTVVWQK(	138351	1.00464	0.285805	21.3746	-0.60248	0.973985	1.1236	0.206101	32.3858	1.411	0.573628	0.881356	0.115428	75.0541	-0.477572	0.967608	6	22
0	>sp|P47738|ALDH2_MOUSE Aldehyd	>sp|P47738|ALDH2_MOUSE Aldehyde dehydrogenase, mitochondrial OS=Mus musculus GN=Aldh2 PE=1 SV=1	EAGFPPGVVNIVPGFGPTAGAAIASHEGVDK(	EAGFPPGVVNIVPGFGPTAGAAIASHEGVDK(	64401.9	0.760402	0.302179	17.7268	0.170323	0.999498	0.720445	0.190716	40.3673	-1.46821	0.54457	0.947773	0.112251	79.3637	0.100587	0.990923	41	31
0	>sp|O08749|DLDH_MOUSE Dihydrol	>sp|O08749|DLDH_MOUSE Dihydrolipoyl dehydrogenase, mitochondrial OS=Mus musculus GN=Dld PE=1 SV=2	IPNIYAIGDVVAGPM*LAHK(	IPNIYAIGDVVAGPM*LAHK(	335615	0.534668	0.277049	23.8912	-0.487073	0.983728	0.633786	0.188073	42.0674	-2.69917	0.0841768	1.04378	0.111769	80.0498	0.959981	0.84254	94	34
0	>sp|Q9CQ62|DECR_MOUSE 2,4-dien	>sp|Q9CQ62|DECR_MOUSE 2,4-dienoyl-CoA reductase, mitochondrial OS=Mus musculus GN=Decr1 PE=1 SV=1	VAGHPDVVINNAAGNFISPSER	VAGHPDVVINNAAGNFISPSER	233755	1.19349	0.279754	23.0614	0.781254	0.94681	1.03162	0.188029	42.0965	0.0391107	0.993792	1.02569	0.112027	79.6809	0.796328	0.902679	100	30
0	>sp|Q62425|NDUA4_MOUSE NADH de	>sp|Q62425|NDUA4_MOUSE NADH dehydrogenase [ubiquinone] 1 alpha subcomplex subunit 4 OS=Mus musculus GN=Ndufa4 PE=1 SV=2	LALFNPDVSWDR	LALFNPDVSWDR	139808	0.811288	0.285652	21.4146	-0.289363	0.994989	0.873444	0.188142	42.0212	-0.103236	0.987653	0.888341	0.12205	67.1316	-0.394433	0.977123	84	8
0	>sp|Q9DB77|QCR2_MOUSE Cytochro	>sp|Q9DB77|QCR2_MOUSE Cytochrome b-c1 complex subunit 2, mitochondrial OS=Mus musculus GN=Uqcrc2 PE=1 SV=1	LPNGLVIASLENYAPLSR	LPNGLVIASLENYAPLSR	723847	0.979441	0.273683	24.9984	0.66406	0.966252	0.847035	0.187698	42.3181	-0.654371	0.875625	0.946136	0.111247	80.8027	0.0867829	0.992009	162	34
0	>sp|Q6P8J7|KCRS_MOUSE Creatine	>sp|Q6P8J7|KCRS_MOUSE Creatine kinase S-type, mitochondrial OS=Mus musculus GN=Ckmt2 PE=1 SV=1	LFPPSADYPDLRK(	LFPPSADYPDLRK(	1.72485e+06	1.1474	0.271979	25.5934	-0.145505	1.00036	1.17611	0.187152	42.6875	0.157666	0.977058	1.15223	0.11024	82.2853	1.95706	0.337568	325	49
0	>sp|Q9D0K2|SCOT1_MOUSE Succiny	>sp|Q9D0K2|SCOT1_MOUSE Succinyl-CoA:3-ketoacid coenzyme A transferase 1, mitochondrial OS=Mus musculus GN=Oxct1 PE=1 SV=1	DLTAVSNNAGVDNFGLGLLLR	DLTAVSNNAGVDNFGLGLLLR	675774	1.37907	0.273891	24.9274	2.05571	0.406	0.968738	0.187836	42.2258	-1.51925	0.524234	1.19986	0.110724	81.5675	2.37873	0.176609	146	44
0	>sp|Q07417|ACADS_MOUSE Short-c	>sp|Q07417|ACADS_MOUSE Short-chain specific acyl-CoA dehydrogenase, mitochondrial OS=Mus musculus GN=Acads PE=2 SV=2	LAASEAATAISHQAIQILGGM*GYVTEM*PAER	LAASEAATAISHQAIQILGGM*GYVTEM*PAER	95341.6	1.07832	0.292347	19.7758	1.47436	0.707937	0.752166	0.192245	39.4349	-1.88032	0.348397	1.04702	0.111434	80.5309	0.991979	0.827216	31	33
0	>sp|Q921G7|ETFD_MOUSE Electron	>sp|Q921G7|ETFD_MOUSE Electron transfer flavoprotein-ubiquinone oxidoreductase, mitochondrial OS=Mus musculus GN=Etfdh PE=1 SV=1	FAEEADVVIVGAGPAGLSAAIR	FAEEADVVIVGAGPAGLSAAIR	117306	1.10761	0.288424	20.7088	1.51344	0.687618	0.776935	0.188276	41.9325	-2.18511	0.225871	1.11129	0.110321	82.1649	1.58459	0.512666	88	55
0	>sp|P41216|ACSL1_MOUSE Long-ch	>sp|P41216|ACSL1_MOUSE Long-chain-fatty-acid--CoA ligase 1 OS=Mus musculus GN=Acsl1 PE=1 SV=2	SAVLEDDK(LLVYYYDDVR	SAVLEDDK(LLVYYYDDVR	51324.5	0.390889	0.309679	16.3931	-1.48234	0.703713	0.752721	0.189538	41.1106	-1.9781	0.309503	1.05856	0.109976	82.6805	1.11006	0.781647	43	58
0	>sp|Q02566|MYH6_MOUSE Myosin-6	>sp|Q02566|MYH6_MOUSE Myosin-6 OS=Mus musculus GN=Myh6 PE=1 SV=2	IEDEQALALQLQK(	IEDEQALALQLQK(	80664.2	0.564238	0.296109	18.9464	-1.04121	0.882929	0.797946	0.192542	39.258	-0.415284	0.934411	0.863996	0.108765	84.5319	-0.666447	0.939398	22	144
0	>sp|Q91VR2|ATPG_MOUSE ATP synt	>sp|Q91VR2|ATPG_MOUSE ATP synthase subunit gamma, mitochondrial OS=Mus musculus GN=Atp5c1 PE=1 SV=1	NEVAALTAAGK(	NEVAALTAAGK(	231130	0.877311	0.279855	23.0315	-1.84735	0.513296	1.25728	0.18971	41.0004	1.64612	0.467554	1.00501	0.112584	78.8938	0.608644	0.957311	39	27
0	>sp|P47738|ALDH2_MOUSE Aldehyd	>sp|P47738|ALDH2_MOUSE Aldehyde dehydrogenase, mitochondrial OS=Mus musculus GN=Aldh2 PE=1 SV=1	EAGFPPGVVNIVPGFGPTAGAAIASHEGVDK(	EAGFPPGVVNIVPGFGPTAGAAIASHEGVDK(	70958.1	0.732192	0.299412	18.2656	0.0508286	0.999779	0.720445	0.190716	40.3673	-1.46821	0.54457	0.947773	0.112251	79.3637	0.100587	0.990923	41	31
0	>sp|Q9JK42|PDK2_MOUSE [Pyruvat	>sp|Q9JK42|PDK2_MOUSE [Pyruvate dehydrogenase [lipoamide]] kinase isozyme 2, mitochondrial OS=Mus musculus GN=Pdk2 PE=1 SV=2	TLSQFTDALVTIR	TLSQFTDALVTIR	352796	1.18358	0.276745	23.9877	1.48581	0.702137	0.886879	0.192029	39.5647	-0.221891	0.969911	0.920959	0.118457	71.2655	-0.13104	0.993467	23	15
0	>sp|P63038|CH60_MOUSE 60 kDa h	>sp|P63038|CH60_MOUSE 60 kDa heat shock protein, mitochondrial OS=Mus musculus GN=Hspd1 PE=1 SV=1	GVM*LAVDAVIAELK(K(	GVM*LAVDAVIAELK(K(	178086	0.590859	0.282513	22.2649	0.855485	0.931818	0.412946	0.191775	39.7176	-2.99949	0.0413351	0.885708	0.109537	83.3446	-0.463534	0.971437	27	75
0	>sp|Q03265|ATPA_MOUSE ATP synt	>sp|Q03265|ATPA_MOUSE ATP synthase subunit alpha, mitochondrial OS=Mus musculus GN=Atp5a1 PE=1 SV=1	QGQYSPM*AIEEQVAVIYAGVR	QGQYSPM*AIEEQVAVIYAGVR	52303.6	0.570722	0.308995	16.5076	-0.39637	0.990494	0.668053	0.187635	42.3608	-1.94562	0.323042	0.964988	0.109418	83.5255	0.260521	0.992579	216	75
0	>sp|Q60597|ODO1_MOUSE 2-oxoglu	>sp|Q60597|ODO1_MOUSE 2-oxoglutarate dehydrogenase, mitochondrial OS=Mus musculus GN=Ogdh PE=1 SV=3	AK(PVWYAGRDPAAAPATGNK(K(	AK(PVWYAGRDPAAAPATGNK(K(	404369	0.741203	0.275987	24.2315	-0.255769	0.995769	0.791271	0.196199	37.183	-1.96997	0.312251	1.11255	0.109219	83.8301	1.6121	0.493256	14	91
0	>sp|P42125|ECI1_MOUSE Enoyl-Co	>sp|P42125|ECI1_MOUSE Enoyl-CoA delta isomerase 1, mitochondrial OS=Mus musculus GN=Eci1 PE=2 SV=1	EADIQNFTSFISK(	EADIQNFTSFISK(	176480	0.587351	0.282618	22.2356	-1.43878	0.724213	0.890809	0.188086	42.0583	0.40912	0.935555	0.829321	0.114306	76.536	-0.937493	0.85041	92	20
0	>sp|P97807|FUMH_MOUSE Fumarate	>sp|P97807|FUMH_MOUSE Fumarate hydratase, mitochondrial OS=Mus musculus GN=Fh PE=1 SV=3	SQSSNDTFPTAMHIAAAVEVHK(	SQSSNDTFPTAMHIAAAVEVHK(	441494	0.694767	0.275549	24.3739	-0.584911	0.976719	0.811856	0.189479	41.1481	-0.688513	0.866401	0.918133	0.110255	82.2632	-0.166425	0.994772	43	51
0	>sp|Q9CPU4|MGST3_MOUSE Microso	>sp|Q9CPU4|MGST3_MOUSE Microsomal glutathione S-transferase 3 OS=Mus musculus GN=Mgst3 PE=1 SV=1	IASGLGLAWIIGR	IASGLGLAWIIGR	243573	1.2517	0.279397	23.1683	-0.879239	0.927447	1.38087	0.239403	21.8751	2.21158	0.217471	1.04651	0.176505	32.0986	0.623378	0.954647	2	2
0	>sp|P97807|FUMH_MOUSE Fumarate	>sp|P97807|FUMH_MOUSE Fumarate hydratase, mitochondrial OS=Mus musculus GN=Fh PE=1 SV=3	LMNESLMLVTALNPHIGYDK(	LMNESLMLVTALNPHIGYDK(	122262	1.50661	0.287729	20.8821	1.54832	0.669989	1.17557	0.192506	39.2798	1.62952	0.475016	0.918133	0.110255	82.2632	-0.166425	0.994772	22	51
0	>sp|P63038|CH60_MOUSE 60 kDa h	>sp|P63038|CH60_MOUSE 60 kDa heat shock protein, mitochondrial OS=Mus musculus GN=Hspd1 PE=1 SV=1	IQEITEQLDITTSEYEK(EK(	IQEITEQLDITTSEYEK(EK(	672773	0.714967	0.273905	24.9226	-0.126637	1.0003	0.739841	0.191372	39.9627	-0.928318	0.789704	0.885708	0.109537	83.3446	-0.463534	0.971437	26	75
0	>sp|Q2TPA8|HSDL2_MOUSE Hydroxy	>sp|Q2TPA8|HSDL2_MOUSE Hydroxysteroid dehydrogenase-like protein 2 OS=Mus musculus GN=Hsdl2 PE=2 SV=1	SFTGNFIIDENILK(EEGIK(	SFTGNFIIDENILK(EEGIK(	287306	0.706353	0.278096	23.5641	-0.919105	0.916798	0.888264	0.195541	37.5427	-0.831876	0.821372	1.02218	0.112338	79.2402	0.762897	0.913312	13	37
0	>sp|P56480|ATPB_MOUSE ATP synt	>sp|P56480|ATPB_MOUSE ATP synthase subunit beta, mitochondrial OS=Mus musculus GN=Atp5b PE=1 SV=2	SLQDIIAILGM*DELSEEDK(LTVSR	SLQDIIAILGM*DELSEEDK(LTVSR	45223.3	1.26147	0.314564	15.6127	2.40921	0.242609	0.655766	0.188805	41.5844	-1.67158	0.453928	0.912377	0.109992	82.6572	-0.219151	0.989059	76	50
0	>sp|Q60597|ODO1_MOUSE 2-oxoglu	>sp|Q60597|ODO1_MOUSE 2-oxoglutarate dehydrogenase, mitochondrial OS=Mus musculus GN=Ogdh PE=1 SV=3	IEQLSPFPFDLLLK(	IEQLSPFPFDLLLK(	419953	1.39384	0.275794	24.2941	2.30063	0.29053	0.935797	0.191659	39.788	-1.12112	0.709453	1.11255	0.109219	83.8301	1.6121	0.493256	27	91
0	>sp|Q9Z2I9|SUCB1_MOUSE Succiny	>sp|Q9Z2I9|SUCB1_MOUSE Succinyl-CoA ligase [ADP-forming] subunit beta, mitochondrial OS=Mus musculus GN=Sucla2 PE=1 SV=2	SFQGPVLIGSAQGGVNIEDVAAENPEAIVK(EPIDIVEGIK(K(	SFQGPVLIGSAQGGVNIEDVAAENPEAIVK(EPIDIVEGIK(K(	42636.7	0.460234	0.317028	15.2424	-0.618436	0.972278	0.615884	0.19122	40.0558	-3.1715	0.0265043	1.11215	0.110337	82.1399	1.5921	0.50694	29	52
0	>sp|P56391|CX6B1_MOUSE Cytochr	>sp|P56391|CX6B1_MOUSE Cytochrome c oxidase subunit 6B1 OS=Mus musculus GN=Cox6b1 PE=1 SV=2	SLC#PVSWVSAWDDR	SLC#PVSWVSAWDDR	687107	2.9684	0.27384	24.945	1.10969	0.861736	2.74895	0.189743	40.9794	8.24218	4.53019e-14	1.51622	0.11838	71.3581	4.89731	7.36517e-05	41	12
0	>sp|P08249|MDHM_MOUSE Malate d	>sp|P08249|MDHM_MOUSE Malate dehydrogenase, mitochondrial OS=Mus musculus GN=Mdh2 PE=1 SV=3	LTLYDIAHTPGVAADLSHIETR	LTLYDIAHTPGVAADLSHIETR	95775.5	0.643312	0.292253	19.7974	-0.798745	0.943088	0.821928	0.188005	42.1128	-2.53899	0.119241	1.2086	0.11069	81.6173	2.4584	0.152076	100	43
0	>sp|Q9CR68|UCRI_MOUSE Cytochro	>sp|Q9CR68|UCRI_MOUSE Cytochrome b-c1 complex subunit Rieske, mitochondrial OS=Mus musculus GN=Uqcrfs1 PE=1 SV=1	EIDQEAAVEVSQLRDPQHDLDR	EIDQEAAVEVSQLRDPQHDLDR	604288	0.610689	0.274262	24.8018	-1.17527	0.840177	0.845272	0.188248	41.9514	-0.219585	0.969956	0.878357	0.113687	77.3714	-0.511272	0.965959	84	21
0	>sp|Q8R0N6|HOT_MOUSE Hydroxyac	>sp|Q8R0N6|HOT_MOUSE Hydroxyacid-oxoacid transhydrogenase, mitochondrial OS=Mus musculus GN=Adhfe1 PE=2 SV=2	IQDAGLVLADALRK(	IQDAGLVLADALRK(	243885	0.840008	0.279386	23.1716	0.158925	1.00025	0.810478	0.209293	31.0523	-0.210682	0.971664	0.841348	0.154088	42.1176	-0.617401	0.956778	5	3
0	>sp|P50544|ACADV_MOUSE Very lo	>sp|P50544|ACADV_MOUSE Very long-chain specific acyl-CoA dehydrogenase, mitochondrial OS=Mus musculus GN=Acadvl PE=1 SV=3	ELGAFGLQVPSELGGLGLSNTQYAR	ELGAFGLQVPSELGGLGLSNTQYAR	350098	1.04532	0.276791	23.9731	1.03251	0.88535	0.836239	0.189889	40.8869	-1.1535	0.693844	1.01524	0.109777	82.9804	0.717446	0.925235	59	65
0	>sp|Q8BWT1|THIM_MOUSE 3-ketoac	>sp|Q8BWT1|THIM_MOUSE 3-ketoacyl-CoA thiolase, mitochondrial OS=Mus musculus GN=Acaa2 PE=1 SV=3	ALDLDPSK(TNVSGGAIALGHPLGGSGSR	ALDLDPSK(TNVSGGAIALGHPLGGSGSR	282195	0.0308083	0.278228	23.5235	-1.19764	0.830609	0.274918	0.189604	41.0685	-5.01676	2.66589e-05	1.05161	0.109697	83.1013	1.04951	0.803908	44	64
0	>sp|Q99LC5|ETFA_MOUSE Electron	>sp|Q99LC5|ETFA_MOUSE Electron transfer flavoprotein subunit alpha, mitochondrial OS=Mus musculus GN=Etfa PE=1 SV=2	LLYDLADQLHAAVGASR	LLYDLADQLHAAVGASR	165653	0.666034	0.283377	22.0252	-0.733344	0.955	0.821361	0.188186	41.9921	-1.37212	0.595629	1.03014	0.111474	80.4742	0.840202	0.893017	84	36
0	>sp|Q6P8J7|KCRS_MOUSE Creatine	>sp|Q6P8J7|KCRS_MOUSE Creatine kinase S-type, mitochondrial OS=Mus musculus GN=Ckmt2 PE=1 SV=1	LFPPSADYPDLRK(	LFPPSADYPDLRK(	3.17223e+06	1.13347	0.271414	25.796	-0.216925	0.997472	1.17611	0.187152	42.6875	0.157666	0.977058	1.15223	0.11024	82.2853	1.95706	0.337568	325	49
0	>sp|O55126|NIPS2_MOUSE Protein	>sp|O55126|NIPS2_MOUSE Protein NipSnap homolog 2 OS=Mus musculus GN=Gbas PE=2 SV=1	LQFHNVK(PEC#LDAYNK(	LQFHNVK(PEC#LDAYNK(	552639	2.59861	0.274589	24.692	3.758	0.00840632	1.85702	0.19111	40.1237	5.74361	6.49091e-07	0.970207	0.113734	77.3067	0.29653	0.984869	26	23
0	>sp|Q921G7|ETFD_MOUSE Electron	>sp|Q921G7|ETFD_MOUSE Electron transfer flavoprotein-ubiquinone oxidoreductase, mitochondrial OS=Mus musculus GN=Etfdh PE=1 SV=1	AAQIGAHTLSGAC#LDPAAFK(	AAQIGAHTLSGAC#LDPAAFK(	54065	2.11112	0.307824	16.7069	2.90151	0.0918958	1.41019	0.189705	41.004	1.93158	0.328918	1.11129	0.110321	82.1649	1.58459	0.512666	40	55
0	>sp|Q03265|ATPA_MOUSE ATP synt	>sp|Q03265|ATPA_MOUSE ATP synthase subunit alpha, mitochondrial OS=Mus musculus GN=Atp5a1 PE=1 SV=1	VVDALGNAIDGK(GPIGSK(	VVDALGNAIDGK(GPIGSK(	1.27211e+06	0.900515	0.272419	25.4376	0.534906	0.980749	0.794605	0.187128	42.7044	-1.12093	0.709061	0.964988	0.109418	83.5255	0.260521	0.992579	361	75
0	>sp|Q6P8J7|KCRS_MOUSE Creatine	>sp|Q6P8J7|KCRS_MOUSE Creatine kinase S-type, mitochondrial OS=Mus musculus GN=Ckmt2 PE=1 SV=1	LFPPSADYPDLRK(	LFPPSADYPDLRK(	2.67415e+06	1.27693	0.27154	25.7508	0.51241	0.982476	1.17611	0.187152	42.6875	0.157666	0.977058	1.15223	0.11024	82.2853	1.95706	0.337568	325	49
0	>sp|Q03265|ATPA_MOUSE ATP synt	>sp|Q03265|ATPA_MOUSE ATP synthase subunit alpha, mitochondrial OS=Mus musculus GN=Atp5a1 PE=1 SV=1	QGQYSPMAIEEQVAVIYAGVR	QGQYSPMAIEEQVAVIYAGVR	141985	0.785982	0.285429	21.4731	0.308246	0.994427	0.719666	0.187766	42.2723	-1.60575	0.482284	0.964988	0.109418	83.5255	0.260521	0.992579	164	75
0	>sp|P56480|ATPB_MOUSE ATP synt	>sp|P56480|ATPB_MOUSE ATP synthase subunit beta, mitochondrial OS=Mus musculus GN=Atp5b PE=1 SV=2	FLSQPFQVAEVFTGHMGK(	FLSQPFQVAEVFTGHMGK(	1.39298e+06	1.82504	0.272273	25.4889	1.69057	0.596078	1.49149	0.187718	42.305	3.80492	0.00378203	0.912377	0.109992	82.6572	-0.219151	0.989059	129	50
0	>sp|P08249|MDHM_MOUSE Malate d	>sp|P08249|MDHM_MOUSE Malate dehydrogenase, mitochondrial OS=Mus musculus GN=Mdh2 PE=1 SV=3	LTLYDIAHTPGVAADLSHIETR	LTLYDIAHTPGVAADLSHIETR	134533	0.80304	0.286221	21.2665	-0.0875432	0.999359	0.821928	0.188005	42.1128	-2.53899	0.119241	1.2086	0.11069	81.6173	2.4584	0.152076	100	43
0	>sp|Q6P8J7|KCRS_MOUSE Creatine	>sp|Q6P8J7|KCRS_MOUSE Creatine kinase S-type, mitochondrial OS=Mus musculus GN=Ckmt2 PE=1 SV=1	LFPPSADYPDLRK(	LFPPSADYPDLRK(	724573	1.03124	0.27368	24.9994	-0.725478	0.956587	1.17611	0.187152	42.6875	0.157666	0.977058	1.15223	0.11024	82.2853	1.95706	0.337568	325	49
0	>sp|Q9DB20|ATPO_MOUSE ATP synt	>sp|Q9DB20|ATPO_MOUSE ATP synthase subunit O, mitochondrial OS=Mus musculus GN=Atp5o PE=1 SV=1	LGNTQGIISAFSTIM*SVHR	LGNTQGIISAFSTIM*SVHR	446251	1.91787	0.275499	24.3906	2.80268	0.114912	1.35547	0.188897	41.5244	2.30058	0.185067	1.00466	0.1119	79.8622	0.609303	0.957995	56	29
0	>sp|P08249|MDHM_MOUSE Malate d	>sp|P08249|MDHM_MOUSE Malate dehydrogenase, mitochondrial OS=Mus musculus GN=Mdh2 PE=1 SV=3	FVFSLVDAMNGK(	FVFSLVDAMNGK(	657234	1.33971	0.27398	24.8973	-1.20699	0.826379	1.58003	0.188234	41.9601	2.43447	0.143847	1.2086	0.11069	81.6173	2.4584	0.152076	77	43
0	>sp|Q9DB77|QCR2_MOUSE Cytochro	>sp|Q9DB77|QCR2_MOUSE Cytochrome b-c1 complex subunit 2, mitochondrial OS=Mus musculus GN=Uqcrc2 PE=1 SV=1	LPNGLVIASLENYAPLSR	LPNGLVIASLENYAPLSR	63809.4	0.970267	0.302455	17.6744	0.519684	0.982215	0.847035	0.187698	42.3181	-0.654371	0.875625	0.946136	0.111247	80.8027	0.0867829	0.992009	162	34
0	>sp|P08249|MDHM_MOUSE Malate d	>sp|P08249|MDHM_MOUSE Malate dehydrogenase, mitochondrial OS=Mus musculus GN=Mdh2 PE=1 SV=3	ETEC#TYFSTPLLLGK(K(	ETEC#TYFSTPLLLGK(K(	306642	1.70314	0.277638	23.7063	0.191519	0.998896	1.66441	0.190315	40.6177	2.93933	0.0478599	1.2086	0.11069	81.6173	2.4584	0.152076	33	43
0	>sp|Q5SX39|MYH4_MOUSE Myosin-4	>sp|Q5SX39|MYH4_MOUSE Myosin-4 OS=Mus musculus GN=Myh4 PE=1 SV=1	DLEEATLQHEATAAALR	DLEEATLQHEATAAALR	33149.9	0.507786	0.329078	13.6254	-1.24035	0.81301	0.83997	0.189486	41.1436	0.463693	0.925212	0.773979	0.131109	58.1745	-1.23945	0.700588	44	6
0	>sp|P42125|ECI1_MOUSE Enoyl-Co	>sp|P42125|ECI1_MOUSE Enoyl-CoA delta isomerase 1, mitochondrial OS=Mus musculus GN=Eci1 PE=2 SV=1	VLVETEGPAGVAVMK(	VLVETEGPAGVAVMK(	650162	1.00213	0.274015	24.8854	0.606849	0.973529	0.881616	0.188959	41.4844	0.345571	0.951495	0.829321	0.114306	76.536	-0.937493	0.85041	54	20
0	>sp|Q99M87|DNJA3_MOUSE DnaJ ho	>sp|Q99M87|DNJA3_MOUSE DnaJ homolog subfamily A member 3, mitochondrial OS=Mus musculus GN=Dnaja3 PE=1 SV=1	FSQLAEAYEVLSDEVK(R	FSQLAEAYEVLSDEVK(R	142145	1.03898	0.285413	21.4773	0.10977	0.99993	1.01964	0.223599	26.0439	0.566712	0.896884	0.914291	0.124453	64.5638	-0.178303	0.992552	3	10
0	>sp|Q62425|NDUA4_MOUSE NADH de	>sp|Q62425|NDUA4_MOUSE NADH dehydrogenase [ubiquinone] 1 alpha subcomplex subunit 4 OS=Mus musculus GN=Ndufa4 PE=1 SV=2	LALFNPDVSWDRK(	LALFNPDVSWDRK(	558816	0.404658	0.274547	24.7061	-1.57527	0.655946	0.715871	0.190857	40.2796	-1.17018	0.685739	0.888341	0.12205	67.1316	-0.394433	0.977123	28	8
0	>sp|P56480|ATPB_MOUSE ATP synt	>sp|P56480|ATPB_MOUSE ATP synthase subunit beta, mitochondrial OS=Mus musculus GN=Atp5b PE=1 SV=2	AIAELGIYPAVDPLDSTSR	AIAELGIYPAVDPLDSTSR	86565.6	0.742198	0.294449	19.3049	-0.352972	0.992232	0.822327	0.187489	42.459	-0.592729	0.890179	0.912377	0.109992	82.6572	-0.219151	0.989059	195	50
0	>sp|P56480|ATPB_MOUSE ATP synt	>sp|P56480|ATPB_MOUSE ATP synthase subunit beta, mitochondrial OS=Mus musculus GN=Atp5b PE=1 SV=2	FLSQPFQVAEVFTGHMGK(	FLSQPFQVAEVFTGHMGK(	250312	1.51318	0.279167	23.2373	0.104966	0.999899	1.49149	0.187718	42.305	3.80492	0.00378203	0.912377	0.109992	82.6572	-0.219151	0.989059	129	50
0	>sp|Q8BWT1|THIM_MOUSE 3-ketoac	>sp|Q8BWT1|THIM_MOUSE 3-ketoacyl-CoA thiolase, mitochondrial OS=Mus musculus GN=Acaa2 PE=1 SV=3	TNVSGGAIALGHPLGGSGSR	TNVSGGAIALGHPLGGSGSR	447622	0.349799	0.275484	24.3953	-1.13673	0.851925	0.576203	0.190903	40.2514	-3.04002	0.0372511	1.05161	0.109697	83.1013	1.04951	0.803908	31	64
0	>sp|Q9D6J6|NDUV2_MOUSE NADH de	>sp|Q9D6J6|NDUV2_MOUSE NADH dehydrogenase [ubiquinone] flavoprotein 2, mitochondrial OS=Mus musculus GN=Ndufv2 PE=1 SV=2	DIEEIIDELK(	DIEEIIDELK(	293304	0.706712	0.277948	23.61	-1.29046	0.791866	0.968952	0.189824	40.9277	-0.51934	0.910476	1.04817	0.114186	76.6962	0.978163	0.832397	40	21
0	>sp|P08249|MDHM_MOUSE Malate d	>sp|P08249|MDHM_MOUSE Malate dehydrogenase, mitochondrial OS=Mus musculus GN=Mdh2 PE=1 SV=3	LTLYDIAHTPGVAADLSHIETR	LTLYDIAHTPGVAADLSHIETR	480477	0.869612	0.275162	24.5012	0.237216	0.996882	0.821928	0.188005	42.1128	-2.53899	0.119241	1.2086	0.11069	81.6173	2.4584	0.152076	100	43
0	>sp|Q9CZU6|CISY_MOUSE Citrate	>sp|Q9CZU6|CISY_MOUSE Citrate synthase, mitochondrial OS=Mus musculus GN=Cs PE=1 SV=1	AALPSHVVTM*LDNFPTNLHPM*SQLSAAITALNSESNFAR	AALPSHVVTM*LDNFPTNLHPM*SQLSAAITALNSESNFAR	94019	-0.102787	0.29264	19.7091	-2.95525	0.0809483	0.556806	0.190048	40.7859	-2.65069	0.0947076	0.967421	0.110611	81.7335	0.279708	0.988302	55	47
0	>sp|P16332|MUTA_MOUSE Methylma	>sp|P16332|MUTA_MOUSE Methylmalonyl-CoA mutase, mitochondrial OS=Mus musculus GN=Mut PE=2 SV=2	AAVQVLDDIEK(	AAVQVLDDIEK(	418210	1.04432	0.275815	24.2873	0.47691	0.984969	0.953087	0.198862	35.7834	0.0197812	0.99632	0.94985	0.114445	76.3502	0.116811	0.994573	9	24
0	>sp|P97807|FUMH_MOUSE Fumarate	>sp|P97807|FUMH_MOUSE Fumarate hydratase, mitochondrial OS=Mus musculus GN=Fh PE=1 SV=3	MPIPVIQAFGILK(	MPIPVIQAFGILK(	1.29775e+06	0.847481	0.272385	25.4493	-0.511147	0.982698	0.94797	0.188893	41.527	0.194187	0.974231	0.918133	0.110255	82.2632	-0.166425	0.994772	61	51
0	>sp|P56480|ATPB_MOUSE ATP synt	>sp|P56480|ATPB_MOUSE ATP synthase subunit beta, mitochondrial OS=Mus musculus GN=Atp5b PE=1 SV=2	TVLIMELINNVAK(	TVLIMELINNVAK(	437109	1.1248	0.275597	24.3583	-0.438467	0.987524	1.21349	0.187213	42.6463	1.98633	0.305445	0.912377	0.109992	82.6572	-0.219151	0.989059	288	50
0	>sp|P50544|ACADV_MOUSE Very lo	>sp|P50544|ACADV_MOUSE Very long-chain specific acyl-CoA dehydrogenase, mitochondrial OS=Mus musculus GN=Acadvl PE=1 SV=3	FFEEVNDPAK(NDALEK(VEDDTLQGLK(	FFEEVNDPAK(NDALEK(VEDDTLQGLK(	3.61428e+06	0.620322	0.271332	25.8258	-0.401328	0.990039	0.698501	0.189148	41.3614	-2.0529	0.27721	1.01524	0.109777	82.9804	0.717446	0.925235	50	65
0	>sp|P48962|ADT1_MOUSE ADP/ATP	>sp|P48962|ADT1_MOUSE ADP/ATP translocase 1 OS=Mus musculus GN=Slc25a4 PE=1 SV=4	YFAGNLASGGAAGATSLC#FVYPLDFAR	YFAGNLASGGAAGATSLC#FVYPLDFAR	58112.4	1.74388	0.305387	17.1346	-2.02551	0.421349	2.23002	0.188718	41.6417	6.71317	2.05433e-09	1.20084	0.110381	82.0744	2.39491	0.1705	77	47
0	>sp|P99029|PRDX5_MOUSE Peroxir	>sp|P99029|PRDX5_MOUSE Peroxiredoxin-5, mitochondrial OS=Mus musculus GN=Prdx5 PE=1 SV=2	VGDAIPSVEVFEGEPGK(K(	VGDAIPSVEVFEGEPGK(K(	291704	0.99431	0.277987	23.5979	-0.126219	1.00029	1.01987	0.190431	40.5448	-0.257347	0.964162	1.05882	0.115836	74.5264	1.0561	0.803205	31	14
0	>sp|Q8BMS1|ECHA_MOUSE Trifunct	>sp|Q8BMS1|ECHA_MOUSE Trifunctional enzyme subunit alpha, mitochondrial OS=Mus musculus GN=Hadha PE=1 SV=1	DSIFSNLIGQLDYK(	DSIFSNLIGQLDYK(	710876	0.749112	0.273737	24.9801	-0.592042	0.976137	0.867266	0.187478	42.4666	-0.964395	0.77498	1.01443	0.109147	83.9421	0.714171	0.926592	197	90
0	>sp|Q60930|VDAC2_MOUSE Voltage	>sp|Q60930|VDAC2_MOUSE Voltage-dependent anion-selective channel protein 2 OS=Mus musculus GN=Vdac2 PE=1 SV=2	LTFDTTFSPNTGK(	LTFDTTFSPNTGK(	134155	0.709602	0.286263	21.2555	-1.40342	0.741238	1.00852	0.190853	40.2824	-2.20328	0.220248	1.34464	0.115581	74.8566	3.5314	0.0107566	28	16
0	>sp|Q03265|ATPA_MOUSE ATP synt	>sp|Q03265|ATPA_MOUSE ATP synthase subunit alpha, mitochondrial OS=Mus musculus GN=Atp5a1 PE=1 SV=1	QGQYSPMAIEEQVAVIYAGVR	QGQYSPMAIEEQVAVIYAGVR	241973	0.799659	0.279453	23.1514	0.386076	0.991145	0.719666	0.187766	42.2723	-1.60575	0.482284	0.964988	0.109418	83.5255	0.260521	0.992579	164	75
0	>sp|Q8BMS1|ECHA_MOUSE Trifunct	>sp|Q8BMS1|ECHA_MOUSE Trifunctional enzyme subunit alpha, mitochondrial OS=Mus musculus GN=Hadha PE=1 SV=1	MGLVDQLVEPLGPGIK(	MGLVDQLVEPLGPGIK(	1.59479e+06	1.58221	0.27208	25.5576	2.18622	0.34209	1.15219	0.188196	41.9854	0.897652	0.798007	1.01443	0.109147	83.9421	0.714171	0.926592	89	90
0	>sp|Q99KI0|ACON_MOUSE Aconitat	>sp|Q99KI0|ACON_MOUSE Aconitate hydratase, mitochondrial OS=Mus musculus GN=Aco2 PE=1 SV=1	SDFDPGQDTYQHPPK(DSSGQR	SDFDPGQDTYQHPPK(DSSGQR	184865	0.153704	0.28209	22.384	-2.06708	0.400443	0.584974	0.190349	40.5965	-2.68329	0.0874926	1.00363	0.109173	83.9015	0.61502	0.956157	39	85
0	>sp|P56391|CX6B1_MOUSE Cytochr	>sp|P56391|CX6B1_MOUSE Cytochrome c oxidase subunit 6B1 OS=Mus musculus GN=Cox6b1 PE=1 SV=2	SLC#PVSWVSAWDDR	SLC#PVSWVSAWDDR	1.01918e+06	3.39865	0.272834	25.292	3.30802	0.033048	2.74895	0.189743	40.9794	8.24218	4.53019e-14	1.51622	0.11838	71.3581	4.89731	7.36517e-05	41	12
0	>sp|Q8R1I1|QCR9_MOUSE Cytochro	>sp|Q8R1I1|QCR9_MOUSE Cytochrome b-c1 complex subunit 9 OS=Mus musculus GN=Uqcr10 PE=1 SV=1	AFDQGADAIYEHINEGK(	AFDQGADAIYEHINEGK(	864420	0.529629	0.273207	25.1623	-0.625248	0.971054	0.653327	0.188553	41.7497	-7.70644	1.9814e-12	1.49669	0.156773	40.6871	3.57334	0.00952741	66	2
0	>sp|Q9D0K2|SCOT1_MOUSE Succiny	>sp|Q9D0K2|SCOT1_MOUSE Succinyl-CoA:3-ketoacid coenzyme A transferase 1, mitochondrial OS=Mus musculus GN=Oxct1 PE=1 SV=1	AGGAGVPAFYTSTGYGTLVQEGGSPIK(YNK(	AGGAGVPAFYTSTGYGTLVQEGGSPIK(YNK(	206170	0.978183	0.280938	22.7136	0.960449	0.906541	0.779831	0.19124	40.0436	-2.6887	0.0865295	1.19986	0.110724	81.5675	2.37873	0.176609	32	44
0	>sp|P56480|ATPB_MOUSE ATP synt	>sp|P56480|ATPB_MOUSE ATP synthase subunit beta, mitochondrial OS=Mus musculus GN=Atp5b PE=1 SV=2	VALTGLTVAEYFR	VALTGLTVAEYFR	157962	1.01208	0.283978	21.861	0.204159	0.998044	0.968587	0.187752	42.2816	0.369213	0.946703	0.912377	0.109992	82.6572	-0.219151	0.989059	125	50
0	>sp|P08249|MDHM_MOUSE Malate d	>sp|P08249|MDHM_MOUSE Malate dehydrogenase, mitochondrial OS=Mus musculus GN=Mdh2 PE=1 SV=3	LTLYDIAHTPGVAADLSHIETR	LTLYDIAHTPGVAADLSHIETR	296628	0.860761	0.277868	23.6347	0.189739	0.998862	0.821928	0.188005	42.1128	-2.53899	0.119241	1.2086	0.11069	81.6173	2.4584	0.152076	100	43
0	>sp|Q07417|ACADS_MOUSE Short-c	>sp|Q07417|ACADS_MOUSE Short-chain specific acyl-CoA dehydrogenase, mitochondrial OS=Mus musculus GN=Acads PE=2 SV=2	ELVPIAAQLDREHLFPTAQVK(	ELVPIAAQLDREHLFPTAQVK(	1.21865e+06	0.8366	0.272492	25.4118	-0.0106955	0.99985	0.838698	0.189281	41.2755	-1.35915	0.601145	1.04702	0.111434	80.5309	0.991979	0.827216	45	33
0	>sp|P38647|GRP75_MOUSE Stress-	>sp|P38647|GRP75_MOUSE Stress-70 protein, mitochondrial OS=Mus musculus GN=Hspa9 PE=1 SV=2	VINEPTAAALAYGLDK(	VINEPTAAALAYGLDK(	318354	1.0935	0.277387	23.7847	0.86553	0.930028	0.918739	0.190353	40.5939	0.240132	0.968784	0.881316	0.109706	83.0889	-0.502852	0.968281	33	71
0	>sp|Q91VR2|ATPG_MOUSE ATP synt	>sp|Q91VR2|ATPG_MOUSE ATP synthase subunit gamma, mitochondrial OS=Mus musculus GN=Atp5c1 PE=1 SV=1	NASDMIDK(LTLTFNR	NASDMIDK(LTLTFNR	158396	1.19141	0.283943	21.8706	-0.1984	0.998681	1.23351	0.188546	41.7546	1.50465	0.526345	1.00501	0.112584	78.8938	0.608644	0.957311	66	27
0	>sp|Q9CQ62|DECR_MOUSE 2,4-dien	>sp|Q9CQ62|DECR_MOUSE 2,4-dienoyl-CoA reductase, mitochondrial OS=Mus musculus GN=Decr1 PE=1 SV=1	FFQPVLK(PMLPPDAFQGK(	FFQPVLK(PMLPPDAFQGK(	1.14349e+06	1.51288	0.272607	25.3714	1.13386	0.852924	1.28887	0.187878	42.1975	1.7388	0.42043	1.02569	0.112027	79.6809	0.796328	0.902679	103	30
0	>sp|P63038|CH60_MOUSE 60 kDa h	>sp|P63038|CH60_MOUSE 60 kDa heat shock protein, mitochondrial OS=Mus musculus GN=Hspd1 PE=1 SV=1	GVM*LAVDAVIAELK(K(	GVM*LAVDAVIAELK(K(	50303.1	0.10045	0.310419	16.2707	-1.28452	0.793978	0.412946	0.191775	39.7176	-2.99949	0.0413351	0.885708	0.109537	83.3446	-0.463534	0.971437	27	75
0	>sp|P08249|MDHM_MOUSE Malate d	>sp|P08249|MDHM_MOUSE Malate dehydrogenase, mitochondrial OS=Mus musculus GN=Mdh2 PE=1 SV=3	ETEC#TYFSTPLLLGK(K(	ETEC#TYFSTPLLLGK(K(	247865	1.78327	0.279249	23.2126	0.581562	0.977005	1.66441	0.190315	40.6177	2.93933	0.0478599	1.2086	0.11069	81.6173	2.4584	0.152076	33	43
0	>sp|Q03265|ATPA_MOUSE ATP synt	>sp|Q03265|ATPA_MOUSE ATP synthase subunit alpha, mitochondrial OS=Mus musculus GN=Atp5a1 PE=1 SV=1	GM*SLNLEPDNVGVVVFGNDK(	GM*SLNLEPDNVGVVVFGNDK(	793231	0.641916	0.273427	25.0863	-1.22751	0.818404	0.886601	0.187227	42.6369	-0.515287	0.911665	0.964988	0.109418	83.5255	0.260521	0.992579	311	75
0	>sp|Q9DCT2|NDUS3_MOUSE NADH de	>sp|Q9DCT2|NDUS3_MOUSE NADH dehydrogenase [ubiquinone] iron-sulfur protein 3, mitochondrial OS=Mus musculus GN=Ndufs3 PE=1 SV=2	FDLNSPWEAFPAYR	FDLNSPWEAFPAYR	1.16341e+06	1.2297	0.272575	25.3826	1.11073	0.861447	1.01132	0.189103	41.3909	0.424862	0.933127	0.946877	0.114252	76.6077	0.0909874	0.989355	53	21
0	>sp|Q8BMS1|ECHA_MOUSE Trifunct	>sp|Q8BMS1|ECHA_MOUSE Trifunctional enzyme subunit alpha, mitochondrial OS=Mus musculus GN=Hadha PE=1 SV=1	SLNSEM*DNILANLR	SLNSEM*DNILANLR	268626	0.455604	0.278601	23.4092	-1.50515	0.692238	0.765251	0.187994	42.1199	-1.62624	0.474268	1.01443	0.109147	83.9421	0.714171	0.926592	108	90
0	>sp|P56480|ATPB_MOUSE ATP synt	>sp|P56480|ATPB_MOUSE ATP synthase subunit beta, mitochondrial OS=Mus musculus GN=Atp5b PE=1 SV=2	FLSQPFQVAEVFTGHMGK(	FLSQPFQVAEVFTGHMGK(	76371	1.37049	0.297471	18.6605	-0.524713	0.981763	1.49149	0.187718	42.305	3.80492	0.00378203	0.912377	0.109992	82.6572	-0.219151	0.989059	129	50
0	>sp|Q99LC5|ETFA_MOUSE Electron	>sp|Q99LC5|ETFA_MOUSE Electron transfer flavoprotein subunit alpha, mitochondrial OS=Mus musculus GN=Etfa PE=1 SV=2	LNVAPVSDIIEIK(	LNVAPVSDIIEIK(	1.92602e+06	0.873907	0.27185	25.6395	0.235923	0.996867	0.827529	0.187889	42.1898	-1.33472	0.612324	1.03014	0.111474	80.4742	0.840202	0.893017	109	36
0	>sp|O08749|DLDH_MOUSE Dihydrol	>sp|O08749|DLDH_MOUSE Dihydrolipoyl dehydrogenase, mitochondrial OS=Mus musculus GN=Dld PE=1 SV=2	EANLAAAFGK(PINF	EANLAAAFGK(PINF	399045	1.56797	0.276056	24.209	2.20902	0.331191	1.1227	0.188685	41.6633	0.5171	0.911075	1.04378	0.111769	80.0498	0.959981	0.84254	61	34
0	>sp|Q60597|ODO1_MOUSE 2-oxoglu	>sp|Q60597|ODO1_MOUSE 2-oxoglutarate dehydrogenase, mitochondrial OS=Mus musculus GN=Ogdh PE=1 SV=3	SSLATM*AHAQSLVEAQPNVDK(LVEDHLAVQSLIR	SSLATM*AHAQSLVEAQPNVDK(LVEDHLAVQSLIR	62773.8	0.548816	0.302951	17.5812	-0.427971	0.988236	0.647424	0.19578	37.4113	-2.86072	0.0589424	1.11255	0.109219	83.8301	1.6121	0.493256	15	91
0	>sp|P42125|ECI1_MOUSE Enoyl-Co	>sp|P42125|ECI1_MOUSE Enoyl-CoA delta isomerase 1, mitochondrial OS=Mus musculus GN=Eci1 PE=2 SV=1	VGVVDEVVPEDQVHSK(	VGVVDEVVPEDQVHSK(	1.82758e+06	0.792111	0.271909	25.6182	-0.236831	0.996875	0.838699	0.187796	42.2525	0.062538	0.991771	0.829321	0.114306	76.536	-0.937493	0.85041	115	20
0	>sp|Q6P8J7|KCRS_MOUSE Creatine	>sp|Q6P8J7|KCRS_MOUSE Creatine kinase S-type, mitochondrial OS=Mus musculus GN=Ckmt2 PE=1 SV=1	LFPPSADYPDLRK(	LFPPSADYPDLRK(	1.96735e+06	1.2654	0.271826	25.6478	0.452863	0.986246	1.17611	0.187152	42.6875	0.157666	0.977058	1.15223	0.11024	82.2853	1.95706	0.337568	325	49
0	>sp|Q8BWT1|THIM_MOUSE 3-ketoac	>sp|Q8BWT1|THIM_MOUSE 3-ketoacyl-CoA thiolase, mitochondrial OS=Mus musculus GN=Acaa2 PE=1 SV=3	VPPETIDSVIVGNVMQSSSDAAYLAR	VPPETIDSVIVGNVMQSSSDAAYLAR	18223.3	0.936896	0.370074	9.79866	0.266707	0.995416	0.851848	0.187524	42.4353	-1.31158	0.622363	1.05161	0.109697	83.1013	1.04951	0.803908	276	64
0	>sp|P56480|ATPB_MOUSE ATP synt	>sp|P56480|ATPB_MOUSE ATP synthase subunit beta, mitochondrial OS=Mus musculus GN=Atp5b PE=1 SV=2	FLSQPFQVAEVFTGHMGK(	FLSQPFQVAEVFTGHMGK(	1.40803e+06	1.62113	0.272257	25.4947	0.657152	0.967029	1.49149	0.187718	42.305	3.80492	0.00378203	0.912377	0.109992	82.6572	-0.219151	0.989059	129	50
0	>sp|Q8QZT1|THIL_MOUSE Acetyl-C	>sp|Q8QZT1|THIL_MOUSE Acetyl-CoA acetyltransferase, mitochondrial OS=Mus musculus GN=Acat1 PE=1 SV=1	LGTAAIQGAIEK(	LGTAAIQGAIEK(	2.83658e+06	1.58868	0.271494	25.7673	2.26843	0.304773	1.14638	0.189128	41.3745	1.25624	0.648504	0.953538	0.110908	81.2963	0.153788	0.992479	49	40
0	>sp|P41216|ACSL1_MOUSE Long-ch	>sp|P41216|ACSL1_MOUSE Long-chain-fatty-acid--CoA ligase 1 OS=Mus musculus GN=Acsl1 PE=1 SV=2	IIVIMDSYGSDLVER	IIVIMDSYGSDLVER	459765	1.41512	0.27536	24.4361	1.29665	0.788991	1.15629	0.189967	40.8375	0.629984	0.879613	1.05856	0.109976	82.6805	1.11006	0.781647	38	58
0	>sp|Q03265|ATPA_MOUSE ATP synt	>sp|Q03265|ATPA_MOUSE ATP synthase subunit alpha, mitochondrial OS=Mus musculus GN=Atp5a1 PE=1 SV=1	VVDALGNAIDGK(GPIGSK(	VVDALGNAIDGK(GPIGSK(	2.45148e+06	0.944114	0.271612	25.7247	0.759356	0.950359	0.794605	0.187128	42.7044	-1.12093	0.709061	0.964988	0.109418	83.5255	0.260521	0.992579	361	75
0	>sp|P56480|ATPB_MOUSE ATP synt	>sp|P56480|ATPB_MOUSE ATP synthase subunit beta, mitochondrial OS=Mus musculus GN=Atp5b PE=1 SV=2	SLQDIIAILGM*DELSEEDK(LTVSR	SLQDIIAILGM*DELSEEDK(LTVSR	58030.9	1.09233	0.305433	17.1264	1.8187	0.528988	0.655766	0.188805	41.5844	-1.67158	0.453928	0.912377	0.109992	82.6572	-0.219151	0.989059	76	50
0	>sp|Q6P8J7|KCRS_MOUSE Creatine	>sp|Q6P8J7|KCRS_MOUSE Creatine kinase S-type, mitochondrial OS=Mus musculus GN=Ckmt2 PE=1 SV=1	RGTGGVDTAAVADVYDISNIDR	RGTGGVDTAAVADVYDISNIDR	383653	0.851041	0.276267	24.1408	-1.24937	0.810238	1.10437	0.187761	42.2761	-0.314431	0.957173	1.15223	0.11024	82.2853	1.95706	0.337568	133	49
0	>sp|Q99JY0|ECHB_MOUSE Trifunct	>sp|Q99JY0|ECHB_MOUSE Trifunctional enzyme subunit beta, mitochondrial OS=Mus musculus GN=Hadhb PE=1 SV=1	IPFLLSGTSYK(DLMPHDLAR	IPFLLSGTSYK(DLMPHDLAR	767717	0.950381	0.273516	25.0558	-0.820757	0.939159	1.1114	0.190794	40.3186	1.48106	0.538361	0.880005	0.109771	82.9904	-0.514495	0.965456	28	63
0	>sp|Q02566|MYH6_MOUSE Myosin-6	>sp|Q02566|MYH6_MOUSE Myosin-6 OS=Mus musculus GN=Myh6 PE=1 SV=2	LAEQELIETSER	LAEQELIETSER	968163	0.914285	0.272943	25.2537	0.423093	0.988294	0.832224	0.192565	39.2448	-0.199731	0.973416	0.863996	0.108765	84.5319	-0.666447	0.939398	20	144
0	>sp|O35459|ECH1_MOUSE Delta(3,	>sp|O35459|ECH1_MOUSE Delta(3,5)-Delta(2,4)-dienoyl-CoA isomerase, mitochondrial OS=Mus musculus GN=Ech1 PE=2 SV=1	VIGNQSLVNELTFSAR	VIGNQSLVNELTFSAR	422223	0.954435	0.275767	24.3029	0.839632	0.934908	0.785304	0.188582	41.7307	-0.495961	0.916792	0.860831	0.112667	78.7781	-0.671455	0.938462	72	31
0	>sp|Q03265|ATPA_MOUSE ATP synt	>sp|Q03265|ATPA_MOUSE ATP synthase subunit alpha, mitochondrial OS=Mus musculus GN=Atp5a1 PE=1 SV=1	QGQYSPMAIEEQVAVIYAGVR	QGQYSPMAIEEQVAVIYAGVR	191369	0.911186	0.281712	22.4913	0.911068	0.918641	0.719666	0.187766	42.2723	-1.60575	0.482284	0.964988	0.109418	83.5255	0.260521	0.992579	164	75
0	>sp|Q9Z2I9|SUCB1_MOUSE Succiny	>sp|Q9Z2I9|SUCB1_MOUSE Succinyl-CoA ligase [ADP-forming] subunit beta, mitochondrial OS=Mus musculus GN=Sucla2 PE=1 SV=2	IFDLQDWSQEDERDK(	IFDLQDWSQEDERDK(	264259	1.18022	0.278729	23.3702	0.245297	0.996663	1.13324	0.202395	34.0556	0.124276	0.983233	1.11215	0.110337	82.1399	1.5921	0.50694	7	52
0	>sp|Q6P8J7|KCRS_MOUSE Creatine	>sp|Q6P8J7|KCRS_MOUSE Creatine kinase S-type, mitochondrial OS=Mus musculus GN=Ckmt2 PE=1 SV=1	LFPPSADYPDLRK(	LFPPSADYPDLRK(	1.99084e+06	1.37559	0.271814	25.6524	1.01188	0.892055	1.17611	0.187152	42.6875	0.157666	0.977058	1.15223	0.11024	82.2853	1.95706	0.337568	325	49
0	>sp|Q9EQ20|MMSA_MOUSE Methylma	>sp|Q9EQ20|MMSA_MOUSE Methylmalonate-semialdehyde dehydrogenase [acylating], mitochondrial OS=Mus musculus GN=Aldh6a1 PE=1 SV=1	TLADAEGDVFR	TLADAEGDVFR	1.71018e+06	1.10464	0.27199	25.5897	0.447278	0.987155	1.01794	0.190988	40.1987	-0.213612	0.971412	1.05132	0.110477	81.932	1.03946	0.803383	26	54
0	>sp|Q921G7|ETFD_MOUSE Electron	>sp|Q921G7|ETFD_MOUSE Electron transfer flavoprotein-ubiquinone oxidoreductase, mitochondrial OS=Mus musculus GN=Etfdh PE=1 SV=1	FAEEADVVIVGAGPAGLSAAIR	FAEEADVVIVGAGPAGLSAAIR	431065	1.30892	0.275665	24.3362	2.63942	0.16016	0.776935	0.188276	41.9325	-2.18511	0.225871	1.11129	0.110321	82.1649	1.58459	0.512666	88	55
0	>sp|Q9DCW4|ETFB_MOUSE Electron	>sp|Q9DCW4|ETFB_MOUSE Electron transfer flavoprotein subunit beta OS=Mus musculus GN=Etfb PE=1 SV=3	GIHVEIPGAQAESLGPLQVAR	GIHVEIPGAQAESLGPLQVAR	690645	0.766182	0.273824	24.9504	-0.871154	0.929245	0.939864	0.187845	42.2196	-0.624603	0.880486	1.03443	0.112071	79.6184	0.873966	0.881872	121	31
0	>sp|P56480|ATPB_MOUSE ATP synt	>sp|P56480|ATPB_MOUSE ATP synthase subunit beta, mitochondrial OS=Mus musculus GN=Atp5b PE=1 SV=2	FLSQPFQVAEVFTGHM*GK(	FLSQPFQVAEVFTGHM*GK(	941841	1.0241	0.273005	25.2324	-0.611279	0.972982	1.14548	0.187426	42.5019	1.53508	0.517644	0.912377	0.109992	82.6572	-0.219151	0.989059	192	50
0	>sp|Q80XN0|BDH_MOUSE D-beta-hy	>sp|Q80XN0|BDH_MOUSE D-beta-hydroxybutyrate dehydrogenase, mitochondrial OS=Mus musculus GN=Bdh1 PE=1 SV=2	VSVVEPGNFIAATSLYSPER	VSVVEPGNFIAATSLYSPER	575142	0.621808	0.274439	24.7421	-1.39637	0.744574	0.901254	0.187974	42.1334	-1.85598	0.358114	1.18268	0.111892	79.8727	2.20032	0.237462	110	32
0	>sp|Q9CZ13|QCR1_MOUSE Cytochro	>sp|Q9CZ13|QCR1_MOUSE Cytochrome b-c1 complex subunit 1, mitochondrial OS=Mus musculus GN=Uqcrc1 PE=1 SV=2	VVELLADIVQNSSLEDSQIEK(ER	VVELLADIVQNSSLEDSQIEK(ER	49123.1	1.22904	0.31131	16.1254	0.196446	0.998713	1.18035	0.188026	42.0986	1.24416	0.654401	0.991132	0.111377	80.6143	0.490679	0.966954	110	38
0	>sp|P38647|GRP75_MOUSE Stress-	>sp|P38647|GRP75_MOUSE Stress-70 protein, mitochondrial OS=Mus musculus GN=Hspa9 PE=1 SV=2	VEAVNMAEGIIHDTETK(	VEAVNMAEGIIHDTETK(	164470	0.792848	0.283466	22.0008	-1.03073	0.885919	1.00398	0.19597	37.3074	0.754532	0.844125	0.881316	0.109706	83.0889	-0.502852	0.968281	13	71
0	>sp|Q9CRB9|CHCH3_MOUSE Coiled-	>sp|Q9CRB9|CHCH3_MOUSE Coiled-coil-helix-coiled-coil-helix domain-containing protein 3, mitochondrial OS=Mus musculus GN=Chchd3 PE=1 SV=1	VAEELALEQAK(	VAEELALEQAK(	188830	1.05075	0.281856	22.4502	1.14574	0.848851	0.817134	0.194405	38.1778	-0.314229	0.957368	0.866633	0.115186	75.3702	-0.606397	0.958971	15	19
0	>sp|P56392|CX7A1_MOUSE Cytochr	>sp|P56392|CX7A1_MOUSE Cytochrome c oxidase subunit 7A1, mitochondrial OS=Mus musculus GN=Cox7a1 PE=2 SV=1	LFQADNDLPVHLK(	LFQADNDLPVHLK(	187189	1.03824	0.281952	22.4231	-0.590096	0.976465	1.1624	0.187642	42.3557	0.89447	0.798188	1.04337	0.135056	54.8246	0.791457	0.903746	136	4
0	>sp|P19783|COX41_MOUSE Cytochr	>sp|P19783|COX41_MOUSE Cytochrome c oxidase subunit 4 isoform 1, mitochondrial OS=Mus musculus GN=Cox4i1 PE=1 SV=2	DYPLPDVAHVTMLSASQK(	DYPLPDVAHVTMLSASQK(	872002	0.938267	0.273185	25.1697	0.148365	1.00051	0.908849	0.187999	42.1166	0.176135	0.975455	0.88228	0.113156	78.0987	-0.479004	0.969023	96	24
0	>sp|Q8BWT1|THIM_MOUSE 3-ketoac	>sp|Q8BWT1|THIM_MOUSE 3-ketoacyl-CoA thiolase, mitochondrial OS=Mus musculus GN=Acaa2 PE=1 SV=3	DGTVTAGNASGVSDGAGAVIIASEDAVK(K(	DGTVTAGNASGVSDGAGAVIIASEDAVK(K(	25340.5	0.736555	0.345075	11.8798	-0.383451	0.991436	0.847417	0.18782	42.2361	-1.33753	0.611867	1.05161	0.109697	83.1013	1.04951	0.803908	143	64
0	>sp|P35486|ODPA_MOUSE Pyruvate	>sp|P35486|ODPA_MOUSE Pyruvate dehydrogenase E1 component subunit alpha, somatic form, mitochondrial OS=Mus musculus GN=Pdha1 PE=1 SV=1	M*VNSNLASVEELK(EIDVEVRK(	M*VNSNLASVEELK(EIDVEVRK(	307037	0.963397	0.277629	23.709	-0.0740644	0.999424	0.978426	0.189651	41.0385	-1.31334	0.622594	1.18134	0.110394	82.0556	2.218	0.228068	42	49
0	>sp|Q91WD5|NDUS2_MOUSE NADH de	>sp|Q91WD5|NDUS2_MOUSE NADH dehydrogenase [ubiquinone] iron-sulfur protein 2, mitochondrial OS=Mus musculus GN=Ndufs2 PE=1 SV=1	APGFAHLAGLDK(	APGFAHLAGLDK(	199851	1.07786	0.281255	22.6222	0.00212106	0.999938	1.07742	0.190625	40.4236	0.21582	0.971456	1.04394	0.111285	80.7477	0.965586	0.840934	29	37
0	>sp|Q9ERS2|NDUAD_MOUSE NADH de	>sp|Q9ERS2|NDUAD_MOUSE NADH dehydrogenase [ubiquinone] 1 alpha subcomplex subunit 13 OS=Mus musculus GN=Ndufa13 PE=1 SV=3	VK(QDM*PPPGGYGPIDYK(	VK(QDM*PPPGGYGPIDYK(	135369	0.751889	0.286128	21.2906	0.801963	0.942426	0.58272	0.192894	39.0503	-2.04369	0.279332	0.901039	0.114533	76.2317	-0.309457	0.982348	19	19
0	>sp|Q6P8J7|KCRS_MOUSE Creatine	>sp|Q6P8J7|KCRS_MOUSE Creatine kinase S-type, mitochondrial OS=Mus musculus GN=Ckmt2 PE=1 SV=1	GTGGVDTAAVADVYDISNIDR	GTGGVDTAAVADVYDISNIDR	36679.6	1.83821	0.323922	14.2806	3.60092	0.0138197	0.888994	0.188014	42.1066	-1.72582	0.425067	1.15223	0.11024	82.2853	1.95706	0.337568	130	49
0	>sp|P56480|ATPB_MOUSE ATP synt	>sp|P56480|ATPB_MOUSE ATP synthase subunit beta, mitochondrial OS=Mus musculus GN=Atp5b PE=1 SV=2	VALTGLTVAEYFR	VALTGLTVAEYFR	1.30347e+07	1.1035	0.270904	25.9815	0.690446	0.963237	0.968587	0.187752	42.2816	0.369213	0.946703	0.912377	0.109992	82.6572	-0.219151	0.989059	125	50
0	>sp|Q9D7J4|COX20_MOUSE Cytochr	>sp|Q9D7J4|COX20_MOUSE Cytochrome c oxidase protein 20 homolog OS=Mus musculus GN=Cox20 PE=2 SV=1	LLGILDVENTPC#AR	LLGILDVENTPC#AR	472030	1.19588	0.275241	24.4753	0.756183	0.950881	1.04711	0.192682	39.1753	0.9963	0.763005	0.917138	0.1518	43.3965	-0.127426	0.993793	19	3
0	>sp|Q6P8J7|KCRS_MOUSE Creatine	>sp|Q6P8J7|KCRS_MOUSE Creatine kinase S-type, mitochondrial OS=Mus musculus GN=Ckmt2 PE=1 SV=1	GTGGVDTAAVADVYDISNIDR	GTGGVDTAAVADVYDISNIDR	50400.3	0.773138	0.310348	16.2825	-0.469305	0.985492	0.888994	0.188014	42.1066	-1.72582	0.425067	1.15223	0.11024	82.2853	1.95706	0.337568	130	49
0	>sp|P56480|ATPB_MOUSE ATP synt	>sp|P56480|ATPB_MOUSE ATP synthase subunit beta, mitochondrial OS=Mus musculus GN=Atp5b PE=1 SV=2	K(GSITSVQAIYVPADDLTDPAPATTFAHLDATTVLSR	K(GSITSVQAIYVPADDLTDPAPATTFAHLDATTVLSR	54266.5	0.487357	0.307695	16.7291	-1.69442	0.594086	0.900745	0.187562	42.4094	-0.0765221	0.990731	0.912377	0.109992	82.6572	-0.219151	0.989059	235	50
0	>sp|Q6P8J7|KCRS_MOUSE Creatine	>sp|Q6P8J7|KCRS_MOUSE Creatine kinase S-type, mitochondrial OS=Mus musculus GN=Ckmt2 PE=1 SV=1	LFPPSADYPDLRK(	LFPPSADYPDLRK(	971679	1.16188	0.272936	25.2565	-0.0716375	0.999454	1.17611	0.187152	42.6875	0.157666	0.977058	1.15223	0.11024	82.2853	1.95706	0.337568	325	49
0	>sp|Q921G7|ETFD_MOUSE Electron	>sp|Q921G7|ETFD_MOUSE Electron transfer flavoprotein-ubiquinone oxidoreductase, mitochondrial OS=Mus musculus GN=Etfdh PE=1 SV=1	AAQIGAHTLSGAC#LDPAAFK(	AAQIGAHTLSGAC#LDPAAFK(	232369	1.22732	0.279807	23.0457	-0.889029	0.924106	1.41019	0.189705	41.004	1.93158	0.328918	1.11129	0.110321	82.1649	1.58459	0.512666	40	55
0	>sp|P56392|CX7A1_MOUSE Cytochr	>sp|P56392|CX7A1_MOUSE Cytochrome c oxidase subunit 7A1, mitochondrial OS=Mus musculus GN=Cox7a1 PE=2 SV=1	LFQADNDLPVHLK(	LFQADNDLPVHLK(	241098	0.986112	0.279484	23.1421	-0.851182	0.932124	1.1624	0.187642	42.3557	0.89447	0.798188	1.04337	0.135056	54.8246	0.791457	0.903746	136	4
0	>sp|P63038|CH60_MOUSE 60 kDa h	>sp|P63038|CH60_MOUSE 60 kDa heat shock protein, mitochondrial OS=Mus musculus GN=Hspd1 PE=1 SV=1	ALM*LQGVDLLADAVAVTM*GPK(	ALM*LQGVDLLADAVAVTM*GPK(	138779	0.344028	0.28576	21.3864	-0.688027	0.963393	0.491958	0.188989	41.4646	-2.55255	0.116564	0.885708	0.109537	83.3446	-0.463534	0.971437	88	75
0	>sp|Q03265|ATPA_MOUSE ATP synt	>sp|Q03265|ATPA_MOUSE ATP synthase subunit alpha, mitochondrial OS=Mus musculus GN=Atp5a1 PE=1 SV=1	TGTAEMSSILEER	TGTAEMSSILEER	1.90471e+06	1.73371	0.271862	25.6351	2.41002	0.242188	1.26086	0.188379	41.8642	1.92726	0.330051	0.964988	0.109418	83.5255	0.260521	0.992579	76	75
0	>sp|Q60932|VDAC1_MOUSE Voltage	>sp|Q60932|VDAC1_MOUSE Voltage-dependent anion-selective channel protein 1 OS=Mus musculus GN=Vdac1 PE=1 SV=3	VNNSSLIGLGYTQTLK(PGIK(	VNNSSLIGLGYTQTLK(PGIK(	330245	1.5712	0.277151	23.8592	3.251	0.0385475	0.907863	0.187585	42.3941	0.140336	0.9802	0.886829	0.113449	77.6962	-0.437667	0.969776	150	21
0	>sp|Q9CPP6|NDUA5_MOUSE NADH de	>sp|Q9CPP6|NDUA5_MOUSE NADH dehydrogenase [ubiquinone] 1 alpha subcomplex subunit 5 OS=Mus musculus GN=Ndufa5 PE=1 SV=3	WK(PWEPLVEEPPANQWK(	WK(PWEPLVEEPPANQWK(	409766	1.25838	0.275918	24.2537	1.32002	0.78047	0.995002	0.190818	40.3036	0.005504	0.998908	0.994167	0.116848	73.2417	0.493675	0.967974	29	14
0	>sp|Q9CZP5|BCS1_MOUSE Mitochon	>sp|Q9CZP5|BCS1_MOUSE Mitochondrial chaperone BCS1 OS=Mus musculus GN=Bcs1l PE=1 SV=1	FYPGQAPSLAENFAEHVLK(	FYPGQAPSLAENFAEHVLK(	134711	1.19465	0.286201	21.2716	2.25228	0.311554	0.771732	0.215745	28.6155	-1.53263	0.519001	1.03328	0.138959	51.7874	0.696566	0.932823	4	6
0	>sp|Q8QZT1|THIL_MOUSE Acetyl-C	>sp|Q8QZT1|THIL_MOUSE Acetyl-CoA acetyltransferase, mitochondrial OS=Mus musculus GN=Acat1 PE=1 SV=1	ENGTITAANASTLNDGAAALVLM*TAEAAQR	ENGTITAANASTLNDGAAALVLM*TAEAAQR	45596.1	0.754369	0.31423	15.664	-0.259661	0.995672	0.819519	0.190638	40.416	-0.862861	0.809641	0.953538	0.110908	81.2963	0.153788	0.992479	72	40
0	>sp|Q03265|ATPA_MOUSE ATP synt	>sp|Q03265|ATPA_MOUSE ATP synthase subunit alpha, mitochondrial OS=Mus musculus GN=Atp5a1 PE=1 SV=1	VVDALGNAIDGK(GPIGSK(	VVDALGNAIDGK(GPIGSK(	1.55091e+06	1.07339	0.272118	25.5441	1.41098	0.738124	0.794605	0.187128	42.7044	-1.12093	0.709061	0.964988	0.109418	83.5255	0.260521	0.992579	361	75
0	>sp|Q8BWT1|THIM_MOUSE 3-ketoac	>sp|Q8BWT1|THIM_MOUSE 3-ketoacyl-CoA thiolase, mitochondrial OS=Mus musculus GN=Acaa2 PE=1 SV=3	DGTVTAGNASGVSDGAGAVIIASEDAVK(K(	DGTVTAGNASGVSDGAGAVIIASEDAVK(K(	145063	0.364599	0.285125	21.5533	-2.24939	0.3128	0.847417	0.18782	42.2361	-1.33753	0.611867	1.05161	0.109697	83.1013	1.04951	0.803908	143	64
0	>sp|Q02566|MYH6_MOUSE Myosin-6	>sp|Q02566|MYH6_MOUSE Myosin-6 OS=Mus musculus GN=Myh6 PE=1 SV=2	NNLLQAELEELR	NNLLQAELEELR	74153.7	0.413859	0.298233	18.5037	-1.94431	0.464195	0.859161	0.191016	40.1813	-0.0307541	0.993785	0.863996	0.108765	84.5319	-0.666447	0.939398	34	144
0	>sp|P63038|CH60_MOUSE 60 kDa h	>sp|P63038|CH60_MOUSE 60 kDa heat shock protein, mitochondrial OS=Mus musculus GN=Hspd1 PE=1 SV=1	C#EFQDAYVLLSEK(K(	C#EFQDAYVLLSEK(K(	441854	1.63961	0.275545	24.3752	0.516198	0.982514	1.5386	0.194204	38.2921	4.06738	0.00145346	0.885708	0.109537	83.3446	-0.463534	0.971437	15	75
0	>sp|Q61941|NNTM_MOUSE NAD(P) t	>sp|Q61941|NNTM_MOUSE NAD(P) transhydrogenase, mitochondrial OS=Mus musculus GN=Nnt PE=1 SV=2	FFTGQITAAGK(	FFTGQITAAGK(	462496	-0.563727	0.275333	24.445	-2.1881	0.340972	-0.130895	0.191969	39.6007	-0.657777	0.87395	-0.027118	0.109827	82.9046	-8.77377	0	23	70
0	>sp|P16332|MUTA_MOUSE Methylma	>sp|P16332|MUTA_MOUSE Methylmalonyl-CoA mutase, mitochondrial OS=Mus musculus GN=Mut PE=2 SV=2	AAVQVLDDIEK(	AAVQVLDDIEK(	504975	0.829094	0.274949	24.5717	-0.651918	0.967753	0.953087	0.198862	35.7834	0.0197812	0.99632	0.94985	0.114445	76.3502	0.116811	0.994573	9	24
0	>sp|P62897|CYC_MOUSE Cytochrom	>sp|P62897|CYC_MOUSE Cytochrome c, somatic OS=Mus musculus GN=Cycs PE=1 SV=2	GITWGEDTLM*EYLENPK(K(	GITWGEDTLM*EYLENPK(K(	134962	0.588925	0.286173	21.2788	-0.155042	1.0004	0.622142	0.189666	41.0288	-1.59194	0.488988	0.861634	0.117359	72.605	-0.637764	0.949994	43	14
0	>sp|P48962|ADT1_MOUSE ADP/ATP	>sp|P48962|ADT1_MOUSE ADP/ATP translocase 1 OS=Mus musculus GN=Slc25a4 PE=1 SV=4	GM*GGAFVLVLYDEIK(K(	GM*GGAFVLVLYDEIK(K(	3.346e+06	1.0312	0.271379	25.8087	1.12959	0.854309	0.809565	0.187597	42.386	-2.57489	0.110843	1.20084	0.110381	82.0744	2.39491	0.1705	155	47
0	>sp|Q8BWT1|THIM_MOUSE 3-ketoac	>sp|Q8BWT1|THIM_MOUSE 3-ketoacyl-CoA thiolase, mitochondrial OS=Mus musculus GN=Acaa2 PE=1 SV=3	VPPETIDSVIVGNVM*QSSSDAAYLAR	VPPETIDSVIVGNVM*QSSSDAAYLAR	102671	0.334116	0.290858	20.1214	-1.96416	0.453862	0.771518	0.187187	42.6641	-1.84397	0.364162	1.05161	0.109697	83.1013	1.04951	0.803908	466	64
0	>sp|Q8QZT1|THIL_MOUSE Acetyl-C	>sp|Q8QZT1|THIL_MOUSE Acetyl-CoA acetyltransferase, mitochondrial OS=Mus musculus GN=Acat1 PE=1 SV=1	ENGTITAANASTLNDGAAALVLMTAEAAQR	ENGTITAANASTLNDGAAALVLMTAEAAQR	18998.2	0.878418	0.366549	10.0544	-0.0743384	0.999434	0.901568	0.19422	38.2825	-0.325654	0.956725	0.953538	0.110908	81.2963	0.153788	0.992479	40	40
0	>sp|Q9DCT2|NDUS3_MOUSE NADH de	>sp|Q9DCT2|NDUS3_MOUSE NADH dehydrogenase [ubiquinone] iron-sulfur protein 3, mitochondrial OS=Mus musculus GN=Ndufs3 PE=1 SV=2	SLADLTAVDVPTR	SLADLTAVDVPTR	477552	1.11245	0.275189	24.4924	0.567927	0.97846	0.999214	0.189856	40.9076	0.343006	0.952158	0.946877	0.114252	76.6077	0.0909874	0.989355	38	21
0	>sp|Q3ULD5|MCCB_MOUSE Methylcr	>sp|Q3ULD5|MCCB_MOUSE Methylcrotonoyl-CoA carboxylase beta chain, mitochondrial OS=Mus musculus GN=Mccc2 PE=2 SV=1	AATGEEVSAEDLGGADLHC#R	AATGEEVSAEDLGGADLHC#R	163141	1.52463	0.283567	21.973	1.33389	0.774177	1.29229	0.224603	25.7423	0.754491	0.843665	1.14608	0.112619	78.8456	1.86112	0.373899	3	30
0	>sp|Q3TLP5|ECHD2_MOUSE Enoyl-C	>sp|Q3TLP5|ECHD2_MOUSE Enoyl-CoA hydratase domain-containing protein 2, mitochondrial OS=Mus musculus GN=Echdc2 PE=2 SV=2	ALALAQEILPQAPIAVR	ALALAQEILPQAPIAVR	157521	0.89587	0.284014	21.8512	0.752136	0.951793	0.739773	0.195765	37.4197	-1.46797	0.54482	0.954414	0.139036	51.7301	0.128974	0.993699	17	5
0	>sp|P35486|ODPA_MOUSE Pyruvate	>sp|P35486|ODPA_MOUSE Pyruvate dehydrogenase E1 component subunit alpha, somatic form, mitochondrial OS=Mus musculus GN=Pdha1 PE=1 SV=1	M*VNSNLASVEELK(	M*VNSNLASVEELK(	651440	1.32524	0.274009	24.8876	0.704761	0.960593	1.18876	0.19427	38.2543	0.0464215	0.994116	1.18134	0.110394	82.0556	2.218	0.228068	15	49
0	>sp|P63038|CH60_MOUSE 60 kDa h	>sp|P63038|CH60_MOUSE 60 kDa heat shock protein, mitochondrial OS=Mus musculus GN=Hspd1 PE=1 SV=1	ALM*LQGVDLLADAVAVTM*GPK(	ALM*LQGVDLLADAVAVTM*GPK(	127114	0.515396	0.287099	21.0413	0.108128	0.999889	0.491958	0.188989	41.4646	-2.55255	0.116564	0.885708	0.109537	83.3446	-0.463534	0.971437	88	75
0	>sp|Q8R0N6|HOT_MOUSE Hydroxyac	>sp|Q8R0N6|HOT_MOUSE Hydroxyacid-oxoacid transhydrogenase, mitochondrial OS=Mus musculus GN=Adhfe1 PE=2 SV=2	IQDAGLVLADALR	IQDAGLVLADALR	121667	0.53648	0.287809	20.8619	-0.84669	0.933106	0.702283	0.212913	29.6456	-0.927349	0.790075	0.841348	0.154088	42.1176	-0.617401	0.956778	5	3
0	>sp|P56480|ATPB_MOUSE ATP synt	>sp|P56480|ATPB_MOUSE ATP synthase subunit beta, mitochondrial OS=Mus musculus GN=Atp5b PE=1 SV=2	FLSQPFQVAEVFTGHMGK(	FLSQPFQVAEVFTGHMGK(	431527	1.54152	0.275659	24.3379	0.247759	0.99645	1.49149	0.187718	42.305	3.80492	0.00378203	0.912377	0.109992	82.6572	-0.219151	0.989059	129	50
0	>sp|Q03265|ATPA_MOUSE ATP synt	>sp|Q03265|ATPA_MOUSE ATP synthase subunit alpha, mitochondrial OS=Mus musculus GN=Atp5a1 PE=1 SV=1	VVDALGNAIDGK(	VVDALGNAIDGK(	934858	1.01811	0.273022	25.2265	0.412539	0.988986	0.936177	0.187369	42.5399	-0.189174	0.973023	0.964988	0.109418	83.5255	0.260521	0.992579	206	75
0	>sp|Q61941|NNTM_MOUSE NAD(P) t	>sp|Q61941|NNTM_MOUSE NAD(P) transhydrogenase, mitochondrial OS=Mus musculus GN=Nnt PE=1 SV=2	EVLASDLVVK(	EVLASDLVVK(	789087	-2.35052	0.273441	25.0815	-7.07289	3.92783e-10	-0.969286	0.191879	39.6548	-5.97586	1.71839e-07	-0.027118	0.109827	82.9046	-8.77377	0	23	70
0	>sp|Q60936|ADCK3_MOUSE Chapero	>sp|Q60936|ADCK3_MOUSE Chaperone activity of bc1 complex-like, mitochondrial OS=Mus musculus GN=Adck3 PE=2 SV=2	LANFGGLAVGLGIGALAEVAK(K(	LANFGGLAVGLGIGALAEVAK(K(	91663.9	1.24051	0.293181	19.5867	1.61386	0.637074	0.902903	0.205002	32.8669	-1.05368	0.741125	1.08298	0.113664	77.4027	1.2889	0.672968	7	25
0	>sp|P08249|MDHM_MOUSE Malate d	>sp|P08249|MDHM_MOUSE Malate dehydrogenase, mitochondrial OS=Mus musculus GN=Mdh2 PE=1 SV=3	ETEC#TYFSTPLLLGK(	ETEC#TYFSTPLLLGK(	713872	3.51301	0.273724	24.9844	8.67272	0	1.79019	0.18845	41.8176	3.80543	0.0037742	1.2086	0.11069	81.6173	2.4584	0.152076	71	43
0	>sp|Q60597-2|ODO1_MOUSE Isofor	>sp|Q60597-2|ODO1_MOUSE Isoform 2 of 2-oxoglutarate dehydrogenase, mitochondrial OS=Mus musculus GN=Ogdh	ADLEM*QIESLTEELAYLK(K(	ADLEM*QIESLTEELAYLK(K(	625707	0.0942612	0.274142	24.8423	Infinity	1	0.0942612	0.274142	15.7347	0.00513421	0.998884	0.0931035	0.158547	39.7818	-5.31942	1.17092e-05	1	5
0	>sp|P35486|ODPA_MOUSE Pyruvate	>sp|P35486|ODPA_MOUSE Pyruvate dehydrogenase E1 component subunit alpha, somatic form, mitochondrial OS=Mus musculus GN=Pdha1 PE=1 SV=1	M*VNSNLASVEELK(EIDVEVR	M*VNSNLASVEELK(EIDVEVR	495373	1.09975	0.27503	24.5449	0.210858	0.99768	1.05791	0.190842	40.2893	-0.79156	0.833694	1.18134	0.110394	82.0556	2.218	0.228068	30	49
0	>sp|O08749|DLDH_MOUSE Dihydrol	>sp|O08749|DLDH_MOUSE Dihydrolipoyl dehydrogenase, mitochondrial OS=Mus musculus GN=Dld PE=1 SV=2	IPNIYAIGDVVAGPMLAHK(	IPNIYAIGDVVAGPMLAHK(	142143	1.15209	0.285413	21.4773	0.262799	0.995436	1.09572	0.188249	41.9506	0.341486	0.952194	1.04378	0.111769	80.0498	0.959981	0.84254	84	34
0	>sp|Q99KI0|ACON_MOUSE Aconitat	>sp|Q99KI0|ACON_MOUSE Aconitate hydratase, mitochondrial OS=Mus musculus GN=Aco2 PE=1 SV=1	DINQEVYNFLATAGAK(	DINQEVYNFLATAGAK(	822941	0.943533	0.273331	25.1196	0.491365	0.983738	0.845765	0.1876	42.3844	-1.03382	0.747672	1.00363	0.109173	83.9015	0.61502	0.956157	181	85
0	>sp|P41216|ACSL1_MOUSE Long-ch	>sp|P41216|ACSL1_MOUSE Long-chain-fatty-acid--CoA ligase 1 OS=Mus musculus GN=Acsl1 PE=1 SV=2	GIAVHPELFSIDNGLLTPTLK(	GIAVHPELFSIDNGLLTPTLK(	89733.3	1.03066	0.293645	19.4828	1.0224	0.888633	0.800055	0.187915	42.1726	-1.69341	0.444307	1.05856	0.109976	82.6805	1.11006	0.781647	113	58
0	>sp|P45952|ACADM_MOUSE Medium-	>sp|P45952|ACADM_MOUSE Medium-chain specific acyl-CoA dehydrogenase, mitochondrial OS=Mus musculus GN=Acadm PE=1 SV=1	AFTGFIVEADTPGIHIGK(K(	AFTGFIVEADTPGIHIGK(K(	108479	0.90374	0.289816	20.3694	-0.53669	0.980641	1.02175	0.188534	41.762	0.0908971	0.990926	1.00785	0.110812	81.4384	0.644039	0.947527	66	43
0	>sp|Q60597|ODO1_MOUSE 2-oxoglu	>sp|Q60597|ODO1_MOUSE 2-oxoglutarate dehydrogenase, mitochondrial OS=Mus musculus GN=Ogdh PE=1 SV=3	VIPENGPAAQDPHK(	VIPENGPAAQDPHK(	671692	0.944403	0.273911	24.9209	0.14473	1.00031	0.915882	0.190464	40.524	-1.25892	0.647426	1.11255	0.109219	83.8301	1.6121	0.493256	31	91
0	>sp|Q6P8J7|KCRS_MOUSE Creatine	>sp|Q6P8J7|KCRS_MOUSE Creatine kinase S-type, mitochondrial OS=Mus musculus GN=Ckmt2 PE=1 SV=1	LFPPSADYPDLRK(	LFPPSADYPDLRK(	2.10195e+06	1.20946	0.271757	25.6727	0.169202	0.999439	1.17611	0.187152	42.6875	0.157666	0.977058	1.15223	0.11024	82.2853	1.95706	0.337568	325	49
0	>sp|P63038|CH60_MOUSE 60 kDa h	>sp|P63038|CH60_MOUSE 60 kDa heat shock protein, mitochondrial OS=Mus musculus GN=Hspd1 PE=1 SV=1	LVQDVANNTNEEAGDGTTTATVLAR	LVQDVANNTNEEAGDGTTTATVLAR	162382	0.661673	0.283626	21.957	-1.0238	0.888277	0.878474	0.189167	41.3495	-0.0468274	0.994329	0.885708	0.109537	83.3446	-0.463534	0.971437	65	75
0	>sp|Q6P8J7|KCRS_MOUSE Creatine	>sp|Q6P8J7|KCRS_MOUSE Creatine kinase S-type, mitochondrial OS=Mus musculus GN=Ckmt2 PE=1 SV=1	GTGGVDTAAVADVYDISNIDR	GTGGVDTAAVADVYDISNIDR	349752	1.41014	0.276797	23.9713	2.56142	0.185122	0.888994	0.188014	42.1066	-1.72582	0.425067	1.15223	0.11024	82.2853	1.95706	0.337568	130	49
0	>sp|P08249|MDHM_MOUSE Malate d	>sp|P08249|MDHM_MOUSE Malate dehydrogenase, mitochondrial OS=Mus musculus GN=Mdh2 PE=1 SV=3	ETEC#TYFSTPLLLGK(	ETEC#TYFSTPLLLGK(	624896	2.47235	0.274147	24.8408	3.42412	0.0238006	1.79019	0.18845	41.8176	3.80543	0.0037742	1.2086	0.11069	81.6173	2.4584	0.152076	71	43
0	>sp|Q9EQ20|MMSA_MOUSE Methylma	>sp|Q9EQ20|MMSA_MOUSE Methylmalonate-semialdehyde dehydrogenase [acylating], mitochondrial OS=Mus musculus GN=Aldh6a1 PE=1 SV=1	AISFVGSNQAGEYIFER	AISFVGSNQAGEYIFER	202736	0.73989	0.281108	22.6646	-0.597973	0.974736	0.863875	0.189931	40.8603	-1.20943	0.67035	1.05132	0.110477	81.932	1.03946	0.803383	39	54
0	>sp|Q8R4N0|CLYBL_MOUSE Citrate	>sp|Q8R4N0|CLYBL_MOUSE Citrate lyase subunit beta-like protein, mitochondrial OS=Mus musculus GN=Clybl PE=2 SV=2	INSVSSGLAEVDLETFLQAR	INSVSSGLAEVDLETFLQAR	50522.7	0.993805	0.310258	16.2973	-0.228658	0.997251	1.04781	0.200204	35.1103	0.540565	0.902492	0.958502	0.115015	75.5943	0.191457	0.991805	11	24
0	>sp|Q8VDT9|RM50_MOUSE 39S ribo	>sp|Q8VDT9|RM50_MOUSE 39S ribosomal protein L50, mitochondrial OS=Mus musculus GN=Mrpl50 PE=2 SV=2	LLAGLADGLGHAVPNSR	LLAGLADGLGHAVPNSR	192543	1.05222	0.281646	22.51	0.238544	0.997095	1.00725	0.209432	30.9965	0.986298	0.767832	0.862605	0.152484	43.0081	-0.484489	0.969014	5	3
0	>sp|O08756|HCD2_MOUSE 3-hydrox	>sp|O08756|HCD2_MOUSE 3-hydroxyacyl-CoA dehydrogenase type-2 OS=Mus musculus GN=Hsd17b10 PE=1 SV=4	GVIINTASVAAFEGQVGQAAYSASK(	GVIINTASVAAFEGQVGQAAYSASK(	97611	0.907221	0.291863	19.8871	-0.0720454	0.99945	0.923183	0.190739	40.3532	-0.553747	0.89978	1.00775	0.116004	74.3108	0.614367	0.956923	42	17
0	>sp|P41216|ACSL1_MOUSE Long-ch	>sp|P41216|ACSL1_MOUSE Long-chain-fatty-acid--CoA ligase 1 OS=Mus musculus GN=Acsl1 PE=1 SV=2	LAQGEYIAPEK(IENIYLR	LAQGEYIAPEK(IENIYLR	1.04192e+06	0.909089	0.272788	25.3079	0.354259	0.992167	0.840218	0.19172	39.7511	-1.38865	0.586571	1.05856	0.109976	82.6805	1.11006	0.781647	23	58
0	>sp|Q8BH95|ECHM_MOUSE Enoyl-Co	>sp|Q8BH95|ECHM_MOUSE Enoyl-CoA hydratase, mitochondrial OS=Mus musculus GN=Echs1 PE=1 SV=1	SLAMEMVLTGDR	SLAMEMVLTGDR	1.59914e+06	1.20513	0.272076	25.5589	0.825099	0.93807	1.04458	0.19046	40.5269	0.308929	0.957689	0.996893	0.1122	79.4354	0.538422	0.972284	31	29
0	>sp|Q99LC5|ETFA_MOUSE Electron	>sp|Q99LC5|ETFA_MOUSE Electron transfer flavoprotein subunit alpha, mitochondrial OS=Mus musculus GN=Etfa PE=1 SV=2	LNVAPVSDIIEIK(SPDTFVR	LNVAPVSDIIEIK(SPDTFVR	175036	0.792681	0.282714	22.2088	-0.48829	0.983766	0.888608	0.203235	33.665	-0.832851	0.821321	1.03014	0.111474	80.4742	0.840202	0.893017	7	36
0	>sp|Q03265|ATPA_MOUSE ATP synt	>sp|Q03265|ATPA_MOUSE ATP synthase subunit alpha, mitochondrial OS=Mus musculus GN=Atp5a1 PE=1 SV=1	QGQYSPMAIEEQVAVIYAGVR	QGQYSPMAIEEQVAVIYAGVR	165711	0.74357	0.283373	22.0264	0.112534	0.999846	0.719666	0.187766	42.2723	-1.60575	0.482284	0.964988	0.109418	83.5255	0.260521	0.992579	164	75
0	>sp|Q8BH59|CMC1_MOUSE Calcium-	>sp|Q8BH59|CMC1_MOUSE Calcium-binding mitochondrial carrier protein Aralar1 OS=Mus musculus GN=Slc25a12 PE=1 SV=1	FTLGSVAGAVGATAVYPIDLVK(	FTLGSVAGAVGATAVYPIDLVK(	442275	0.848757	0.275541	24.3767	0.394518	0.990639	0.769764	0.190555	40.4677	-2.19409	0.223005	1.11082	0.11077	81.4993	1.57383	0.517122	44	45
0	>sp|Q8R1I1|QCR9_MOUSE Cytochro	>sp|Q8R1I1|QCR9_MOUSE Cytochrome b-c1 complex subunit 9 OS=Mus musculus GN=Uqcr10 PE=1 SV=1	AFDQGADAIYEHINEGK(	AFDQGADAIYEHINEGK(	1.26636e+06	0.57488	0.272426	25.4349	-0.398662	0.99024	0.653327	0.188553	41.7497	-7.70644	1.9814e-12	1.49669	0.156773	40.6871	3.57334	0.00952741	66	2
0	>sp|P56480|ATPB_MOUSE ATP synt	>sp|P56480|ATPB_MOUSE ATP synthase subunit beta, mitochondrial OS=Mus musculus GN=Atp5b PE=1 SV=2	AIAELGIYPAVDPLDSTSR	AIAELGIYPAVDPLDSTSR	2.64577e+06	0.87976	0.271548	25.7477	0.292178	0.994967	0.822327	0.187489	42.459	-0.592729	0.890179	0.912377	0.109992	82.6572	-0.219151	0.989059	195	50
0	>sp|P56480|ATPB_MOUSE ATP synt	>sp|P56480|ATPB_MOUSE ATP synthase subunit beta, mitochondrial OS=Mus musculus GN=Atp5b PE=1 SV=2	IM*NVIGEPIDERGPIK(	IM*NVIGEPIDERGPIK(	323812	1.16525	0.277277	23.8195	1.46607	0.711745	0.865784	0.187531	42.4308	-0.30658	0.957369	0.912377	0.109992	82.6572	-0.219151	0.989059	163	50
0	>sp|P56480|ATPB_MOUSE ATP synt	>sp|P56480|ATPB_MOUSE ATP synthase subunit beta, mitochondrial OS=Mus musculus GN=Atp5b PE=1 SV=2	IGLFGGAGVGK(	IGLFGGAGVGK(	8.86617e+06	1.36486	0.270981	25.9532	1.95012	0.460747	0.983609	0.187701	42.316	0.468073	0.923675	0.912377	0.109992	82.6572	-0.219151	0.989059	124	50
0	>sp|P56392|CX7A1_MOUSE Cytochr	>sp|P56392|CX7A1_MOUSE Cytochrome c oxidase subunit 7A1, mitochondrial OS=Mus musculus GN=Cox7a1 PE=2 SV=1	LFQADNDLPVHLK(	LFQADNDLPVHLK(	176541	1.02658	0.282614	22.2367	-0.642835	0.969052	1.1624	0.187642	42.3557	0.89447	0.798188	1.04337	0.135056	54.8246	0.791457	0.903746	136	4
0	>sp|Q8BMS1|ECHA_MOUSE Trifunct	>sp|Q8BMS1|ECHA_MOUSE Trifunctional enzyme subunit alpha, mitochondrial OS=Mus musculus GN=Hadha PE=1 SV=1	SPK(PVVAAISGSC#LGGGLELAIAC#QYR	SPK(PVVAAISGSC#LGGGLELAIAC#QYR	259978	1.91481	0.278858	23.3307	2.87425	0.0977676	1.3249	0.189145	41.3636	2.00795	0.295926	1.01443	0.109147	83.9421	0.714171	0.926592	58	90
0	>sp|O08749|DLDH_MOUSE Dihydrol	>sp|O08749|DLDH_MOUSE Dihydrolipoyl dehydrogenase, mitochondrial OS=Mus musculus GN=Dld PE=1 SV=2	EANLAAAFGK(PINF	EANLAAAFGK(PINF	284385	0.98512	0.278171	23.5411	-0.673081	0.965373	1.1227	0.188685	41.6633	0.5171	0.911075	1.04378	0.111769	80.0498	0.959981	0.84254	61	34
0	>sp|Q91WD5|NDUS2_MOUSE NADH de	>sp|Q91WD5|NDUS2_MOUSE NADH dehydrogenase [ubiquinone] iron-sulfur protein 2, mitochondrial OS=Mus musculus GN=Ndufs2 PE=1 SV=1	AVTNM*TLNFGPQHPAAHGVLR	AVTNM*TLNFGPQHPAAHGVLR	67265	0.731086	0.300907	17.971	-0.234248	0.99689	0.785649	0.189969	40.8358	-1.6733	0.454859	1.04394	0.111285	80.7477	0.965586	0.840934	40	37
0	>sp|P35486|ODPA_MOUSE Pyruvate	>sp|P35486|ODPA_MOUSE Pyruvate dehydrogenase E1 component subunit alpha, somatic form, mitochondrial OS=Mus musculus GN=Pdha1 PE=1 SV=1	M*VNSNLASVEELK(EIDVEVRK(	M*VNSNLASVEELK(EIDVEVRK(	465829	1.003	0.2753	24.4557	0.123015	0.999959	0.978426	0.189651	41.0385	-1.31334	0.622594	1.18134	0.110394	82.0556	2.218	0.228068	42	49
0	>sp|Q07417|ACADS_MOUSE Short-c	>sp|Q07417|ACADS_MOUSE Short-chain specific acyl-CoA dehydrogenase, mitochondrial OS=Mus musculus GN=Acads PE=2 SV=2	LHTVYQSVELPETHQM*LR	LHTVYQSVELPETHQM*LR	86454.1	1.06561	0.294478	19.2985	0.790217	0.945326	0.890526	0.192966	39.0079	-0.992575	0.765584	1.04702	0.111434	80.5309	0.991979	0.827216	19	33
0	>sp|P56480|ATPB_MOUSE ATP synt	>sp|P56480|ATPB_MOUSE ATP synthase subunit beta, mitochondrial OS=Mus musculus GN=Atp5b PE=1 SV=2	FLSQPFQVAEVFTGHMGK(	FLSQPFQVAEVFTGHMGK(	2.96421e+06	1.79493	0.271461	25.779	1.54666	0.670726	1.49149	0.187718	42.305	3.80492	0.00378203	0.912377	0.109992	82.6572	-0.219151	0.989059	129	50
0	>sp|Q8BH59|CMC1_MOUSE Calcium-	>sp|Q8BH59|CMC1_MOUSE Calcium-binding mitochondrial carrier protein Aralar1 OS=Mus musculus GN=Slc25a12 PE=1 SV=1	FTLGSVAGAVGATAVYPIDLVK(	FTLGSVAGAVGATAVYPIDLVK(	235728	0.59043	0.27968	23.0835	-0.871578	0.929249	0.769764	0.190555	40.4677	-2.19409	0.223005	1.11082	0.11077	81.4993	1.57383	0.517122	44	45
0	>sp|Q03265|ATPA_MOUSE ATP synt	>sp|Q03265|ATPA_MOUSE ATP synthase subunit alpha, mitochondrial OS=Mus musculus GN=Atp5a1 PE=1 SV=1	TSIAIDTIINQK(	TSIAIDTIINQK(	223220	0.926163	0.280173	22.9375	-0.362241	0.991993	1.00158	0.187466	42.4749	0.240103	0.968811	0.964988	0.109418	83.5255	0.260521	0.992579	175	75
0	>sp|Q02566|MYH6_MOUSE Myosin-6	>sp|Q02566|MYH6_MOUSE Myosin-6 OS=Mus musculus GN=Myh6 PE=1 SV=2	M*VDSLQTSLDAETR	M*VDSLQTSLDAETR	270853	0.698007	0.278537	23.4287	-1.37196	0.756534	0.975221	0.192286	39.4104	0.700683	0.862508	0.863996	0.108765	84.5319	-0.666447	0.939398	23	144
[truncated: 64,288 more rows]

## Sheet: IFM
	s scan level
	p peptide level
	q protein level
	M* oxidized methionine
	C@ oxidized Cys
	C# reduced Cys
	K( iTRAQ labeling
[truncated: 65,525 more rows]
